# Supplementary material for: Unveiling an indole alkaloid diketopiperazine biosynthetic pathway that features a unique stereoisomerase and multifunctional methyltransferase
Source: Nat Commun. 2023 May 3;14:2558. doi: 10.1038/s41467-023-38168-3 (PMC10156859; doi:10.1038/s41467-023-38168-3)
Supplement: Supplementary file 3 — Supplementary Data 1 [file 41467_2023_38168_MOESM3_ESM.txt]

ATOM      1  N   MET E   1      15.250   2.254 -13.908  1.00-11.51      E    N1+
ATOM      2  CA  MET E   1      14.698   2.320 -12.512  1.00-11.51      E    C  
ATOM      3  C   MET E   1      14.426   0.842 -12.105  1.00-11.51      E    C  
ATOM      4  O   MET E   1      14.513  -0.061 -12.937  1.00-11.51      E    O  
ATOM      5  CB  MET E   1      13.426   3.210 -12.479  1.00-11.51      E    C  
ATOM      6  CG  MET E   1      13.063   3.759 -11.088  1.00-11.51      E    C  
ATOM      7  SD  MET E   1      11.296   3.989 -10.769  1.00-11.51      E    S  
ATOM      8  CE  MET E   1      10.868   5.222 -12.029  1.00-11.51      E    C  
ATOM      9  HA  MET E   1      15.505   2.734 -11.902  1.00  0.00      E    H  
ATOM     10  HB2 MET E   1      13.572   4.077 -13.125  1.00  0.00      E    H  
ATOM     11  HB3 MET E   1      12.569   2.685 -12.908  1.00  0.00      E    H  
ATOM     12  HG2 MET E   1      13.433   3.108 -10.299  1.00  0.00      E    H  
ATOM     13  HG3 MET E   1      13.561   4.715 -10.943  1.00  0.00      E    H  
ATOM     14  HE1 MET E   1       9.808   5.465 -11.971  1.00  0.00      E    H  
ATOM     15  HE2 MET E   1      11.438   6.138 -11.882  1.00  0.00      E    H  
ATOM     16  HE3 MET E   1      11.065   4.838 -13.030  1.00  0.00      E    H  
ATOM     17  H1  MET E   1      15.591   3.148 -14.219  1.00  0.00      E    H  
ATOM     18  H2  MET E   1      15.971   1.546 -13.935  1.00  0.00      E    H  
ATOM     19  H3  MET E   1      14.499   1.933 -14.535  1.00  0.00      E    H  
ATOM     20  N   ARG E   2      14.095   0.624 -10.834  1.00 -8.13      E    N  
ATOM     21  CA  ARG E   2      13.582  -0.625 -10.292  1.00 -8.13      E    C  
ATOM     22  C   ARG E   2      12.773  -0.211  -9.056  1.00 -8.13      E    C  
ATOM     23  O   ARG E   2      13.148   0.773  -8.411  1.00 -8.13      E    O  
ATOM     24  CB  ARG E   2      14.743  -1.614  -9.992  1.00 -8.13      E    C  
ATOM     25  CG  ARG E   2      14.301  -2.936  -9.335  1.00 -8.13      E    C  
ATOM     26  CD  ARG E   2      15.448  -3.888  -8.960  1.00 -8.13      E    C  
ATOM     27  NE  ARG E   2      14.870  -5.182  -8.590  1.00 -8.13      E    N  
ATOM     28  CZ  ARG E   2      14.283  -5.540  -7.443  1.00 -8.13      E    C  
ATOM     29  NH1 ARG E   2      13.437  -6.565  -7.415  1.00 -8.13      E    N1+
ATOM     30  NH2 ARG E   2      14.527  -4.858  -6.327  1.00 -8.13      E    N1+
ATOM     31  H   ARG E   2      14.025   1.376 -10.159  1.00  0.00      E    H  
ATOM     32  HA  ARG E   2      12.910  -1.065 -11.028  1.00  0.00      E    H  
ATOM     33  HB2 ARG E   2      15.244  -1.861 -10.929  1.00  0.00      E    H  
ATOM     34  HB3 ARG E   2      15.501  -1.138  -9.373  1.00  0.00      E    H  
ATOM     35  HG2 ARG E   2      13.779  -2.710  -8.406  1.00  0.00      E    H  
ATOM     36  HG3 ARG E   2      13.575  -3.456  -9.962  1.00  0.00      E    H  
ATOM     37  HD2 ARG E   2      16.143  -4.001  -9.794  1.00  0.00      E    H  
ATOM     38  HD3 ARG E   2      16.020  -3.511  -8.113  1.00  0.00      E    H  
ATOM     39  HE  ARG E   2      14.830  -5.814  -9.449  1.00  0.00      E    H  
ATOM     40 HH11 ARG E   2      13.008  -6.899  -8.276  1.00  0.00      E    H  
ATOM     41 HH12 ARG E   2      12.997  -6.942  -6.565  1.00  0.00      E    H  
ATOM     42 HH21 ARG E   2      15.344  -4.250  -6.227  1.00  0.00      E    H  
ATOM     43 HH22 ARG E   2      13.962  -4.925  -5.485  1.00  0.00      E    H  
ATOM     44  N   LEU E   3      11.713  -0.949  -8.734  1.00 -7.46      E    N  
ATOM     45  CA  LEU E   3      10.978  -0.824  -7.477  1.00 -7.46      E    C  
ATOM     46  C   LEU E   3      11.072  -2.192  -6.798  1.00 -7.46      E    C  
ATOM     47  O   LEU E   3      10.910  -3.200  -7.485  1.00 -7.46      E    O  
ATOM     48  CB  LEU E   3       9.502  -0.452  -7.748  1.00 -7.46      E    C  
ATOM     49  CG  LEU E   3       9.284   0.886  -8.492  1.00 -7.46      E    C  
ATOM     50  CD1 LEU E   3       7.787   1.112  -8.786  1.00 -7.46      E    C  
ATOM     51  CD2 LEU E   3       9.912   2.087  -7.759  1.00 -7.46      E    C  
ATOM     52  H   LEU E   3      11.467  -1.771  -9.287  1.00  0.00      E    H  
ATOM     53  HA  LEU E   3      11.423  -0.074  -6.823  1.00  0.00      E    H  
ATOM     54  HB2 LEU E   3       9.031  -1.255  -8.320  1.00  0.00      E    H  
ATOM     55  HB3 LEU E   3       8.965  -0.420  -6.798  1.00  0.00      E    H  
ATOM     56  HG  LEU E   3       9.779   0.814  -9.460  1.00  0.00      E    H  
ATOM     57 HD11 LEU E   3       7.606   1.162  -9.860  1.00  0.00      E    H  
ATOM     58 HD12 LEU E   3       7.161   0.308  -8.398  1.00  0.00      E    H  
ATOM     59 HD13 LEU E   3       7.403   2.039  -8.361  1.00  0.00      E    H  
ATOM     60 HD21 LEU E   3       9.361   3.012  -7.928  1.00  0.00      E    H  
ATOM     61 HD22 LEU E   3       9.956   1.916  -6.686  1.00  0.00      E    H  
ATOM     62 HD23 LEU E   3      10.927   2.271  -8.109  1.00  0.00      E    H  
ATOM     63  N   THR E   4      11.341  -2.230  -5.489  1.00 -6.09      E    N  
ATOM     64  CA  THR E   4      11.263  -3.485  -4.749  1.00 -6.09      E    C  
ATOM     65  C   THR E   4       9.861  -3.612  -4.133  1.00 -6.09      E    C  
ATOM     66  O   THR E   4       9.529  -2.848  -3.225  1.00 -6.09      E    O  
ATOM     67  CB  THR E   4      12.308  -3.585  -3.603  1.00 -6.09      E    C  
ATOM     68  CG2 THR E   4      12.302  -4.943  -2.884  1.00 -6.09      E    C  
ATOM     69  OG1 THR E   4      13.628  -3.439  -4.092  1.00 -6.09      E    O  
ATOM     70  H   THR E   4      11.396  -1.376  -4.942  1.00  0.00      E    H  
ATOM     71  HA  THR E   4      11.433  -4.341  -5.407  1.00  0.00      E    H  
ATOM     72  HB  THR E   4      12.130  -2.790  -2.879  1.00  0.00      E    H  
ATOM     73  HG1 THR E   4      13.855  -2.492  -4.162  1.00  0.00      E    H  
ATOM     74 HG21 THR E   4      13.134  -5.050  -2.191  1.00  0.00      E    H  
ATOM     75 HG22 THR E   4      11.389  -5.090  -2.314  1.00  0.00      E    H  
ATOM     76 HG23 THR E   4      12.369  -5.762  -3.597  1.00  0.00      E    H  
ATOM     77  N   VAL E   5       9.088  -4.594  -4.605  1.00 -2.14      E    N  
ATOM     78  CA  VAL E   5       7.985  -5.169  -3.841  1.00 -2.14      E    C  
ATOM     79  C   VAL E   5       8.604  -5.943  -2.662  1.00 -2.14      E    C  
ATOM     80  O   VAL E   5       9.481  -6.767  -2.906  1.00 -2.14      E    O  
ATOM     81  CB  VAL E   5       7.152  -6.137  -4.732  1.00 -2.14      E    C  
ATOM     82  CG1 VAL E   5       6.147  -7.029  -3.973  1.00 -2.14      E    C  
ATOM     83  CG2 VAL E   5       6.416  -5.363  -5.839  1.00 -2.14      E    C  
ATOM     84  H   VAL E   5       9.422  -5.167  -5.364  1.00  0.00      E    H  
ATOM     85  HA  VAL E   5       7.340  -4.378  -3.465  1.00  0.00      E    H  
ATOM     86  HB  VAL E   5       7.845  -6.812  -5.232  1.00  0.00      E    H  
ATOM     87 HG11 VAL E   5       5.538  -7.618  -4.661  1.00  0.00      E    H  
ATOM     88 HG12 VAL E   5       6.636  -7.744  -3.310  1.00  0.00      E    H  
ATOM     89 HG13 VAL E   5       5.468  -6.431  -3.369  1.00  0.00      E    H  
ATOM     90 HG21 VAL E   5       5.884  -6.047  -6.499  1.00  0.00      E    H  
ATOM     91 HG22 VAL E   5       5.683  -4.672  -5.421  1.00  0.00      E    H  
ATOM     92 HG23 VAL E   5       7.101  -4.784  -6.457  1.00  0.00      E    H  
ATOM     93  N   ILE E   6       8.221  -5.612  -1.428  1.00-18.24      E    N  
ATOM     94  CA  ILE E   6       8.618  -6.329  -0.226  1.00-18.24      E    C  
ATOM     95  C   ILE E   6       7.362  -7.041   0.294  1.00-18.24      E    C  
ATOM     96  O   ILE E   6       6.565  -6.437   1.016  1.00-18.24      E    O  
ATOM     97  CB  ILE E   6       9.222  -5.399   0.876  1.00-18.24      E    C  
ATOM     98  CG1 ILE E   6      10.511  -4.721   0.355  1.00-18.24      E    C  
ATOM     99  CG2 ILE E   6       9.529  -6.142   2.202  1.00-18.24      E    C  
ATOM    100  CD1 ILE E   6      11.247  -3.870   1.400  1.00-18.24      E    C  
ATOM    101  H   ILE E   6       7.518  -4.882  -1.303  1.00  0.00      E    H  
ATOM    102  HA  ILE E   6       9.367  -7.086  -0.454  1.00  0.00      E    H  
ATOM    103  HB  ILE E   6       8.495  -4.615   1.095  1.00  0.00      E    H  
ATOM    104 HG12 ILE E   6      11.193  -5.491  -0.006  1.00  0.00      E    H  
ATOM    105 HG13 ILE E   6      10.271  -4.098  -0.508  1.00  0.00      E    H  
ATOM    106 HG21 ILE E   6       9.862  -5.463   2.985  1.00  0.00      E    H  
ATOM    107 HG22 ILE E   6       8.658  -6.651   2.614  1.00  0.00      E    H  
ATOM    108 HG23 ILE E   6      10.313  -6.883   2.051  1.00  0.00      E    H  
ATOM    109 HD11 ILE E   6      11.853  -3.099   0.927  1.00  0.00      E    H  
ATOM    110 HD12 ILE E   6      10.541  -3.377   2.067  1.00  0.00      E    H  
ATOM    111 HD13 ILE E   6      11.911  -4.484   2.007  1.00  0.00      E    H  
ATOM    112  N   ALA E   7       7.233  -8.317  -0.080  1.00 21.43      E    N  
ATOM    113  CA  ALA E   7       6.283  -9.249   0.518  1.00 21.43      E    C  
ATOM    114  C   ALA E   7       6.864  -9.690   1.880  1.00 21.43      E    C  
ATOM    115  O   ALA E   7       7.969 -10.232   1.866  1.00 21.43      E    O  
ATOM    116  CB  ALA E   7       6.162 -10.451  -0.431  1.00 21.43      E    C  
ATOM    117  H   ALA E   7       7.932  -8.727  -0.691  1.00  0.00      E    H  
ATOM    118  HA  ALA E   7       5.302  -8.783   0.599  1.00  0.00      E    H  
ATOM    119  HB1 ALA E   7       5.501 -11.214  -0.022  1.00  0.00      E    H  
ATOM    120  HB2 ALA E   7       5.743 -10.148  -1.392  1.00  0.00      E    H  
ATOM    121  HB3 ALA E   7       7.126 -10.925  -0.621  1.00  0.00      E    H  
ATOM    122  N   PRO E   8       6.195  -9.421   3.028  1.00 19.55      E    N  
ATOM    123  CA  PRO E   8       6.749  -9.733   4.370  1.00 19.55      E    C  
ATOM    124  C   PRO E   8       7.200 -11.184   4.658  1.00 19.55      E    C  
ATOM    125  O   PRO E   8       8.007 -11.404   5.568  1.00 19.55      E    O  
ATOM    126  CB  PRO E   8       5.626  -9.313   5.331  1.00 19.55      E    C  
ATOM    127  CG  PRO E   8       4.889  -8.208   4.598  1.00 19.55      E    C  
ATOM    128  CD  PRO E   8       4.938  -8.671   3.146  1.00 19.55      E    C  
ATOM    129  HA  PRO E   8       7.597  -9.066   4.512  1.00  0.00      E    H  
ATOM    130  HB2 PRO E   8       4.940 -10.144   5.503  1.00  0.00      E    H  
ATOM    131  HB3 PRO E   8       6.004  -8.999   6.305  1.00  0.00      E    H  
ATOM    132  HG2 PRO E   8       3.877  -8.042   4.968  1.00  0.00      E    H  
ATOM    133  HG3 PRO E   8       5.440  -7.271   4.700  1.00  0.00      E    H  
ATOM    134  HD2 PRO E   8       4.102  -9.338   2.923  1.00  0.00      E    H  
ATOM    135  HD3 PRO E   8       4.868  -7.808   2.484  1.00  0.00      E    H  
ATOM    136  N   THR E   9       6.661 -12.139   3.900  1.00 38.35      E    N  
ATOM    137  CA  THR E   9       6.737 -13.575   4.104  1.00 38.35      E    C  
ATOM    138  C   THR E   9       8.145 -14.185   3.860  1.00 38.35      E    C  
ATOM    139  O   THR E   9       9.151 -13.482   3.726  1.00 38.35      E    O  
ATOM    140  CB  THR E   9       5.678 -14.237   3.166  1.00 38.35      E    C  
ATOM    141  CG2 THR E   9       4.263 -13.653   3.302  1.00 38.35      E    C  
ATOM    142  OG1 THR E   9       6.081 -14.152   1.811  1.00 38.35      E    O  
ATOM    143  H   THR E   9       6.130 -11.883   3.083  1.00  0.00      E    H  
ATOM    144  HA  THR E   9       6.473 -13.782   5.138  1.00  0.00      E    H  
ATOM    145  HB  THR E   9       5.596 -15.294   3.421  1.00  0.00      E    H  
ATOM    146  HG1 THR E   9       5.365 -14.433   1.223  1.00  0.00      E    H  
ATOM    147 HG21 THR E   9       3.543 -14.236   2.728  1.00  0.00      E    H  
ATOM    148 HG22 THR E   9       3.931 -13.668   4.339  1.00  0.00      E    H  
ATOM    149 HG23 THR E   9       4.201 -12.622   2.952  1.00  0.00      E    H  
ATOM    150  N   SER E  10       8.184 -15.519   3.865  1.00 14.44      E    N  
ATOM    151  CA  SER E  10       9.231 -16.373   3.316  1.00 14.44      E    C  
ATOM    152  C   SER E  10       8.594 -17.361   2.310  1.00 14.44      E    C  
ATOM    153  O   SER E  10       9.153 -18.424   2.048  1.00 14.44      E    O  
ATOM    154  CB  SER E  10       9.990 -17.040   4.487  1.00 14.44      E    C  
ATOM    155  OG  SER E  10       9.119 -17.603   5.457  1.00 14.44      E    O  
ATOM    156  H   SER E  10       7.349 -16.042   4.083  1.00  0.00      E    H  
ATOM    157  HA  SER E  10       9.940 -15.780   2.739  1.00  0.00      E    H  
ATOM    158  HB2 SER E  10      10.664 -17.814   4.117  1.00  0.00      E    H  
ATOM    159  HB3 SER E  10      10.616 -16.304   4.988  1.00  0.00      E    H  
ATOM    160  HG  SER E  10       8.777 -16.876   6.008  1.00  0.00      E    H  
ATOM    161  N   ASP E  11       7.421 -16.983   1.778  1.00 15.28      E    N  
ATOM    162  CA  ASP E  11       6.565 -17.771   0.893  1.00 15.28      E    C  
ATOM    163  C   ASP E  11       6.821 -17.308  -0.559  1.00 15.28      E    C  
ATOM    164  O   ASP E  11       6.651 -16.113  -0.810  1.00 15.28      E    O  
ATOM    165  CB  ASP E  11       5.080 -17.551   1.286  1.00 15.28      E    C  
ATOM    166  CG  ASP E  11       4.075 -17.983   0.222  1.00 15.28      E    C  
ATOM    167  OD1 ASP E  11       4.340 -18.989  -0.469  1.00 15.28      E    O  
ATOM    168  OD2 ASP E  11       3.081 -17.249   0.066  1.00 15.28      E    O1-
ATOM    169  H   ASP E  11       7.143 -16.011   1.854  1.00  0.00      E    H  
ATOM    170  HA  ASP E  11       6.770 -18.831   1.035  1.00  0.00      E    H  
ATOM    171  HB2 ASP E  11       4.841 -18.079   2.208  1.00  0.00      E    H  
ATOM    172  HB3 ASP E  11       4.904 -16.493   1.464  1.00  0.00      E    H  
ATOM    173  N   PRO E  12       7.181 -18.235  -1.477  1.00 -3.57      E    N  
ATOM    174  CA  PRO E  12       7.175 -17.965  -2.925  1.00 -3.57      E    C  
ATOM    175  C   PRO E  12       5.855 -17.455  -3.542  1.00 -3.57      E    C  
ATOM    176  O   PRO E  12       5.946 -16.724  -4.526  1.00 -3.57      E    O  
ATOM    177  CB  PRO E  12       7.589 -19.306  -3.558  1.00 -3.57      E    C  
ATOM    178  CG  PRO E  12       8.354 -20.035  -2.466  1.00 -3.57      E    C  
ATOM    179  CD  PRO E  12       7.624 -19.602  -1.201  1.00 -3.57      E    C  
ATOM    180  HA  PRO E  12       7.954 -17.225  -3.113  1.00  0.00      E    H  
ATOM    181  HB2 PRO E  12       6.703 -19.887  -3.825  1.00  0.00      E    H  
ATOM    182  HB3 PRO E  12       8.176 -19.170  -4.467  1.00  0.00      E    H  
ATOM    183  HG2 PRO E  12       8.384 -21.116  -2.602  1.00  0.00      E    H  
ATOM    184  HG3 PRO E  12       9.380 -19.666  -2.438  1.00  0.00      E    H  
ATOM    185  HD2 PRO E  12       6.742 -20.222  -1.024  1.00  0.00      E    H  
ATOM    186  HD3 PRO E  12       8.283 -19.673  -0.335  1.00  0.00      E    H  
ATOM    187  N   ALA E  13       4.679 -17.842  -3.019  1.00 -7.43      E    N  
ATOM    188  CA  ALA E  13       3.387 -17.462  -3.598  1.00 -7.43      E    C  
ATOM    189  C   ALA E  13       3.066 -15.978  -3.370  1.00 -7.43      E    C  
ATOM    190  O   ALA E  13       2.989 -15.226  -4.341  1.00 -7.43      E    O  
ATOM    191  CB  ALA E  13       2.265 -18.385  -3.096  1.00 -7.43      E    C  
ATOM    192  H   ALA E  13       4.623 -18.365  -2.136  1.00  0.00      E    H  
ATOM    193  HA  ALA E  13       3.453 -17.605  -4.679  1.00  0.00      E    H  
ATOM    194  HB1 ALA E  13       1.301 -18.092  -3.511  1.00  0.00      E    H  
ATOM    195  HB2 ALA E  13       2.451 -19.420  -3.381  1.00  0.00      E    H  
ATOM    196  HB3 ALA E  13       2.165 -18.358  -2.012  1.00  0.00      E    H  
ATOM    197  N   ILE E  14       2.956 -15.555  -2.102  1.00 21.58      E    N  
ATOM    198  CA  ILE E  14       2.719 -14.155  -1.722  1.00 21.58      E    C  
ATOM    199  C   ILE E  14       3.874 -13.206  -2.142  1.00 21.58      E    C  
ATOM    200  O   ILE E  14       3.669 -11.998  -2.246  1.00 21.58      E    O  
ATOM    201  CB  ILE E  14       2.391 -14.036  -0.196  1.00 21.58      E    C  
ATOM    202  CG1 ILE E  14       1.030 -14.710   0.110  1.00 21.58      E    C  
ATOM    203  CG2 ILE E  14       2.398 -12.606   0.394  1.00 21.58      E    C  
ATOM    204  CD1 ILE E  14       0.813 -15.065   1.589  1.00 21.58      E    C  
ATOM    205  H   ILE E  14       2.998 -16.239  -1.331  1.00  0.00      E    H  
ATOM    206  HA  ILE E  14       1.842 -13.817  -2.278  1.00  0.00      E    H  
ATOM    207  HB  ILE E  14       3.158 -14.604   0.332  1.00  0.00      E    H  
ATOM    208 HG12 ILE E  14       0.216 -14.074  -0.239  1.00  0.00      E    H  
ATOM    209 HG13 ILE E  14       0.933 -15.637  -0.457  1.00  0.00      E    H  
ATOM    210 HG21 ILE E  14       2.081 -12.591   1.435  1.00  0.00      E    H  
ATOM    211 HG22 ILE E  14       3.390 -12.158   0.370  1.00  0.00      E    H  
ATOM    212 HG23 ILE E  14       1.724 -11.953  -0.162  1.00  0.00      E    H  
ATOM    213 HD11 ILE E  14      -0.057 -15.713   1.698  1.00  0.00      E    H  
ATOM    214 HD12 ILE E  14       1.669 -15.608   1.990  1.00  0.00      E    H  
ATOM    215 HD13 ILE E  14       0.639 -14.182   2.202  1.00  0.00      E    H  
ATOM    216  N   LEU E  15       5.054 -13.773  -2.428  1.00 10.33      E    N  
ATOM    217  CA  LEU E  15       6.141 -13.107  -3.137  1.00 10.33      E    C  
ATOM    218  C   LEU E  15       5.806 -12.947  -4.636  1.00 10.33      E    C  
ATOM    219  O   LEU E  15       5.403 -11.863  -5.064  1.00 10.33      E    O  
ATOM    220  CB  LEU E  15       7.455 -13.887  -2.870  1.00 10.33      E    C  
ATOM    221  CG  LEU E  15       8.734 -13.315  -3.519  1.00 10.33      E    C  
ATOM    222  CD1 LEU E  15       9.100 -11.963  -2.901  1.00 10.33      E    C  
ATOM    223  CD2 LEU E  15       9.906 -14.314  -3.426  1.00 10.33      E    C  
ATOM    224  H   LEU E  15       5.127 -14.775  -2.326  1.00  0.00      E    H  
ATOM    225  HA  LEU E  15       6.253 -12.104  -2.728  1.00  0.00      E    H  
ATOM    226  HB2 LEU E  15       7.613 -13.954  -1.793  1.00  0.00      E    H  
ATOM    227  HB3 LEU E  15       7.324 -14.911  -3.212  1.00  0.00      E    H  
ATOM    228  HG  LEU E  15       8.559 -13.151  -4.583  1.00  0.00      E    H  
ATOM    229 HD11 LEU E  15      10.135 -11.697  -3.111  1.00  0.00      E    H  
ATOM    230 HD12 LEU E  15       8.464 -11.171  -3.292  1.00  0.00      E    H  
ATOM    231 HD13 LEU E  15       8.962 -11.976  -1.823  1.00  0.00      E    H  
ATOM    232 HD21 LEU E  15      10.252 -14.580  -4.428  1.00  0.00      E    H  
ATOM    233 HD22 LEU E  15      10.760 -13.909  -2.884  1.00  0.00      E    H  
ATOM    234 HD23 LEU E  15       9.619 -15.241  -2.931  1.00  0.00      E    H  
ATOM    235  N   ASP E  16       6.025 -14.016  -5.414  1.00-14.32      E    N  
ATOM    236  CA  ASP E  16       6.143 -13.964  -6.874  1.00-14.32      E    C  
ATOM    237  C   ASP E  16       4.824 -14.052  -7.657  1.00-14.32      E    C  
ATOM    238  O   ASP E  16       4.878 -13.930  -8.879  1.00-14.32      E    O  
ATOM    239  CB  ASP E  16       7.286 -14.836  -7.468  1.00-14.32      E    C  
ATOM    240  CG  ASP E  16       8.696 -14.248  -7.316  1.00-14.32      E    C  
ATOM    241  OD1 ASP E  16       8.840 -13.004  -7.399  1.00-14.32      E    O  
ATOM    242  OD2 ASP E  16       9.648 -15.056  -7.283  1.00-14.32      E    O1-
ATOM    243  H   ASP E  16       6.209 -14.923  -4.995  1.00  0.00      E    H  
ATOM    244  HA  ASP E  16       6.451 -12.948  -7.084  1.00  0.00      E    H  
ATOM    245  HB2 ASP E  16       7.272 -15.800  -6.962  1.00  0.00      E    H  
ATOM    246  HB3 ASP E  16       7.132 -15.035  -8.528  1.00  0.00      E    H  
ATOM    247  N   LEU E  17       3.665 -14.155  -6.987  1.00  1.95      E    N  
ATOM    248  CA  LEU E  17       2.364 -13.928  -7.634  1.00  1.95      E    C  
ATOM    249  C   LEU E  17       1.968 -12.441  -7.570  1.00  1.95      E    C  
ATOM    250  O   LEU E  17       1.561 -11.881  -8.585  1.00  1.95      E    O  
ATOM    251  CB  LEU E  17       1.264 -14.822  -7.018  1.00  1.95      E    C  
ATOM    252  CG  LEU E  17       1.506 -16.340  -7.189  1.00  1.95      E    C  
ATOM    253  CD1 LEU E  17       0.474 -17.162  -6.391  1.00  1.95      E    C  
ATOM    254  CD2 LEU E  17       1.560 -16.770  -8.670  1.00  1.95      E    C  
ATOM    255  H   LEU E  17       3.668 -14.330  -5.987  1.00  0.00      E    H  
ATOM    256  HA  LEU E  17       2.433 -14.175  -8.696  1.00  0.00      E    H  
ATOM    257  HB2 LEU E  17       1.153 -14.574  -5.962  1.00  0.00      E    H  
ATOM    258  HB3 LEU E  17       0.306 -14.567  -7.474  1.00  0.00      E    H  
ATOM    259  HG  LEU E  17       2.480 -16.562  -6.750  1.00  0.00      E    H  
ATOM    260 HD11 LEU E  17       0.956 -17.993  -5.878  1.00  0.00      E    H  
ATOM    261 HD12 LEU E  17      -0.025 -16.560  -5.630  1.00  0.00      E    H  
ATOM    262 HD13 LEU E  17      -0.308 -17.576  -7.029  1.00  0.00      E    H  
ATOM    263 HD21 LEU E  17       1.026 -17.701  -8.858  1.00  0.00      E    H  
ATOM    264 HD22 LEU E  17       1.132 -16.016  -9.333  1.00  0.00      E    H  
ATOM    265 HD23 LEU E  17       2.593 -16.921  -8.987  1.00  0.00      E    H  
ATOM    266  N   VAL E  18       2.149 -11.792  -6.408  1.00  0.37      E    N  
ATOM    267  CA  VAL E  18       1.869 -10.357  -6.205  1.00  0.37      E    C  
ATOM    268  C   VAL E  18       2.785  -9.463  -7.081  1.00  0.37      E    C  
ATOM    269  O   VAL E  18       2.390  -8.394  -7.551  1.00  0.37      E    O  
ATOM    270  CB  VAL E  18       2.041  -9.980  -4.702  1.00  0.37      E    C  
ATOM    271  CG1 VAL E  18       1.898  -8.476  -4.384  1.00  0.37      E    C  
ATOM    272  CG2 VAL E  18       1.063 -10.778  -3.817  1.00  0.37      E    C  
ATOM    273  H   VAL E  18       2.521 -12.293  -5.614  1.00  0.00      E    H  
ATOM    274  HA  VAL E  18       0.837 -10.164  -6.507  1.00  0.00      E    H  
ATOM    275  HB  VAL E  18       3.049 -10.268  -4.397  1.00  0.00      E    H  
ATOM    276 HG11 VAL E  18       1.928  -8.304  -3.309  1.00  0.00      E    H  
ATOM    277 HG12 VAL E  18       2.703  -7.882  -4.818  1.00  0.00      E    H  
ATOM    278 HG13 VAL E  18       0.952  -8.081  -4.757  1.00  0.00      E    H  
ATOM    279 HG21 VAL E  18       1.199 -10.537  -2.762  1.00  0.00      E    H  
ATOM    280 HG22 VAL E  18       0.025 -10.563  -4.074  1.00  0.00      E    H  
ATOM    281 HG23 VAL E  18       1.212 -11.854  -3.911  1.00  0.00      E    H  
ATOM    282  N   ARG E  19       3.983  -9.991  -7.344  1.00  0.20      E    N  
ATOM    283  CA  ARG E  19       4.962  -9.563  -8.333  1.00  0.20      E    C  
ATOM    284  C   ARG E  19       4.393  -9.390  -9.759  1.00  0.20      E    C  
ATOM    285  O   ARG E  19       4.867  -8.494 -10.455  1.00  0.20      E    O  
ATOM    286  CB  ARG E  19       6.046 -10.650  -8.299  1.00  0.20      E    C  
ATOM    287  CG  ARG E  19       7.299 -10.535  -9.180  1.00  0.20      E    C  
ATOM    288  CD  ARG E  19       7.554 -11.799 -10.029  1.00  0.20      E    C  
ATOM    289  NE  ARG E  19       6.680 -11.837 -11.207  1.00  0.20      E    N  
ATOM    290  CZ  ARG E  19       6.840 -11.138 -12.330  1.00  0.20      E    C  
ATOM    291  NH1 ARG E  19       5.921 -11.259 -13.274  1.00  0.20      E    N1+
ATOM    292  NH2 ARG E  19       7.896 -10.339 -12.504  1.00  0.20      E    N1+
ATOM    293  H   ARG E  19       4.199 -10.853  -6.859  1.00  0.00      E    H  
ATOM    294  HA  ARG E  19       5.378  -8.610  -8.005  1.00  0.00      E    H  
ATOM    295  HB2 ARG E  19       6.383 -10.798  -7.274  1.00  0.00      E    H  
ATOM    296  HB3 ARG E  19       5.527 -11.558  -8.586  1.00  0.00      E    H  
ATOM    297  HG2 ARG E  19       7.142  -9.708  -9.870  1.00  0.00      E    H  
ATOM    298  HG3 ARG E  19       8.177 -10.261  -8.598  1.00  0.00      E    H  
ATOM    299  HD2 ARG E  19       8.602 -11.992 -10.247  1.00  0.00      E    H  
ATOM    300  HD3 ARG E  19       7.232 -12.667  -9.455  1.00  0.00      E    H  
ATOM    301  HE  ARG E  19       5.805 -12.385 -11.112  1.00  0.00      E    H  
ATOM    302 HH11 ARG E  19       5.095 -11.857 -12.953  1.00  0.00      E    H  
ATOM    303 HH12 ARG E  19       5.813 -10.734 -14.121  1.00  0.00      E    H  
ATOM    304 HH21 ARG E  19       8.579 -10.241 -11.744  1.00  0.00      E    H  
ATOM    305 HH22 ARG E  19       7.999  -9.768 -13.321  1.00  0.00      E    H  
ATOM    306  N   ASP E  20       3.431 -10.232 -10.177  1.00-27.12      E    N  
ATOM    307  CA  ASP E  20       2.810 -10.181 -11.511  1.00-27.12      E    C  
ATOM    308  C   ASP E  20       1.939  -8.939 -11.703  1.00-27.12      E    C  
ATOM    309  O   ASP E  20       2.128  -8.239 -12.699  1.00-27.12      E    O  
ATOM    310  CB  ASP E  20       2.033 -11.451 -11.953  1.00-27.12      E    C  
ATOM    311  CG  ASP E  20       2.872 -12.705 -12.178  1.00-27.12      E    C  
ATOM    312  OD1 ASP E  20       4.120 -12.590 -12.176  1.00-27.12      E    O  
ATOM    313  OD2 ASP E  20       2.270 -13.741 -12.515  1.00-27.12      E    O1-
ATOM    314  H   ASP E  20       3.046 -10.928  -9.545  1.00  0.00      E    H  
ATOM    315  HA  ASP E  20       3.632 -10.063 -12.219  1.00  0.00      E    H  
ATOM    316  HB2 ASP E  20       1.273 -11.687 -11.209  1.00  0.00      E    H  
ATOM    317  HB3 ASP E  20       1.520 -11.244 -12.893  1.00  0.00      E    H  
ATOM    318  N   GLU E  21       1.056  -8.671 -10.728  1.00 10.13      E    N  
ATOM    319  CA  GLU E  21       0.217  -7.468 -10.629  1.00 10.13      E    C  
ATOM    320  C   GLU E  21       1.105  -6.211 -10.676  1.00 10.13      E    C  
ATOM    321  O   GLU E  21       1.097  -5.475 -11.662  1.00 10.13      E    O  
ATOM    322  CB  GLU E  21      -0.656  -7.580  -9.344  1.00 10.13      E    C  
ATOM    323  CG  GLU E  21      -1.537  -6.370  -8.949  1.00 10.13      E    C  
ATOM    324  CD  GLU E  21      -2.692  -6.107  -9.908  1.00 10.13      E    C  
ATOM    325  OE1 GLU E  21      -3.771  -6.700  -9.690  1.00 10.13      E    O  
ATOM    326  OE2 GLU E  21      -2.474  -5.316 -10.850  1.00 10.13      E    O1-
ATOM    327  H   GLU E  21       1.000  -9.314  -9.952  1.00  0.00      E    H  
ATOM    328  HA  GLU E  21      -0.445  -7.433 -11.496  1.00  0.00      E    H  
ATOM    329  HB2 GLU E  21      -1.318  -8.439  -9.456  1.00  0.00      E    H  
ATOM    330  HB3 GLU E  21      -0.022  -7.816  -8.491  1.00  0.00      E    H  
ATOM    331  HG2 GLU E  21      -1.974  -6.546  -7.966  1.00  0.00      E    H  
ATOM    332  HG3 GLU E  21      -0.947  -5.459  -8.855  1.00  0.00      E    H  
ATOM    333  N   ALA E  22       1.979  -6.075  -9.667  1.00 -8.83      E    N  
ATOM    334  CA  ALA E  22       2.892  -4.944  -9.500  1.00 -8.83      E    C  
ATOM    335  C   ALA E  22       3.870  -4.701 -10.671  1.00 -8.83      E    C  
ATOM    336  O   ALA E  22       4.313  -3.568 -10.859  1.00 -8.83      E    O  
ATOM    337  CB  ALA E  22       3.663  -5.126  -8.186  1.00 -8.83      E    C  
ATOM    338  H   ALA E  22       1.962  -6.774  -8.932  1.00  0.00      E    H  
ATOM    339  HA  ALA E  22       2.270  -4.050  -9.413  1.00  0.00      E    H  
ATOM    340  HB1 ALA E  22       4.338  -4.289  -8.006  1.00  0.00      E    H  
ATOM    341  HB2 ALA E  22       2.980  -5.185  -7.338  1.00  0.00      E    H  
ATOM    342  HB3 ALA E  22       4.253  -6.043  -8.206  1.00  0.00      E    H  
ATOM    343  N   ALA E  23       4.201  -5.745 -11.442  1.00-12.27      E    N  
ATOM    344  CA  ALA E  23       5.019  -5.628 -12.647  1.00-12.27      E    C  
ATOM    345  C   ALA E  23       4.263  -5.049 -13.854  1.00-12.27      E    C  
ATOM    346  O   ALA E  23       4.925  -4.547 -14.762  1.00-12.27      E    O  
ATOM    347  CB  ALA E  23       5.626  -6.992 -13.010  1.00-12.27      E    C  
ATOM    348  H   ALA E  23       3.794  -6.652 -11.242  1.00  0.00      E    H  
ATOM    349  HA  ALA E  23       5.843  -4.943 -12.438  1.00  0.00      E    H  
ATOM    350  HB1 ALA E  23       6.181  -6.939 -13.947  1.00  0.00      E    H  
ATOM    351  HB2 ALA E  23       6.314  -7.333 -12.238  1.00  0.00      E    H  
ATOM    352  HB3 ALA E  23       4.849  -7.748 -13.128  1.00  0.00      E    H  
ATOM    353  N   GLY E  24       2.926  -5.134 -13.866  1.00-11.66      E    N  
ATOM    354  CA  GLY E  24       2.091  -4.702 -14.988  1.00-11.66      E    C  
ATOM    355  C   GLY E  24       1.997  -3.172 -15.063  1.00-11.66      E    C  
ATOM    356  O   GLY E  24       1.943  -2.612 -16.157  1.00-11.66      E    O  
ATOM    357  H   GLY E  24       2.432  -5.533 -13.068  1.00  0.00      E    H  
ATOM    358  HA2 GLY E  24       2.479  -5.097 -15.928  1.00  0.00      E    H  
ATOM    359  HA3 GLY E  24       1.087  -5.107 -14.854  1.00  0.00      E    H  
ATOM    360  N   TRP E  25       2.012  -2.499 -13.906  1.00 28.81      E    N  
ATOM    361  CA  TRP E  25       1.862  -1.046 -13.782  1.00 28.81      E    C  
ATOM    362  C   TRP E  25       3.192  -0.283 -13.927  1.00 28.81      E    C  
ATOM    363  O   TRP E  25       3.181   0.948 -13.943  1.00 28.81      E    O  
ATOM    364  CB  TRP E  25       1.181  -0.722 -12.437  1.00 28.81      E    C  
ATOM    365  CG  TRP E  25      -0.138  -1.399 -12.214  1.00 28.81      E    C  
ATOM    366  CD1 TRP E  25      -0.303  -2.597 -11.611  1.00 28.81      E    C  
ATOM    367  CD2 TRP E  25      -1.471  -0.987 -12.648  1.00 28.81      E    C  
ATOM    368  CE2 TRP E  25      -2.403  -2.000 -12.261  1.00 28.81      E    C  
ATOM    369  CE3 TRP E  25      -1.994   0.138 -13.328  1.00 28.81      E    C  
ATOM    370  NE1 TRP E  25      -1.630  -2.962 -11.653  1.00 28.81      E    N  
ATOM    371  CZ2 TRP E  25      -3.778  -1.895 -12.519  1.00 28.81      E    C  
ATOM    372  CZ3 TRP E  25      -3.375   0.257 -13.591  1.00 28.81      E    C  
ATOM    373  CH2 TRP E  25      -4.267  -0.756 -13.184  1.00 28.81      E    C  
ATOM    374  H   TRP E  25       2.001  -3.033 -13.047  1.00  0.00      E    H  
ATOM    375  HA  TRP E  25       1.203  -0.693 -14.579  1.00  0.00      E    H  
ATOM    376  HB2 TRP E  25       1.838  -0.998 -11.611  1.00  0.00      E    H  
ATOM    377  HB3 TRP E  25       1.023   0.353 -12.347  1.00  0.00      E    H  
ATOM    378  HD1 TRP E  25       0.493  -3.178 -11.173  1.00  0.00      E    H  
ATOM    379  HE1 TRP E  25      -1.988  -3.890 -11.294  1.00  0.00      E    H  
ATOM    380  HE3 TRP E  25      -1.319   0.921 -13.637  1.00  0.00      E    H  
ATOM    381  HZ2 TRP E  25      -4.444  -2.682 -12.193  1.00  0.00      E    H  
ATOM    382  HZ3 TRP E  25      -3.753   1.131 -14.099  1.00  0.00      E    H  
ATOM    383  HH2 TRP E  25      -5.326  -0.663 -13.374  1.00  0.00      E    H  
ATOM    384  N   ALA E  26       4.318  -1.006 -14.000  1.00 -1.94      E    N  
ATOM    385  CA  ALA E  26       5.659  -0.445 -14.135  1.00 -1.94      E    C  
ATOM    386  C   ALA E  26       5.873   0.145 -15.538  1.00 -1.94      E    C  
ATOM    387  O   ALA E  26       5.684  -0.559 -16.531  1.00 -1.94      E    O  
ATOM    388  CB  ALA E  26       6.680  -1.553 -13.845  1.00 -1.94      E    C  
ATOM    389  H   ALA E  26       4.224  -2.009 -14.079  1.00  0.00      E    H  
ATOM    390  HA  ALA E  26       5.777   0.347 -13.392  1.00  0.00      E    H  
ATOM    391  HB1 ALA E  26       7.701  -1.183 -13.914  1.00  0.00      E    H  
ATOM    392  HB2 ALA E  26       6.530  -1.953 -12.844  1.00  0.00      E    H  
ATOM    393  HB3 ALA E  26       6.581  -2.377 -14.553  1.00  0.00      E    H  
ATOM    394  N   SER E  27       6.278   1.418 -15.616  1.00 -1.40      E    N  
ATOM    395  CA  SER E  27       6.470   2.101 -16.893  1.00 -1.40      E    C  
ATOM    396  C   SER E  27       7.770   1.651 -17.612  1.00 -1.40      E    C  
ATOM    397  O   SER E  27       8.667   1.110 -16.954  1.00 -1.40      E    O  
ATOM    398  CB  SER E  27       6.340   3.625 -16.668  1.00 -1.40      E    C  
ATOM    399  OG  SER E  27       7.437   4.199 -15.975  1.00 -1.40      E    O  
ATOM    400  H   SER E  27       6.491   1.952 -14.770  1.00  0.00      E    H  
ATOM    401  HA  SER E  27       5.617   1.803 -17.502  1.00  0.00      E    H  
ATOM    402  HB2 SER E  27       6.236   4.139 -17.622  1.00  0.00      E    H  
ATOM    403  HB3 SER E  27       5.425   3.834 -16.111  1.00  0.00      E    H  
ATOM    404  HG  SER E  27       7.475   3.731 -15.102  1.00  0.00      E    H  
ATOM    405  N   PRO E  28       7.878   1.878 -18.946  1.00-22.11      E    N  
ATOM    406  CA  PRO E  28       9.083   1.515 -19.724  1.00-22.11      E    C  
ATOM    407  C   PRO E  28      10.400   2.121 -19.195  1.00-22.11      E    C  
ATOM    408  O   PRO E  28      10.695   3.288 -19.453  1.00-22.11      E    O  
ATOM    409  CB  PRO E  28       8.749   1.964 -21.162  1.00-22.11      E    C  
ATOM    410  CG  PRO E  28       7.233   1.932 -21.227  1.00-22.11      E    C  
ATOM    411  CD  PRO E  28       6.828   2.393 -19.833  1.00-22.11      E    C  
ATOM    412  HA  PRO E  28       9.150   0.425 -19.705  1.00  0.00      E    H  
ATOM    413  HB2 PRO E  28       9.088   2.984 -21.349  1.00  0.00      E    H  
ATOM    414  HB3 PRO E  28       9.209   1.325 -21.916  1.00  0.00      E    H  
ATOM    415  HG2 PRO E  28       6.815   2.546 -22.025  1.00  0.00      E    H  
ATOM    416  HG3 PRO E  28       6.896   0.905 -21.380  1.00  0.00      E    H  
ATOM    417  HD2 PRO E  28       6.826   3.483 -19.779  1.00  0.00      E    H  
ATOM    418  HD3 PRO E  28       5.826   2.031 -19.604  1.00  0.00      E    H  
ATOM    419  N   GLY E  29      11.173   1.308 -18.468  1.00-13.00      E    N  
ATOM    420  CA  GLY E  29      12.419   1.722 -17.827  1.00-13.00      E    C  
ATOM    421  C   GLY E  29      12.397   1.399 -16.326  1.00-13.00      E    C  
ATOM    422  O   GLY E  29      13.437   1.536 -15.674  1.00-13.00      E    O  
ATOM    423  H   GLY E  29      10.816   0.393 -18.222  1.00  0.00      E    H  
ATOM    424  HA2 GLY E  29      13.248   1.190 -18.294  1.00  0.00      E    H  
ATOM    425  HA3 GLY E  29      12.614   2.789 -17.946  1.00  0.00      E    H  
ATOM    426  N   THR E  30      11.262   0.961 -15.780  1.00  5.51      E    N  
ATOM    427  CA  THR E  30      11.102   0.403 -14.442  1.00  5.51      E    C  
ATOM    428  C   THR E  30      10.914  -1.127 -14.547  1.00  5.51      E    C  
ATOM    429  O   THR E  30      10.570  -1.626 -15.619  1.00  5.51      E    O  
ATOM    430  CB  THR E  30       9.845   1.022 -13.776  1.00  5.51      E    C  
ATOM    431  CG2 THR E  30       9.607   0.636 -12.307  1.00  5.51      E    C  
ATOM    432  OG1 THR E  30       9.959   2.431 -13.800  1.00  5.51      E    O  
ATOM    433  H   THR E  30      10.393   0.953 -16.314  1.00  0.00      E    H  
ATOM    434  HA  THR E  30      11.978   0.600 -13.828  1.00  0.00      E    H  
ATOM    435  HB  THR E  30       8.955   0.762 -14.352  1.00  0.00      E    H  
ATOM    436  HG1 THR E  30       9.029   2.755 -13.721  1.00  0.00      E    H  
ATOM    437 HG21 THR E  30       8.784   1.216 -11.891  1.00  0.00      E    H  
ATOM    438 HG22 THR E  30       9.331  -0.411 -12.189  1.00  0.00      E    H  
ATOM    439 HG23 THR E  30      10.490   0.832 -11.698  1.00  0.00      E    H  
ATOM    440  N   ALA E  31      11.166  -1.848 -13.449  1.00  6.92      E    N  
ATOM    441  CA  ALA E  31      10.937  -3.281 -13.322  1.00  6.92      E    C  
ATOM    442  C   ALA E  31      10.749  -3.611 -11.835  1.00  6.92      E    C  
ATOM    443  O   ALA E  31      11.216  -2.849 -10.981  1.00  6.92      E    O  
ATOM    444  CB  ALA E  31      12.122  -4.058 -13.917  1.00  6.92      E    C  
ATOM    445  H   ALA E  31      11.424  -1.411 -12.577  1.00  0.00      E    H  
ATOM    446  HA  ALA E  31      10.020  -3.543 -13.856  1.00  0.00      E    H  
ATOM    447  HB1 ALA E  31      11.940  -5.133 -13.887  1.00  0.00      E    H  
ATOM    448  HB2 ALA E  31      12.297  -3.792 -14.959  1.00  0.00      E    H  
ATOM    449  HB3 ALA E  31      13.045  -3.877 -13.363  1.00  0.00      E    H  
ATOM    450  N   ILE E  32      10.057  -4.722 -11.567  1.00 47.34      E    N  
ATOM    451  CA  ILE E  32       9.869  -5.304 -10.234  1.00 47.34      E    C  
ATOM    452  C   ILE E  32      10.706  -6.596 -10.081  1.00 47.34      E    C  
ATOM    453  O   ILE E  32      11.103  -6.936  -8.966  1.00 47.34      E    O  
ATOM    454  CB  ILE E  32       8.345  -5.555  -9.940  1.00 47.34      E    C  
ATOM    455  CG1 ILE E  32       7.650  -4.271  -9.422  1.00 47.34      E    C  
ATOM    456  CG2 ILE E  32       8.008  -6.702  -8.958  1.00 47.34      E    C  
ATOM    457  CD1 ILE E  32       7.604  -3.098 -10.410  1.00 47.34      E    C  
ATOM    458  H   ILE E  32       9.650  -5.237 -12.331  1.00  0.00      E    H  
ATOM    459  HA  ILE E  32      10.249  -4.616  -9.479  1.00  0.00      E    H  
ATOM    460  HB  ILE E  32       7.860  -5.825 -10.879  1.00  0.00      E    H  
ATOM    461 HG12 ILE E  32       6.619  -4.502  -9.150  1.00  0.00      E    H  
ATOM    462 HG13 ILE E  32       8.130  -3.942  -8.500  1.00  0.00      E    H  
ATOM    463 HG21 ILE E  32       6.929  -6.793  -8.822  1.00  0.00      E    H  
ATOM    464 HG22 ILE E  32       8.346  -7.673  -9.318  1.00  0.00      E    H  
ATOM    465 HG23 ILE E  32       8.448  -6.529  -7.976  1.00  0.00      E    H  
ATOM    466 HD11 ILE E  32       6.732  -2.468 -10.221  1.00  0.00      E    H  
ATOM    467 HD12 ILE E  32       8.487  -2.466 -10.325  1.00  0.00      E    H  
ATOM    468 HD13 ILE E  32       7.530  -3.450 -11.437  1.00  0.00      E    H  
ATOM    469  N   ASP E  33      11.017  -7.268 -11.201  0.98 25.92      E    N  
ATOM    470  CA  ASP E  33      11.828  -8.494 -11.287  0.98 25.92      E    C  
ATOM    471  C   ASP E  33      11.133  -9.642 -10.533  0.98 25.92      E    C  
ATOM    472  O   ASP E  33       9.929  -9.817 -10.723  0.98 25.92      E    O  
ATOM    473  CB  ASP E  33      13.321  -8.321 -10.888  0.98 25.92      E    C  
ATOM    474  CG  ASP E  33      13.986  -7.069 -11.435  0.98 25.92      E    C  
ATOM    475  OD1 ASP E  33      13.626  -6.633 -12.546  0.98 25.92      E    O  
ATOM    476  OD2 ASP E  33      14.870  -6.563 -10.712  0.98 25.92      E    O1-
ATOM    477  H   ASP E  33      10.795  -6.855 -12.090  1.00  0.00      E    H  
ATOM    478  HA  ASP E  33      11.816  -8.779 -12.340  1.00  0.00      E    H  
ATOM    479  HB2 ASP E  33      13.403  -8.271  -9.803  1.00  0.00      E    H  
ATOM    480  HB3 ASP E  33      13.907  -9.177 -11.223  1.00  0.00      E    H  
ATOM    481  N   VAL E  34      11.875 -10.367  -9.688  0.98  1.23      E    N  
ATOM    482  CA  VAL E  34      11.378 -11.309  -8.685  0.98  1.23      E    C  
ATOM    483  C   VAL E  34      11.348 -10.606  -7.307  0.98  1.23      E    C  
ATOM    484  O   VAL E  34      12.080 -10.962  -6.382  0.98  1.23      E    O  
ATOM    485  CB  VAL E  34      12.231 -12.611  -8.664  0.98  1.23      E    C  
ATOM    486  CG1 VAL E  34      11.883 -13.504  -9.867  0.98  1.23      E    C  
ATOM    487  CG2 VAL E  34      13.759 -12.394  -8.580  0.98  1.23      E    C  
ATOM    488  H   VAL E  34      12.851 -10.143  -9.590  1.00  0.00      E    H  
ATOM    489  HA  VAL E  34      10.349 -11.590  -8.903  1.00  0.00      E    H  
ATOM    490  HB  VAL E  34      11.929 -13.178  -7.778  1.00  0.00      E    H  
ATOM    491 HG11 VAL E  34      12.436 -14.443  -9.834  1.00  0.00      E    H  
ATOM    492 HG12 VAL E  34      10.822 -13.764  -9.848  1.00  0.00      E    H  
ATOM    493 HG13 VAL E  34      12.092 -13.012 -10.816  1.00  0.00      E    H  
ATOM    494 HG21 VAL E  34      14.272 -13.352  -8.502  1.00  0.00      E    H  
ATOM    495 HG22 VAL E  34      14.144 -11.886  -9.463  1.00  0.00      E    H  
ATOM    496 HG23 VAL E  34      14.043 -11.812  -7.705  1.00  0.00      E    H  
ATOM    497  N   ALA E  35      10.540  -9.534  -7.259  1.00 49.58      E    N  
ATOM    498  CA  ALA E  35      10.092  -8.775  -6.091  1.00 49.58      E    C  
ATOM    499  C   ALA E  35      11.187  -8.490  -5.038  1.00 49.58      E    C  
ATOM    500  O   ALA E  35      12.085  -7.678  -5.300  1.00 49.58      E    O  
ATOM    501  CB  ALA E  35       8.825  -9.454  -5.529  1.00 49.58      E    C  
ATOM    502  H   ALA E  35      10.061  -9.310  -8.117  1.00  0.00      E    H  
ATOM    503  HA  ALA E  35       9.797  -7.794  -6.461  1.00  0.00      E    H  
ATOM    504  HB1 ALA E  35       8.517  -9.040  -4.569  1.00  0.00      E    H  
ATOM    505  HB2 ALA E  35       7.984  -9.325  -6.209  1.00  0.00      E    H  
ATOM    506  HB3 ALA E  35       8.970 -10.529  -5.411  1.00  0.00      E    H  
ATOM    507  N   GLY E  36      11.080  -9.142  -3.877  1.00 -1.02      E    N  
ATOM    508  CA  GLY E  36      11.930  -8.958  -2.715  1.00 -1.02      E    C  
ATOM    509  C   GLY E  36      11.101  -9.288  -1.466  1.00 -1.02      E    C  
ATOM    510  O   GLY E  36       9.871  -9.329  -1.495  1.00 -1.02      E    O  
ATOM    511  H   GLY E  36      10.274  -9.739  -3.736  1.00  0.00      E    H  
ATOM    512  HA2 GLY E  36      12.791  -9.621  -2.792  1.00  0.00      E    H  
ATOM    513  HA3 GLY E  36      12.286  -7.930  -2.646  1.00  0.00      E    H  
ATOM    514  N   LEU E  37      11.784  -9.531  -0.343  1.00 35.75      E    N  
ATOM    515  CA  LEU E  37      11.177  -9.950   0.919  1.00 35.75      E    C  
ATOM    516  C   LEU E  37      12.164  -9.681   2.070  1.00 35.75      E    C  
ATOM    517  O   LEU E  37      13.370  -9.577   1.813  1.00 35.75      E    O  
ATOM    518  CB  LEU E  37      10.726 -11.440   0.862  1.00 35.75      E    C  
ATOM    519  CG  LEU E  37      11.818 -12.539   0.749  1.00 35.75      E    C  
ATOM    520  CD1 LEU E  37      11.193 -13.935   0.945  1.00 35.75      E    C  
ATOM    521  CD2 LEU E  37      12.620 -12.487  -0.566  1.00 35.75      E    C  
ATOM    522  H   LEU E  37      12.792  -9.496  -0.322  1.00  0.00      E    H  
ATOM    523  HA  LEU E  37      10.296  -9.324   1.060  1.00  0.00      E    H  
ATOM    524  HB2 LEU E  37      10.160 -11.638   1.772  1.00  0.00      E    H  
ATOM    525  HB3 LEU E  37       9.994 -11.567   0.066  1.00  0.00      E    H  
ATOM    526  HG  LEU E  37      12.525 -12.407   1.568  1.00  0.00      E    H  
ATOM    527 HD11 LEU E  37      11.715 -14.489   1.725  1.00  0.00      E    H  
ATOM    528 HD12 LEU E  37      10.141 -13.879   1.230  1.00  0.00      E    H  
ATOM    529 HD13 LEU E  37      11.225 -14.542   0.039  1.00  0.00      E    H  
ATOM    530 HD21 LEU E  37      12.967 -13.472  -0.878  1.00  0.00      E    H  
ATOM    531 HD22 LEU E  37      12.021 -12.093  -1.388  1.00  0.00      E    H  
ATOM    532 HD23 LEU E  37      13.505 -11.860  -0.460  1.00  0.00      E    H  
ATOM    533  N   PRO E  38      11.672  -9.636   3.330  1.00 33.10      E    N  
ATOM    534  CA  PRO E  38      12.525  -9.850   4.506  1.00 33.10      E    C  
ATOM    535  C   PRO E  38      13.056 -11.291   4.555  1.00 33.10      E    C  
ATOM    536  O   PRO E  38      14.277 -11.463   4.548  1.00 33.10      E    O  
ATOM    537  CB  PRO E  38      11.612  -9.519   5.709  1.00 33.10      E    C  
ATOM    538  CG  PRO E  38      10.400  -8.819   5.126  1.00 33.10      E    C  
ATOM    539  CD  PRO E  38      10.287  -9.442   3.742  1.00 33.10      E    C  
ATOM    540  HA  PRO E  38      13.362  -9.153   4.471  1.00  0.00      E    H  
ATOM    541  HB2 PRO E  38      11.270 -10.425   6.205  1.00  0.00      E    H  
ATOM    542  HB3 PRO E  38      12.115  -8.923   6.470  1.00  0.00      E    H  
ATOM    543  HG2 PRO E  38       9.508  -8.944   5.740  1.00  0.00      E    H  
ATOM    544  HG3 PRO E  38      10.596  -7.751   5.029  1.00  0.00      E    H  
ATOM    545  HD2 PRO E  38       9.802 -10.416   3.787  1.00  0.00      E    H  
ATOM    546  HD3 PRO E  38       9.706  -8.803   3.083  1.00  0.00      E    H  
ATOM    547  N   SER E  39      12.126 -12.260   4.523  0.96 34.04      E    N  
ATOM    548  CA  SER E  39      12.227 -13.682   4.871  0.96 34.04      E    C  
ATOM    549  C   SER E  39      11.651 -13.894   6.288  0.96 34.04      E    C  
ATOM    550  O   SER E  39      12.354 -14.412   7.156  0.96 34.04      E    O  
ATOM    551  CB  SER E  39      13.644 -14.290   4.705  0.96 34.04      E    C  
ATOM    552  OG  SER E  39      14.123 -14.108   3.384  0.96 34.04      E    O  
ATOM    553  H   SER E  39      11.165 -11.967   4.414  1.00  0.00      E    H  
ATOM    554  HA  SER E  39      11.570 -14.215   4.185  1.00  0.00      E    H  
ATOM    555  HB2 SER E  39      14.347 -13.862   5.422  1.00  0.00      E    H  
ATOM    556  HB3 SER E  39      13.611 -15.360   4.914  1.00  0.00      E    H  
ATOM    557  HG  SER E  39      14.185 -13.154   3.259  1.00  0.00      E    H  
ATOM    558  N   THR E  40      10.391 -13.485   6.511  0.96 46.88      E    N  
ATOM    559  CA  THR E  40       9.697 -13.682   7.787  0.96 46.88      E    C  
ATOM    560  C   THR E  40       8.325 -14.353   7.537  0.96 46.88      E    C  
ATOM    561  O   THR E  40       8.312 -15.452   6.979  0.96 46.88      E    O  
ATOM    562  CB  THR E  40       9.638 -12.379   8.645  0.96 46.88      E    C  
ATOM    563  CG2 THR E  40      11.009 -11.771   8.976  0.96 46.88      E    C  
ATOM    564  OG1 THR E  40       8.779 -11.352   8.175  0.96 46.88      E    O  
ATOM    565  H   THR E  40       9.822 -13.136   5.747  1.00  0.00      E    H  
ATOM    566  HA  THR E  40      10.235 -14.420   8.385  1.00  0.00      E    H  
ATOM    567  HB  THR E  40       9.210 -12.669   9.607  1.00  0.00      E    H  
ATOM    568  HG1 THR E  40       8.690 -11.383   7.203  1.00  0.00      E    H  
ATOM    569 HG21 THR E  40      10.903 -10.885   9.602  1.00  0.00      E    H  
ATOM    570 HG22 THR E  40      11.629 -12.486   9.516  1.00  0.00      E    H  
ATOM    571 HG23 THR E  40      11.565 -11.483   8.087  1.00  0.00      E    H  
ATOM    572  N   ALA E  41       7.212 -13.747   7.959  0.96  9.39      E    N  
ATOM    573  CA  ALA E  41       5.859 -14.292   7.878  0.96  9.39      E    C  
ATOM    574  C   ALA E  41       4.896 -13.194   7.410  0.96  9.39      E    C  
ATOM    575  O   ALA E  41       5.301 -12.038   7.295  0.96  9.39      E    O  
ATOM    576  CB  ALA E  41       5.458 -14.826   9.263  0.96  9.39      E    C  
ATOM    577  H   ALA E  41       7.257 -12.768   8.236  1.00  0.00      E    H  
ATOM    578  HA  ALA E  41       5.815 -15.104   7.150  1.00  0.00      E    H  
ATOM    579  HB1 ALA E  41       4.463 -15.273   9.245  1.00  0.00      E    H  
ATOM    580  HB2 ALA E  41       6.153 -15.592   9.607  1.00  0.00      E    H  
ATOM    581  HB3 ALA E  41       5.441 -14.027  10.006  1.00  0.00      E    H  
ATOM    582  N   ALA E  42       3.640 -13.577   7.150  0.96 18.13      E    N  
ATOM    583  CA  ALA E  42       2.544 -12.635   6.919  0.96 18.13      E    C  
ATOM    584  C   ALA E  42       2.241 -11.834   8.198  0.96 18.13      E    C  
ATOM    585  O   ALA E  42       2.484 -12.332   9.300  0.96 18.13      E    O  
ATOM    586  CB  ALA E  42       1.301 -13.408   6.451  0.96 18.13      E    C  
ATOM    587  H   ALA E  42       3.359 -14.523   7.347  1.00  0.00      E    H  
ATOM    588  HA  ALA E  42       2.846 -11.940   6.133  1.00  0.00      E    H  
ATOM    589  HB1 ALA E  42       0.474 -12.727   6.241  1.00  0.00      E    H  
ATOM    590  HB2 ALA E  42       1.497 -13.966   5.536  1.00  0.00      E    H  
ATOM    591  HB3 ALA E  42       0.953 -14.111   7.210  1.00  0.00      E    H  
ATOM    592  N   ILE E  43       1.730 -10.617   8.015  1.00 27.10      E    N  
ATOM    593  CA  ILE E  43       1.420  -9.686   9.091  1.00 27.10      E    C  
ATOM    594  C   ILE E  43      -0.101  -9.454   9.053  1.00 27.10      E    C  
ATOM    595  O   ILE E  43      -0.686  -9.397   7.969  1.00 27.10      E    O  
ATOM    596  CB  ILE E  43       2.172  -8.332   8.883  1.00 27.10      E    C  
ATOM    597  CG1 ILE E  43       3.707  -8.552   8.839  1.00 27.10      E    C  
ATOM    598  CG2 ILE E  43       1.840  -7.270   9.954  1.00 27.10      E    C  
ATOM    599  CD1 ILE E  43       4.524  -7.298   8.493  1.00 27.10      E    C  
ATOM    600  H   ILE E  43       1.405 -10.332   7.103  1.00  0.00      E    H  
ATOM    601  HA  ILE E  43       1.691 -10.101  10.064  1.00  0.00      E    H  
ATOM    602  HB  ILE E  43       1.863  -7.931   7.916  1.00  0.00      E    H  
ATOM    603 HG12 ILE E  43       4.042  -8.944   9.801  1.00  0.00      E    H  
ATOM    604 HG13 ILE E  43       3.964  -9.321   8.110  1.00  0.00      E    H  
ATOM    605 HG21 ILE E  43       2.300  -6.313   9.716  1.00  0.00      E    H  
ATOM    606 HG22 ILE E  43       0.774  -7.082  10.056  1.00  0.00      E    H  
ATOM    607 HG23 ILE E  43       2.201  -7.583  10.933  1.00  0.00      E    H  
ATOM    608 HD11 ILE E  43       5.544  -7.572   8.222  1.00  0.00      E    H  
ATOM    609 HD12 ILE E  43       4.093  -6.761   7.649  1.00  0.00      E    H  
ATOM    610 HD13 ILE E  43       4.588  -6.613   9.339  1.00  0.00      E    H  
ATOM    611  N   ALA E  44      -0.698  -9.337  10.237  1.00 16.41      E    N  
ATOM    612  CA  ALA E  44      -2.126  -9.216  10.480  1.00 16.41      E    C  
ATOM    613  C   ALA E  44      -2.444  -8.141  11.536  1.00 16.41      E    C  
ATOM    614  O   ALA E  44      -3.609  -7.760  11.657  1.00 16.41      E    O  
ATOM    615  CB  ALA E  44      -2.648 -10.592  10.923  1.00 16.41      E    C  
ATOM    616  H   ALA E  44      -0.109  -9.374  11.086  1.00  0.00      E    H  
ATOM    617  HA  ALA E  44      -2.639  -8.919   9.563  1.00  0.00      E    H  
ATOM    618  HB1 ALA E  44      -3.696 -10.556  11.210  1.00  0.00      E    H  
ATOM    619  HB2 ALA E  44      -2.560 -11.321  10.117  1.00  0.00      E    H  
ATOM    620  HB3 ALA E  44      -2.089 -10.972  11.779  1.00  0.00      E    H  
ATOM    621  N   SER E  45      -1.459  -7.662  12.309  1.00 -0.62      E    N  
ATOM    622  CA  SER E  45      -1.654  -6.650  13.339  1.00 -0.62      E    C  
ATOM    623  C   SER E  45      -0.353  -5.878  13.653  1.00 -0.62      E    C  
ATOM    624  O   SER E  45       0.739  -6.243  13.213  1.00 -0.62      E    O  
ATOM    625  CB  SER E  45      -2.310  -7.302  14.586  1.00 -0.62      E    C  
ATOM    626  OG  SER E  45      -1.368  -7.772  15.532  1.00 -0.62      E    O  
ATOM    627  H   SER E  45      -0.536  -8.121  12.288  1.00  0.00      E    H  
ATOM    628  HA  SER E  45      -2.357  -5.921  12.937  1.00  0.00      E    H  
ATOM    629  HB2 SER E  45      -2.938  -6.567  15.088  1.00  0.00      E    H  
ATOM    630  HB3 SER E  45      -2.974  -8.123  14.312  1.00  0.00      E    H  
ATOM    631  HG  SER E  45      -0.880  -8.522  15.095  1.00  0.00      E    H  
ATOM    632  N   ARG E  46      -0.471  -4.835  14.495  1.00-10.36      E    N  
ATOM    633  CA  ARG E  46       0.686  -4.131  15.059  1.00-10.36      E    C  
ATOM    634  C   ARG E  46       1.508  -4.975  16.060  1.00-10.36      E    C  
ATOM    635  O   ARG E  46       2.630  -4.569  16.356  1.00-10.36      E    O  
ATOM    636  CB  ARG E  46       0.273  -2.782  15.705  1.00-10.36      E    C  
ATOM    637  CG  ARG E  46       0.001  -1.649  14.696  1.00-10.36      E    C  
ATOM    638  CD  ARG E  46       0.133  -0.241  15.316  1.00-10.36      E    C  
ATOM    639  NE  ARG E  46      -0.186   0.835  14.362  1.00-10.36      E    N  
ATOM    640  CZ  ARG E  46      -1.375   1.398  14.105  1.00-10.36      E    C  
ATOM    641  NH1 ARG E  46      -1.485   2.266  13.097  1.00-10.36      E    N1+
ATOM    642  NH2 ARG E  46      -2.440   1.094  14.852  1.00-10.36      E    N1+
ATOM    643  H   ARG E  46      -1.380  -4.619  14.866  1.00  0.00      E    H  
ATOM    644  HA  ARG E  46       1.352  -3.907  14.227  1.00  0.00      E    H  
ATOM    645  HB2 ARG E  46      -0.565  -2.916  16.388  1.00  0.00      E    H  
ATOM    646  HB3 ARG E  46       1.105  -2.445  16.327  1.00  0.00      E    H  
ATOM    647  HG2 ARG E  46       0.808  -1.720  13.964  1.00  0.00      E    H  
ATOM    648  HG3 ARG E  46      -0.918  -1.790  14.128  1.00  0.00      E    H  
ATOM    649  HD2 ARG E  46      -0.318  -0.136  16.303  1.00  0.00      E    H  
ATOM    650  HD3 ARG E  46       1.203  -0.088  15.475  1.00  0.00      E    H  
ATOM    651  HE  ARG E  46       0.594   1.040  13.740  1.00  0.00      E    H  
ATOM    652 HH11 ARG E  46      -0.695   2.458  12.489  1.00  0.00      E    H  
ATOM    653 HH12 ARG E  46      -2.390   2.545  12.712  1.00  0.00      E    H  
ATOM    654 HH21 ARG E  46      -2.354   0.407  15.582  1.00  0.00      E    H  
ATOM    655 HH22 ARG E  46      -3.388   1.419  14.631  1.00  0.00      E    H  
ATOM    656  N   HIS E  47       0.972  -6.095  16.573  1.00-13.17      E    N  
ATOM    657  CA  HIS E  47       1.710  -7.004  17.463  1.00-13.17      E    C  
ATOM    658  C   HIS E  47       2.836  -7.704  16.684  1.00-13.17      E    C  
ATOM    659  O   HIS E  47       4.009  -7.582  17.028  1.00-13.17      E    O  
ATOM    660  CB  HIS E  47       0.720  -7.955  18.203  1.00-13.17      E    C  
ATOM    661  CG  HIS E  47       0.965  -9.452  18.200  1.00-13.17      E    C  
ATOM    662  CD2 HIS E  47       1.437 -10.288  19.188  1.00-13.17      E    C  
ATOM    663  ND1 HIS E  47       0.687 -10.284  17.122  1.00-13.17      E    N  
ATOM    664  CE1 HIS E  47       1.008 -11.528  17.480  1.00-13.17      E    C  
ATOM    665  NE2 HIS E  47       1.463 -11.605  18.726  1.00-13.17      E    N  
ATOM    666  H   HIS E  47       0.099  -6.460  16.200  1.00  0.00      E    H  
ATOM    667  HA  HIS E  47       2.205  -6.400  18.226  1.00  0.00      E    H  
ATOM    668  HB2 HIS E  47       0.684  -7.653  19.249  1.00  0.00      E    H  
ATOM    669  HB3 HIS E  47      -0.298  -7.808  17.846  1.00  0.00      E    H  
ATOM    670  HD1 HIS E  47       0.374 -10.034  16.159  1.00  0.00      E    H  
ATOM    671  HD2 HIS E  47       1.759 -10.048  20.190  1.00  0.00      E    H  
ATOM    672  HE1 HIS E  47       0.913 -12.378  16.818  1.00  0.00      E    H  
ATOM    673  N   ASP E  48       2.437  -8.344  15.591  1.00  1.97      E    N  
ATOM    674  CA  ASP E  48       3.240  -9.130  14.663  1.00  1.97      E    C  
ATOM    675  C   ASP E  48       4.121  -8.225  13.798  1.00  1.97      E    C  
ATOM    676  O   ASP E  48       5.272  -8.585  13.565  1.00  1.97      E    O  
ATOM    677  CB  ASP E  48       2.408 -10.112  13.800  1.00  1.97      E    C  
ATOM    678  CG  ASP E  48       0.976  -9.660  13.571  1.00  1.97      E    C  
ATOM    679  OD1 ASP E  48       0.218  -9.576  14.571  1.00  1.97      E    O  
ATOM    680  OD2 ASP E  48       0.688  -9.238  12.441  1.00  1.97      E    O1-
ATOM    681  H   ASP E  48       1.442  -8.422  15.392  1.00  0.00      E    H  
ATOM    682  HA  ASP E  48       3.910  -9.738  15.272  1.00  0.00      E    H  
ATOM    683  HB2 ASP E  48       2.874 -10.286  12.827  1.00  0.00      E    H  
ATOM    684  HB3 ASP E  48       2.376 -11.098  14.262  1.00  0.00      E    H  
ATOM    685  N   THR E  49       3.643  -7.016  13.452  1.00  0.72      E    N  
ATOM    686  CA  THR E  49       4.491  -5.962  12.875  1.00  0.72      E    C  
ATOM    687  C   THR E  49       5.708  -5.640  13.777  1.00  0.72      E    C  
ATOM    688  O   THR E  49       6.822  -5.547  13.271  1.00  0.72      E    O  
ATOM    689  CB  THR E  49       3.739  -4.620  12.641  1.00  0.72      E    C  
ATOM    690  CG2 THR E  49       4.563  -3.529  11.927  1.00  0.72      E    C  
ATOM    691  OG1 THR E  49       2.572  -4.791  11.859  1.00  0.72      E    O  
ATOM    692  H   THR E  49       2.654  -6.833  13.572  1.00  0.00      E    H  
ATOM    693  HA  THR E  49       4.866  -6.329  11.917  1.00  0.00      E    H  
ATOM    694  HB  THR E  49       3.434  -4.219  13.606  1.00  0.00      E    H  
ATOM    695  HG1 THR E  49       2.000  -5.479  12.247  1.00  0.00      E    H  
ATOM    696 HG21 THR E  49       3.948  -2.661  11.687  1.00  0.00      E    H  
ATOM    697 HG22 THR E  49       5.391  -3.172  12.539  1.00  0.00      E    H  
ATOM    698 HG23 THR E  49       4.984  -3.902  10.992  1.00  0.00      E    H  
ATOM    699  N   ALA E  50       5.499  -5.538  15.102  1.00-10.19      E    N  
ATOM    700  CA  ALA E  50       6.569  -5.279  16.067  1.00-10.19      E    C  
ATOM    701  C   ALA E  50       7.532  -6.468  16.248  1.00-10.19      E    C  
ATOM    702  O   ALA E  50       8.696  -6.241  16.575  1.00-10.19      E    O  
ATOM    703  CB  ALA E  50       5.969  -4.844  17.412  1.00-10.19      E    C  
ATOM    704  H   ALA E  50       4.576  -5.704  15.484  1.00  0.00      E    H  
ATOM    705  HA  ALA E  50       7.158  -4.442  15.688  1.00  0.00      E    H  
ATOM    706  HB1 ALA E  50       6.757  -4.555  18.109  1.00  0.00      E    H  
ATOM    707  HB2 ALA E  50       5.306  -3.987  17.289  1.00  0.00      E    H  
ATOM    708  HB3 ALA E  50       5.398  -5.644  17.880  1.00  0.00      E    H  
ATOM    709  N   LEU E  51       7.046  -7.695  16.017  1.00 -9.49      E    N  
ATOM    710  CA  LEU E  51       7.861  -8.912  15.996  1.00 -9.49      E    C  
ATOM    711  C   LEU E  51       8.673  -9.029  14.694  1.00 -9.49      E    C  
ATOM    712  O   LEU E  51       9.816  -9.478  14.743  1.00 -9.49      E    O  
ATOM    713  CB  LEU E  51       6.968 -10.158  16.192  1.00 -9.49      E    C  
ATOM    714  CG  LEU E  51       6.255 -10.238  17.563  1.00 -9.49      E    C  
ATOM    715  CD1 LEU E  51       5.121 -11.287  17.545  1.00 -9.49      E    C  
ATOM    716  CD2 LEU E  51       7.249 -10.452  18.725  1.00 -9.49      E    C  
ATOM    717  H   LEU E  51       6.071  -7.796  15.769  1.00  0.00      E    H  
ATOM    718  HA  LEU E  51       8.581  -8.862  16.815  1.00  0.00      E    H  
ATOM    719  HB2 LEU E  51       6.228 -10.180  15.392  1.00  0.00      E    H  
ATOM    720  HB3 LEU E  51       7.564 -11.062  16.050  1.00  0.00      E    H  
ATOM    721  HG  LEU E  51       5.769  -9.279  17.738  1.00  0.00      E    H  
ATOM    722 HD11 LEU E  51       4.156 -10.812  17.733  1.00  0.00      E    H  
ATOM    723 HD12 LEU E  51       5.038 -11.790  16.581  1.00  0.00      E    H  
ATOM    724 HD13 LEU E  51       5.241 -12.068  18.295  1.00  0.00      E    H  
ATOM    725 HD21 LEU E  51       6.966 -11.274  19.381  1.00  0.00      E    H  
ATOM    726 HD22 LEU E  51       8.257 -10.665  18.368  1.00  0.00      E    H  
ATOM    727 HD23 LEU E  51       7.309  -9.556  19.344  1.00  0.00      E    H  
ATOM    728  N   ALA E  52       8.078  -8.620  13.564  1.00  0.73      E    N  
ATOM    729  CA  ALA E  52       8.709  -8.607  12.244  1.00  0.73      E    C  
ATOM    730  C   ALA E  52       9.734  -7.471  12.088  1.00  0.73      E    C  
ATOM    731  O   ALA E  52      10.748  -7.668  11.418  1.00  0.73      E    O  
ATOM    732  CB  ALA E  52       7.623  -8.505  11.161  1.00  0.73      E    C  
ATOM    733  H   ALA E  52       7.091  -8.373  13.591  1.00  0.00      E    H  
ATOM    734  HA  ALA E  52       9.237  -9.554  12.107  1.00  0.00      E    H  
ATOM    735  HB1 ALA E  52       8.058  -8.565  10.162  1.00  0.00      E    H  
ATOM    736  HB2 ALA E  52       6.904  -9.321  11.244  1.00  0.00      E    H  
ATOM    737  HB3 ALA E  52       7.069  -7.568  11.227  1.00  0.00      E    H  
ATOM    738  N   VAL E  53       9.471  -6.316  12.723  1.00 27.95      E    N  
ATOM    739  CA  VAL E  53      10.243  -5.065  12.668  1.00 27.95      E    C  
ATOM    740  C   VAL E  53      11.790  -5.164  12.637  1.00 27.95      E    C  
ATOM    741  O   VAL E  53      12.374  -4.484  11.790  1.00 27.95      E    O  
ATOM    742  CB  VAL E  53       9.738  -4.011  13.717  1.00 27.95      E    C  
ATOM    743  CG1 VAL E  53      10.788  -3.254  14.563  1.00 27.95      E    C  
ATOM    744  CG2 VAL E  53       8.798  -2.986  13.052  1.00 27.95      E    C  
ATOM    745  H   VAL E  53       8.563  -6.240  13.174  1.00  0.00      E    H  
ATOM    746  HA  VAL E  53       9.991  -4.654  11.693  1.00  0.00      E    H  
ATOM    747  HB  VAL E  53       9.132  -4.555  14.440  1.00  0.00      E    H  
ATOM    748 HG11 VAL E  53      10.305  -2.541  15.231  1.00  0.00      E    H  
ATOM    749 HG12 VAL E  53      11.365  -3.928  15.194  1.00  0.00      E    H  
ATOM    750 HG13 VAL E  53      11.486  -2.693  13.941  1.00  0.00      E    H  
ATOM    751 HG21 VAL E  53       8.317  -2.345  13.792  1.00  0.00      E    H  
ATOM    752 HG22 VAL E  53       9.339  -2.342  12.358  1.00  0.00      E    H  
ATOM    753 HG23 VAL E  53       8.007  -3.471  12.481  1.00  0.00      E    H  
ATOM    754  N   PRO E  54      12.435  -6.025  13.465  1.00  6.91      E    N  
ATOM    755  CA  PRO E  54      13.894  -6.221  13.405  1.00  6.91      E    C  
ATOM    756  C   PRO E  54      14.455  -6.657  12.039  1.00  6.91      E    C  
ATOM    757  O   PRO E  54      15.527  -6.169  11.682  1.00  6.91      E    O  
ATOM    758  CB  PRO E  54      14.187  -7.241  14.518  1.00  6.91      E    C  
ATOM    759  CG  PRO E  54      13.048  -7.051  15.508  1.00  6.91      E    C  
ATOM    760  CD  PRO E  54      11.867  -6.770  14.591  1.00  6.91      E    C  
ATOM    761  HA  PRO E  54      14.348  -5.264  13.671  1.00  0.00      E    H  
ATOM    762  HB2 PRO E  54      14.156  -8.258  14.120  1.00  0.00      E    H  
ATOM    763  HB3 PRO E  54      15.167  -7.095  14.972  1.00  0.00      E    H  
ATOM    764  HG2 PRO E  54      12.887  -7.911  16.160  1.00  0.00      E    H  
ATOM    765  HG3 PRO E  54      13.241  -6.179  16.135  1.00  0.00      E    H  
ATOM    766  HD2 PRO E  54      11.485  -7.715  14.212  1.00  0.00      E    H  
ATOM    767  HD3 PRO E  54      11.056  -6.258  15.108  1.00  0.00      E    H  
ATOM    768  N   ASP E  55      13.736  -7.517  11.297  1.00 17.30      E    N  
ATOM    769  CA  ASP E  55      14.135  -7.908   9.938  1.00 17.30      E    C  
ATOM    770  C   ASP E  55      13.326  -7.136   8.880  1.00 17.30      E    C  
ATOM    771  O   ASP E  55      13.878  -6.833   7.829  1.00 17.30      E    O  
ATOM    772  CB  ASP E  55      14.074  -9.426   9.661  1.00 17.30      E    C  
ATOM    773  CG  ASP E  55      14.797  -9.788   8.361  1.00 17.30      E    C  
ATOM    774  OD1 ASP E  55      14.194 -10.397   7.460  1.00 17.30      E    O  
ATOM    775  OD2 ASP E  55      15.995  -9.463   8.200  1.00 17.30      E    O1-
ATOM    776  H   ASP E  55      12.826  -7.835  11.612  1.00  0.00      E    H  
ATOM    777  HA  ASP E  55      15.176  -7.623   9.790  1.00  0.00      E    H  
ATOM    778  HB2 ASP E  55      14.510 -10.005  10.473  1.00  0.00      E    H  
ATOM    779  HB3 ASP E  55      13.036  -9.747   9.577  1.00  0.00      E    H  
ATOM    780  N   LEU E  56      12.066  -6.765   9.154  1.00 -7.80      E    N  
ATOM    781  CA  LEU E  56      11.233  -5.978   8.233  1.00 -7.80      E    C  
ATOM    782  C   LEU E  56      11.846  -4.595   7.930  1.00 -7.80      E    C  
ATOM    783  O   LEU E  56      11.900  -4.208   6.764  1.00 -7.80      E    O  
ATOM    784  CB  LEU E  56       9.778  -5.901   8.755  1.00 -7.80      E    C  
ATOM    785  CG  LEU E  56       8.776  -5.067   7.916  1.00 -7.80      E    C  
ATOM    786  CD1 LEU E  56       8.599  -5.631   6.491  1.00 -7.80      E    C  
ATOM    787  CD2 LEU E  56       7.426  -4.921   8.653  1.00 -7.80      E    C  
ATOM    788  H   LEU E  56      11.623  -7.088  10.012  1.00  0.00      E    H  
ATOM    789  HA  LEU E  56      11.211  -6.524   7.287  1.00  0.00      E    H  
ATOM    790  HB2 LEU E  56       9.388  -6.914   8.867  1.00  0.00      E    H  
ATOM    791  HB3 LEU E  56       9.804  -5.481   9.754  1.00  0.00      E    H  
ATOM    792  HG  LEU E  56       9.164  -4.053   7.814  1.00  0.00      E    H  
ATOM    793 HD11 LEU E  56       7.575  -5.539   6.124  1.00  0.00      E    H  
ATOM    794 HD12 LEU E  56       9.232  -5.096   5.782  1.00  0.00      E    H  
ATOM    795 HD13 LEU E  56       8.862  -6.686   6.437  1.00  0.00      E    H  
ATOM    796 HD21 LEU E  56       7.183  -3.871   8.816  1.00  0.00      E    H  
ATOM    797 HD22 LEU E  56       6.595  -5.348   8.093  1.00  0.00      E    H  
ATOM    798 HD23 LEU E  56       7.429  -5.406   9.630  1.00  0.00      E    H  
ATOM    799  N   LEU E  57      12.385  -3.908   8.950  1.00 -7.10      E    N  
ATOM    800  CA  LEU E  57      13.140  -2.668   8.743  1.00 -7.10      E    C  
ATOM    801  C   LEU E  57      14.521  -2.933   8.112  1.00 -7.10      E    C  
ATOM    802  O   LEU E  57      14.997  -2.106   7.336  1.00 -7.10      E    O  
ATOM    803  CB  LEU E  57      13.253  -1.855  10.052  1.00 -7.10      E    C  
ATOM    804  CG  LEU E  57      11.908  -1.297  10.575  1.00 -7.10      E    C  
ATOM    805  CD1 LEU E  57      12.095  -0.582  11.927  1.00 -7.10      E    C  
ATOM    806  CD2 LEU E  57      11.202  -0.378   9.556  1.00 -7.10      E    C  
ATOM    807  H   LEU E  57      12.335  -4.264   9.901  1.00  0.00      E    H  
ATOM    808  HA  LEU E  57      12.593  -2.061   8.023  1.00  0.00      E    H  
ATOM    809  HB2 LEU E  57      13.731  -2.470  10.816  1.00  0.00      E    H  
ATOM    810  HB3 LEU E  57      13.929  -1.013   9.891  1.00  0.00      E    H  
ATOM    811  HG  LEU E  57      11.251  -2.148  10.759  1.00  0.00      E    H  
ATOM    812 HD11 LEU E  57      11.249  -0.772  12.587  1.00  0.00      E    H  
ATOM    813 HD12 LEU E  57      12.994  -0.916  12.445  1.00  0.00      E    H  
ATOM    814 HD13 LEU E  57      12.177   0.499  11.808  1.00  0.00      E    H  
ATOM    815 HD21 LEU E  57      10.736   0.490  10.025  1.00  0.00      E    H  
ATOM    816 HD22 LEU E  57      11.892  -0.001   8.803  1.00  0.00      E    H  
ATOM    817 HD23 LEU E  57      10.409  -0.914   9.033  1.00  0.00      E    H  
ATOM    818  N   ALA E  58      15.125  -4.102   8.379  1.00 -9.03      E    N  
ATOM    819  CA  ALA E  58      16.345  -4.535   7.697  1.00 -9.03      E    C  
ATOM    820  C   ALA E  58      16.104  -4.812   6.202  1.00 -9.03      E    C  
ATOM    821  O   ALA E  58      16.979  -4.504   5.398  1.00 -9.03      E    O  
ATOM    822  CB  ALA E  58      16.967  -5.755   8.390  1.00 -9.03      E    C  
ATOM    823  H   ALA E  58      14.666  -4.772   8.980  1.00  0.00      E    H  
ATOM    824  HA  ALA E  58      17.063  -3.716   7.770  1.00  0.00      E    H  
ATOM    825  HB1 ALA E  58      17.990  -5.912   8.048  1.00  0.00      E    H  
ATOM    826  HB2 ALA E  58      17.002  -5.629   9.472  1.00  0.00      E    H  
ATOM    827  HB3 ALA E  58      16.422  -6.673   8.175  1.00  0.00      E    H  
ATOM    828  N   ALA E  59      14.920  -5.335   5.845  1.00-10.42      E    N  
ATOM    829  CA  ALA E  59      14.451  -5.620   4.487  1.00-10.42      E    C  
ATOM    830  C   ALA E  59      14.427  -4.382   3.587  1.00-10.42      E    C  
ATOM    831  O   ALA E  59      14.768  -4.494   2.413  1.00-10.42      E    O  
ATOM    832  CB  ALA E  59      13.065  -6.276   4.520  1.00-10.42      E    C  
ATOM    833  H   ALA E  59      14.309  -5.655   6.598  1.00  0.00      E    H  
ATOM    834  HA  ALA E  59      15.146  -6.334   4.052  1.00  0.00      E    H  
ATOM    835  HB1 ALA E  59      12.851  -6.777   3.576  1.00  0.00      E    H  
ATOM    836  HB2 ALA E  59      12.995  -7.017   5.314  1.00  0.00      E    H  
ATOM    837  HB3 ALA E  59      12.267  -5.551   4.678  1.00  0.00      E    H  
ATOM    838  N   ILE E  60      14.115  -3.217   4.166  1.00  4.00      E    N  
ATOM    839  CA  ILE E  60      14.239  -1.905   3.528  1.00  4.00      E    C  
ATOM    840  C   ILE E  60      15.708  -1.643   3.108  1.00  4.00      E    C  
ATOM    841  O   ILE E  60      15.975  -1.165   2.006  1.00  4.00      E    O  
ATOM    842  CB  ILE E  60      13.815  -0.766   4.508  1.00  4.00      E    C  
ATOM    843  CG1 ILE E  60      12.477  -1.036   5.235  1.00  4.00      E    C  
ATOM    844  CG2 ILE E  60      13.799   0.632   3.871  1.00  4.00      E    C  
ATOM    845  CD1 ILE E  60      11.232  -1.071   4.339  1.00  4.00      E    C  
ATOM    846  H   ILE E  60      13.804  -3.227   5.129  1.00  0.00      E    H  
ATOM    847  HA  ILE E  60      13.610  -1.885   2.636  1.00  0.00      E    H  
ATOM    848  HB  ILE E  60      14.568  -0.711   5.294  1.00  0.00      E    H  
ATOM    849 HG12 ILE E  60      12.529  -1.982   5.767  1.00  0.00      E    H  
ATOM    850 HG13 ILE E  60      12.341  -0.297   6.023  1.00  0.00      E    H  
ATOM    851 HG21 ILE E  60      13.487   1.376   4.604  1.00  0.00      E    H  
ATOM    852 HG22 ILE E  60      14.781   0.932   3.506  1.00  0.00      E    H  
ATOM    853 HG23 ILE E  60      13.107   0.680   3.031  1.00  0.00      E    H  
ATOM    854 HD11 ILE E  60      11.307  -1.867   3.601  1.00  0.00      E    H  
ATOM    855 HD12 ILE E  60      10.338  -1.266   4.932  1.00  0.00      E    H  
ATOM    856 HD13 ILE E  60      11.073  -0.130   3.813  1.00  0.00      E    H  
ATOM    857  N   GLY E  61      16.642  -2.034   3.986  1.00 -8.08      E    N  
ATOM    858  CA  GLY E  61      18.081  -1.951   3.777  1.00 -8.08      E    C  
ATOM    859  C   GLY E  61      18.573  -2.990   2.754  1.00 -8.08      E    C  
ATOM    860  O   GLY E  61      19.490  -2.670   1.992  1.00 -8.08      E    O  
ATOM    861  H   GLY E  61      16.329  -2.497   4.832  1.00  0.00      E    H  
ATOM    862  HA2 GLY E  61      18.335  -0.944   3.448  1.00  0.00      E    H  
ATOM    863  HA3 GLY E  61      18.586  -2.123   4.727  1.00  0.00      E    H  
ATOM    864  N   LYS E  62      17.970  -4.191   2.721  1.00-20.60      E    N  
ATOM    865  CA  LYS E  62      18.194  -5.224   1.700  1.00-20.60      E    C  
ATOM    866  C   LYS E  62      17.753  -4.689   0.321  1.00-20.60      E    C  
ATOM    867  O   LYS E  62      18.570  -4.628  -0.596  1.00-20.60      E    O  
ATOM    868  CB  LYS E  62      17.463  -6.560   2.042  1.00-20.60      E    C  
ATOM    869  CG  LYS E  62      17.821  -7.209   3.402  1.00-20.60      E    C  
ATOM    870  CD  LYS E  62      17.011  -8.488   3.749  1.00-20.60      E    C  
ATOM    871  CE  LYS E  62      16.794  -8.667   5.273  1.00-20.60      E    C  
ATOM    872  NZ  LYS E  62      16.262  -9.984   5.666  1.00-20.60      E    N1+
ATOM    873  H   LYS E  62      17.263  -4.383   3.423  1.00  0.00      E    H  
ATOM    874  HA  LYS E  62      19.266  -5.423   1.650  1.00  0.00      E    H  
ATOM    875  HB2 LYS E  62      16.385  -6.406   2.003  1.00  0.00      E    H  
ATOM    876  HB3 LYS E  62      17.671  -7.281   1.250  1.00  0.00      E    H  
ATOM    877  HG2 LYS E  62      18.886  -7.445   3.417  1.00  0.00      E    H  
ATOM    878  HG3 LYS E  62      17.683  -6.479   4.193  1.00  0.00      E    H  
ATOM    879  HD2 LYS E  62      16.043  -8.475   3.244  1.00  0.00      E    H  
ATOM    880  HD3 LYS E  62      17.537  -9.357   3.352  1.00  0.00      E    H  
ATOM    881  HE2 LYS E  62      17.729  -8.521   5.814  1.00  0.00      E    H  
ATOM    882  HE3 LYS E  62      16.102  -7.912   5.647  1.00  0.00      E    H  
ATOM    883  HZ1 LYS E  62      15.363 -10.247   5.266  1.00  0.00      E    H  
ATOM    884  HZ2 LYS E  62      16.896 -10.752   5.553  1.00  0.00      E    H  
ATOM    885  HZ3 LYS E  62      16.039  -9.918   6.682  1.00  0.00      E    H  
ATOM    886  N   ALA E  63      16.490  -4.244   0.249  1.00-11.54      E    N  
ATOM    887  CA  ALA E  63      15.803  -3.711  -0.926  1.00-11.54      E    C  
ATOM    888  C   ALA E  63      16.552  -2.565  -1.616  1.00-11.54      E    C  
ATOM    889  O   ALA E  63      16.850  -2.679  -2.803  1.00-11.54      E    O  
ATOM    890  CB  ALA E  63      14.401  -3.257  -0.515  1.00-11.54      E    C  
ATOM    891  H   ALA E  63      15.903  -4.325   1.079  1.00  0.00      E    H  
ATOM    892  HA  ALA E  63      15.704  -4.524  -1.649  1.00  0.00      E    H  
ATOM    893  HB1 ALA E  63      13.885  -2.821  -1.367  1.00  0.00      E    H  
ATOM    894  HB2 ALA E  63      13.803  -4.096  -0.158  1.00  0.00      E    H  
ATOM    895  HB3 ALA E  63      14.425  -2.507   0.274  1.00  0.00      E    H  
ATOM    896  N   GLU E  64      16.917  -1.531  -0.841  1.00  4.53      E    N  
ATOM    897  CA  GLU E  64      17.732  -0.370  -1.236  1.00  4.53      E    C  
ATOM    898  C   GLU E  64      18.956  -0.757  -2.097  1.00  4.53      E    C  
ATOM    899  O   GLU E  64      19.249  -0.131  -3.113  1.00  4.53      E    O  
ATOM    900  CB  GLU E  64      18.183   0.316   0.080  1.00  4.53      E    C  
ATOM    901  CG  GLU E  64      19.090   1.563  -0.026  1.00  4.53      E    C  
ATOM    902  CD  GLU E  64      18.312   2.816  -0.382  1.00  4.53      E    C  
ATOM    903  OE1 GLU E  64      17.459   3.207   0.439  1.00  4.53      E    O  
ATOM    904  OE2 GLU E  64      18.587   3.423  -1.435  1.00  4.53      E    O1-
ATOM    905  H   GLU E  64      16.585  -1.525   0.119  1.00  0.00      E    H  
ATOM    906  HA  GLU E  64      17.108   0.314  -1.815  1.00  0.00      E    H  
ATOM    907  HB2 GLU E  64      17.292   0.597   0.643  1.00  0.00      E    H  
ATOM    908  HB3 GLU E  64      18.685  -0.424   0.699  1.00  0.00      E    H  
ATOM    909  HG2 GLU E  64      19.557   1.762   0.936  1.00  0.00      E    H  
ATOM    910  HG3 GLU E  64      19.905   1.424  -0.737  1.00  0.00      E    H  
ATOM    911  N   ARG E  65      19.628  -1.836  -1.681  1.00-20.57      E    N  
ATOM    912  CA  ARG E  65      20.876  -2.323  -2.257  1.00-20.57      E    C  
ATOM    913  C   ARG E  65      20.676  -3.288  -3.438  1.00-20.57      E    C  
ATOM    914  O   ARG E  65      21.671  -3.814  -3.928  1.00-20.57      E    O  
ATOM    915  CB  ARG E  65      21.740  -2.873  -1.104  1.00-20.57      E    C  
ATOM    916  CG  ARG E  65      22.237  -1.712  -0.219  1.00-20.57      E    C  
ATOM    917  CD  ARG E  65      22.734  -2.114   1.177  1.00-20.57      E    C  
ATOM    918  NE  ARG E  65      23.021  -0.910   1.983  1.00-20.57      E    N  
ATOM    919  CZ  ARG E  65      22.116  -0.051   2.476  1.00-20.57      E    C  
ATOM    920  NH1 ARG E  65      22.519   1.082   3.054  1.00-20.57      E    N1+
ATOM    921  NH2 ARG E  65      20.811  -0.304   2.389  1.00-20.57      E    N1+
ATOM    922  H   ARG E  65      19.211  -2.415  -0.963  1.00  0.00      E    H  
ATOM    923  HA  ARG E  65      21.409  -1.471  -2.687  1.00  0.00      E    H  
ATOM    924  HB2 ARG E  65      21.147  -3.581  -0.524  1.00  0.00      E    H  
ATOM    925  HB3 ARG E  65      22.597  -3.432  -1.482  1.00  0.00      E    H  
ATOM    926  HG2 ARG E  65      23.053  -1.243  -0.770  1.00  0.00      E    H  
ATOM    927  HG3 ARG E  65      21.483  -0.932  -0.114  1.00  0.00      E    H  
ATOM    928  HD2 ARG E  65      22.085  -2.837   1.674  1.00  0.00      E    H  
ATOM    929  HD3 ARG E  65      23.698  -2.609   1.055  1.00  0.00      E    H  
ATOM    930  HE  ARG E  65      24.011  -0.719   2.063  1.00  0.00      E    H  
ATOM    931 HH11 ARG E  65      23.495   1.331   3.134  1.00  0.00      E    H  
ATOM    932 HH12 ARG E  65      21.857   1.755   3.421  1.00  0.00      E    H  
ATOM    933 HH21 ARG E  65      20.468  -1.214   2.049  1.00  0.00      E    H  
ATOM    934 HH22 ARG E  65      20.093   0.374   2.604  1.00  0.00      E    H  
ATOM    935  N   SER E  66      19.438  -3.434  -3.935  1.00-14.39      E    N  
ATOM    936  CA  SER E  66      19.176  -3.961  -5.277  1.00-14.39      E    C  
ATOM    937  C   SER E  66      19.387  -2.889  -6.369  1.00-14.39      E    C  
ATOM    938  O   SER E  66      19.461  -3.239  -7.544  1.00-14.39      E    O  
ATOM    939  CB  SER E  66      17.749  -4.551  -5.333  1.00-14.39      E    C  
ATOM    940  OG  SER E  66      16.730  -3.557  -5.312  1.00-14.39      E    O  
ATOM    941  H   SER E  66      18.647  -3.017  -3.456  1.00  0.00      E    H  
ATOM    942  HA  SER E  66      19.876  -4.774  -5.482  1.00  0.00      E    H  
ATOM    943  HB2 SER E  66      17.636  -5.129  -6.253  1.00  0.00      E    H  
ATOM    944  HB3 SER E  66      17.591  -5.252  -4.512  1.00  0.00      E    H  
ATOM    945  HG  SER E  66      16.632  -3.234  -4.392  1.00  0.00      E    H  
ATOM    946  N   GLY E  67      19.442  -1.605  -5.977  1.00  1.76      E    N  
ATOM    947  CA  GLY E  67      19.424  -0.488  -6.917  1.00  1.76      E    C  
ATOM    948  C   GLY E  67      17.979  -0.066  -7.227  1.00  1.76      E    C  
ATOM    949  O   GLY E  67      17.753   0.636  -8.211  1.00  1.76      E    O  
ATOM    950  H   GLY E  67      19.387  -1.375  -4.994  1.00  0.00      E    H  
ATOM    951  HA2 GLY E  67      19.944   0.361  -6.472  1.00  0.00      E    H  
ATOM    952  HA3 GLY E  67      19.943  -0.730  -7.846  1.00  0.00      E    H  
ATOM    953  N   SER E  68      16.990  -0.482  -6.417  1.00  1.03      E    N  
ATOM    954  CA  SER E  68      15.633   0.040  -6.508  1.00  1.03      E    C  
ATOM    955  C   SER E  68      15.551   1.487  -6.002  1.00  1.03      E    C  
ATOM    956  O   SER E  68      16.176   1.816  -4.992  1.00  1.03      E    O  
ATOM    957  CB  SER E  68      14.652  -0.890  -5.772  1.00  1.03      E    C  
ATOM    958  OG  SER E  68      14.915  -0.980  -4.381  1.00  1.03      E    O  
ATOM    959  H   SER E  68      17.184  -1.090  -5.636  1.00  0.00      E    H  
ATOM    960  HA  SER E  68      15.363   0.042  -7.559  1.00  0.00      E    H  
ATOM    961  HB2 SER E  68      13.634  -0.524  -5.905  1.00  0.00      E    H  
ATOM    962  HB3 SER E  68      14.677  -1.887  -6.214  1.00  0.00      E    H  
ATOM    963  HG  SER E  68      15.183  -0.105  -4.067  1.00  0.00      E    H  
ATOM    964  N   GLU E  69      14.724   2.284  -6.679  1.00  5.81      E    N  
ATOM    965  CA  GLU E  69      14.466   3.686  -6.372  1.00  5.81      E    C  
ATOM    966  C   GLU E  69      13.177   3.858  -5.547  1.00  5.81      E    C  
ATOM    967  O   GLU E  69      12.781   4.990  -5.302  1.00  5.81      E    O  
ATOM    968  CB  GLU E  69      14.398   4.484  -7.692  1.00  5.81      E    C  
ATOM    969  CG  GLU E  69      15.623   4.373  -8.631  1.00  5.81      E    C  
ATOM    970  CD  GLU E  69      16.890   5.068  -8.140  1.00  5.81      E    C  
ATOM    971  OE1 GLU E  69      16.941   5.485  -6.959  1.00  5.81      E    O  
ATOM    972  OE2 GLU E  69      17.808   5.180  -8.971  1.00  5.81      E    O1-
ATOM    973  H   GLU E  69      14.183   1.896  -7.446  1.00  0.00      E    H  
ATOM    974  HA  GLU E  69      15.266   4.087  -5.753  1.00  0.00      E    H  
ATOM    975  HB2 GLU E  69      13.499   4.197  -8.236  1.00  0.00      E    H  
ATOM    976  HB3 GLU E  69      14.268   5.540  -7.450  1.00  0.00      E    H  
ATOM    977  HG2 GLU E  69      15.868   3.334  -8.845  1.00  0.00      E    H  
ATOM    978  HG3 GLU E  69      15.383   4.840  -9.583  1.00  0.00      E    H  
ATOM    979  N   GLY E  70      12.537   2.765  -5.118  1.00-15.46      E    N  
ATOM    980  CA  GLY E  70      11.370   2.819  -4.251  1.00-15.46      E    C  
ATOM    981  C   GLY E  70      11.182   1.433  -3.633  1.00-15.46      E    C  
ATOM    982  O   GLY E  70      11.635   0.428  -4.195  1.00-15.46      E    O  
ATOM    983  H   GLY E  70      12.885   1.843  -5.335  1.00  0.00      E    H  
ATOM    984  HA2 GLY E  70      11.507   3.560  -3.466  1.00  0.00      E    H  
ATOM    985  HA3 GLY E  70      10.484   3.103  -4.819  1.00  0.00      E    H  
ATOM    986  N   VAL E  71      10.502   1.393  -2.483  1.00-15.49      E    N  
ATOM    987  CA  VAL E  71      10.063   0.180  -1.803  1.00-15.49      E    C  
ATOM    988  C   VAL E  71       8.537   0.230  -1.648  1.00-15.49      E    C  
ATOM    989  O   VAL E  71       8.018   1.223  -1.135  1.00-15.49      E    O  
ATOM    990  CB  VAL E  71      10.732   0.028  -0.403  1.00-15.49      E    C  
ATOM    991  CG1 VAL E  71       9.968  -0.840   0.621  1.00-15.49      E    C  
ATOM    992  CG2 VAL E  71      12.149  -0.540  -0.563  1.00-15.49      E    C  
ATOM    993  H   VAL E  71      10.137   2.256  -2.086  1.00  0.00      E    H  
ATOM    994  HA  VAL E  71      10.321  -0.689  -2.406  1.00  0.00      E    H  
ATOM    995  HB  VAL E  71      10.824   1.024   0.032  1.00  0.00      E    H  
ATOM    996 HG11 VAL E  71      10.541  -0.965   1.536  1.00  0.00      E    H  
ATOM    997 HG12 VAL E  71       9.013  -0.404   0.911  1.00  0.00      E    H  
ATOM    998 HG13 VAL E  71       9.750  -1.828   0.217  1.00  0.00      E    H  
ATOM    999 HG21 VAL E  71      12.674  -0.581   0.390  1.00  0.00      E    H  
ATOM   1000 HG22 VAL E  71      12.093  -1.554  -0.951  1.00  0.00      E    H  
ATOM   1001 HG23 VAL E  71      12.750   0.043  -1.260  1.00  0.00      E    H  
ATOM   1002  N   LEU E  72       7.886  -0.858  -2.060  1.00  9.69      E    N  
ATOM   1003  CA  LEU E  72       6.460  -1.106  -1.918  1.00  9.69      E    C  
ATOM   1004  C   LEU E  72       6.335  -2.234  -0.885  1.00  9.69      E    C  
ATOM   1005  O   LEU E  72       6.698  -3.368  -1.195  1.00  9.69      E    O  
ATOM   1006  CB  LEU E  72       5.909  -1.524  -3.306  1.00  9.69      E    C  
ATOM   1007  CG  LEU E  72       4.416  -1.227  -3.536  1.00  9.69      E    C  
ATOM   1008  CD1 LEU E  72       4.030  -1.516  -5.001  1.00  9.69      E    C  
ATOM   1009  CD2 LEU E  72       3.483  -1.954  -2.548  1.00  9.69      E    C  
ATOM   1010  H   LEU E  72       8.413  -1.651  -2.423  1.00  0.00      E    H  
ATOM   1011  HA  LEU E  72       5.939  -0.212  -1.572  1.00  0.00      E    H  
ATOM   1012  HB2 LEU E  72       6.461  -0.982  -4.075  1.00  0.00      E    H  
ATOM   1013  HB3 LEU E  72       6.103  -2.574  -3.515  1.00  0.00      E    H  
ATOM   1014  HG  LEU E  72       4.284  -0.158  -3.375  1.00  0.00      E    H  
ATOM   1015 HD11 LEU E  72       3.168  -2.178  -5.094  1.00  0.00      E    H  
ATOM   1016 HD12 LEU E  72       3.773  -0.592  -5.516  1.00  0.00      E    H  
ATOM   1017 HD13 LEU E  72       4.841  -1.977  -5.565  1.00  0.00      E    H  
ATOM   1018 HD21 LEU E  72       2.500  -2.153  -2.975  1.00  0.00      E    H  
ATOM   1019 HD22 LEU E  72       3.898  -2.909  -2.230  1.00  0.00      E    H  
ATOM   1020 HD23 LEU E  72       3.313  -1.350  -1.655  1.00  0.00      E    H  
ATOM   1021  N   VAL E  73       5.866  -1.929   0.327  1.00 10.61      E    N  
ATOM   1022  CA  VAL E  73       5.523  -2.948   1.318  1.00 10.61      E    C  
ATOM   1023  C   VAL E  73       4.097  -3.435   0.985  1.00 10.61      E    C  
ATOM   1024  O   VAL E  73       3.130  -2.730   1.277  1.00 10.61      E    O  
ATOM   1025  CB  VAL E  73       5.582  -2.389   2.770  1.00 10.61      E    C  
ATOM   1026  CG1 VAL E  73       5.260  -3.458   3.835  1.00 10.61      E    C  
ATOM   1027  CG2 VAL E  73       6.954  -1.758   3.079  1.00 10.61      E    C  
ATOM   1028  H   VAL E  73       5.570  -0.974   0.524  1.00  0.00      E    H  
ATOM   1029  HA  VAL E  73       6.211  -3.792   1.251  1.00  0.00      E    H  
ATOM   1030  HB  VAL E  73       4.837  -1.598   2.873  1.00  0.00      E    H  
ATOM   1031 HG11 VAL E  73       5.344  -3.050   4.843  1.00  0.00      E    H  
ATOM   1032 HG12 VAL E  73       4.247  -3.848   3.729  1.00  0.00      E    H  
ATOM   1033 HG13 VAL E  73       5.944  -4.305   3.764  1.00  0.00      E    H  
ATOM   1034 HG21 VAL E  73       7.010  -1.421   4.115  1.00  0.00      E    H  
ATOM   1035 HG22 VAL E  73       7.764  -2.469   2.913  1.00  0.00      E    H  
ATOM   1036 HG23 VAL E  73       7.138  -0.887   2.449  1.00  0.00      E    H  
ATOM   1037  N   SER E  74       3.991  -4.573   0.292  1.00 28.11      E    N  
ATOM   1038  CA  SER E  74       2.768  -5.041  -0.359  1.00 28.11      E    C  
ATOM   1039  C   SER E  74       1.757  -5.677   0.616  1.00 28.11      E    C  
ATOM   1040  O   SER E  74       1.392  -6.841   0.456  1.00 28.11      E    O  
ATOM   1041  CB  SER E  74       3.182  -5.938  -1.542  1.00 28.11      E    C  
ATOM   1042  OG  SER E  74       3.975  -7.031  -1.110  1.00 28.11      E    O  
ATOM   1043  H   SER E  74       4.800  -5.160   0.121  1.00  0.00      E    H  
ATOM   1044  HA  SER E  74       2.256  -4.177  -0.790  1.00  0.00      E    H  
ATOM   1045  HB2 SER E  74       2.296  -6.314  -2.056  1.00  0.00      E    H  
ATOM   1046  HB3 SER E  74       3.738  -5.357  -2.278  1.00  0.00      E    H  
ATOM   1047  HG  SER E  74       4.387  -7.402  -1.900  1.00  0.00      E    H  
ATOM   1048  N   CYS E  75       1.325  -4.882   1.597  1.00 25.60      E    N  
ATOM   1049  CA  CYS E  75       0.215  -5.139   2.499  1.00 25.60      E    C  
ATOM   1050  C   CYS E  75      -0.407  -3.759   2.749  1.00 25.60      E    C  
ATOM   1051  O   CYS E  75       0.228  -2.951   3.426  1.00 25.60      E    O  
ATOM   1052  CB  CYS E  75       0.654  -5.748   3.853  1.00 25.60      E    C  
ATOM   1053  SG  CYS E  75       1.144  -7.493   3.741  1.00 25.60      E    S  
ATOM   1054  H   CYS E  75       1.720  -3.944   1.649  1.00  0.00      E    H  
ATOM   1055  HA  CYS E  75      -0.518  -5.786   2.021  1.00  0.00      E    H  
ATOM   1056  HB2 CYS E  75       1.481  -5.181   4.281  1.00  0.00      E    H  
ATOM   1057  HB3 CYS E  75      -0.168  -5.693   4.567  1.00  0.00      E    H  
ATOM   1058  HG  CYS E  75      -0.065  -7.977   3.433  1.00  0.00      E    H  
ATOM   1059  N   ALA E  76      -1.627  -3.495   2.259  1.00 21.90      E    N  
ATOM   1060  CA  ALA E  76      -2.329  -2.205   2.411  1.00 21.90      E    C  
ATOM   1061  C   ALA E  76      -2.834  -1.878   3.840  1.00 21.90      E    C  
ATOM   1062  O   ALA E  76      -3.744  -1.068   4.000  1.00 21.90      E    O  
ATOM   1063  CB  ALA E  76      -3.454  -2.098   1.369  1.00 21.90      E    C  
ATOM   1064  H   ALA E  76      -2.087  -4.183   1.675  1.00  0.00      E    H  
ATOM   1065  HA  ALA E  76      -1.607  -1.420   2.179  1.00  0.00      E    H  
ATOM   1066  HB1 ALA E  76      -3.905  -1.105   1.377  1.00  0.00      E    H  
ATOM   1067  HB2 ALA E  76      -3.075  -2.264   0.361  1.00  0.00      E    H  
ATOM   1068  HB3 ALA E  76      -4.246  -2.818   1.565  1.00  0.00      E    H  
ATOM   1069  N   GLY E  77      -2.224  -2.497   4.856  1.00 23.93      E    N  
ATOM   1070  CA  GLY E  77      -2.288  -2.056   6.247  1.00 23.93      E    C  
ATOM   1071  C   GLY E  77      -1.087  -1.139   6.554  1.00 23.93      E    C  
ATOM   1072  O   GLY E  77      -1.025  -0.570   7.639  1.00 23.93      E    O  
ATOM   1073  H   GLY E  77      -1.453  -3.097   4.603  1.00  0.00      E    H  
ATOM   1074  HA2 GLY E  77      -3.222  -1.539   6.466  1.00  0.00      E    H  
ATOM   1075  HA3 GLY E  77      -2.244  -2.928   6.901  1.00  0.00      E    H  
ATOM   1076  N   ASP E  78      -0.136  -1.011   5.620  1.00 17.65      E    N  
ATOM   1077  CA  ASP E  78       1.090  -0.204   5.640  1.00 17.65      E    C  
ATOM   1078  C   ASP E  78       2.019  -0.455   6.862  1.00 17.65      E    C  
ATOM   1079  O   ASP E  78       2.318   0.494   7.594  1.00 17.65      E    O  
ATOM   1080  CB  ASP E  78       0.856   1.305   5.314  1.00 17.65      E    C  
ATOM   1081  CG  ASP E  78       0.138   1.581   3.989  1.00 17.65      E    C  
ATOM   1082  OD1 ASP E  78      -0.326   0.623   3.329  1.00 17.65      E    O  
ATOM   1083  OD2 ASP E  78       0.051   2.758   3.583  1.00 17.65      E    O1-
ATOM   1084  H   ASP E  78      -0.306  -1.419   4.706  1.00  0.00      E    H  
ATOM   1085  HA  ASP E  78       1.661  -0.588   4.793  1.00  0.00      E    H  
ATOM   1086  HB2 ASP E  78       0.271   1.757   6.115  1.00  0.00      E    H  
ATOM   1087  HB3 ASP E  78       1.815   1.814   5.268  1.00  0.00      E    H  
ATOM   1088  N   PRO E  79       2.452  -1.723   7.108  1.00  8.23      E    N  
ATOM   1089  CA  PRO E  79       3.295  -2.067   8.275  1.00  8.23      E    C  
ATOM   1090  C   PRO E  79       4.691  -1.414   8.252  1.00  8.23      E    C  
ATOM   1091  O   PRO E  79       5.485  -1.714   7.364  1.00  8.23      E    O  
ATOM   1092  CB  PRO E  79       3.392  -3.610   8.244  1.00  8.23      E    C  
ATOM   1093  CG  PRO E  79       2.296  -4.066   7.301  1.00  8.23      E    C  
ATOM   1094  CD  PRO E  79       2.220  -2.925   6.302  1.00  8.23      E    C  
ATOM   1095  HA  PRO E  79       2.755  -1.765   9.173  1.00  0.00      E    H  
ATOM   1096  HB2 PRO E  79       4.354  -3.943   7.847  1.00  0.00      E    H  
ATOM   1097  HB3 PRO E  79       3.286  -4.055   9.233  1.00  0.00      E    H  
ATOM   1098  HG2 PRO E  79       2.487  -5.037   6.843  1.00  0.00      E    H  
ATOM   1099  HG3 PRO E  79       1.355  -4.122   7.848  1.00  0.00      E    H  
ATOM   1100  HD2 PRO E  79       3.015  -3.000   5.561  1.00  0.00      E    H  
ATOM   1101  HD3 PRO E  79       1.277  -2.978   5.771  1.00  0.00      E    H  
ATOM   1102  N   ALA E  80       4.969  -0.552   9.242  1.00 35.55      E    N  
ATOM   1103  CA  ALA E  80       6.260   0.107   9.500  1.00 35.55      E    C  
ATOM   1104  C   ALA E  80       6.713   1.095   8.402  1.00 35.55      E    C  
ATOM   1105  O   ALA E  80       7.892   1.454   8.341  1.00 35.55      E    O  
ATOM   1106  CB  ALA E  80       7.353  -0.932   9.829  1.00 35.55      E    C  
ATOM   1107  H   ALA E  80       4.233  -0.281   9.874  1.00  0.00      E    H  
ATOM   1108  HA  ALA E  80       6.100   0.692  10.400  1.00  0.00      E    H  
ATOM   1109  HB1 ALA E  80       8.235  -0.444  10.244  1.00  0.00      E    H  
ATOM   1110  HB2 ALA E  80       7.006  -1.658  10.564  1.00  0.00      E    H  
ATOM   1111  HB3 ALA E  80       7.669  -1.476   8.938  1.00  0.00      E    H  
ATOM   1112  N   VAL E  81       5.774   1.511   7.545  1.00  2.63      E    N  
ATOM   1113  CA  VAL E  81       6.020   2.296   6.341  1.00  2.63      E    C  
ATOM   1114  C   VAL E  81       6.456   3.756   6.604  1.00  2.63      E    C  
ATOM   1115  O   VAL E  81       7.128   4.326   5.743  1.00  2.63      E    O  
ATOM   1116  CB  VAL E  81       4.769   2.228   5.412  1.00  2.63      E    C  
ATOM   1117  CG1 VAL E  81       4.642   3.305   4.318  1.00  2.63      E    C  
ATOM   1118  CG2 VAL E  81       4.672   0.839   4.754  1.00  2.63      E    C  
ATOM   1119  H   VAL E  81       4.834   1.163   7.671  1.00  0.00      E    H  
ATOM   1120  HA  VAL E  81       6.854   1.823   5.819  1.00  0.00      E    H  
ATOM   1121  HB  VAL E  81       3.892   2.345   6.050  1.00  0.00      E    H  
ATOM   1122 HG11 VAL E  81       3.750   3.135   3.713  1.00  0.00      E    H  
ATOM   1123 HG12 VAL E  81       4.537   4.302   4.743  1.00  0.00      E    H  
ATOM   1124 HG13 VAL E  81       5.504   3.307   3.653  1.00  0.00      E    H  
ATOM   1125 HG21 VAL E  81       3.750   0.731   4.185  1.00  0.00      E    H  
ATOM   1126 HG22 VAL E  81       5.499   0.669   4.063  1.00  0.00      E    H  
ATOM   1127 HG23 VAL E  81       4.692   0.035   5.488  1.00  0.00      E    H  
ATOM   1128  N   HIS E  82       6.119   4.337   7.768  1.00-14.05      E    N  
ATOM   1129  CA  HIS E  82       6.624   5.658   8.158  1.00-14.05      E    C  
ATOM   1130  C   HIS E  82       8.033   5.521   8.739  1.00-14.05      E    C  
ATOM   1131  O   HIS E  82       8.961   6.195   8.290  1.00-14.05      E    O  
ATOM   1132  CB  HIS E  82       5.705   6.358   9.182  1.00-14.05      E    C  
ATOM   1133  CG  HIS E  82       4.541   7.113   8.614  1.00-14.05      E    C  
ATOM   1134  CD2 HIS E  82       3.201   6.949   8.886  1.00-14.05      E    C  
ATOM   1135  ND1 HIS E  82       4.697   8.183   7.715  1.00-14.05      E    N  
ATOM   1136  CE1 HIS E  82       3.463   8.646   7.533  1.00-14.05      E    C  
ATOM   1137  NE2 HIS E  82       2.543   7.949   8.193  1.00-14.05      E    N  
ATOM   1138  H   HIS E  82       5.734   3.761   8.516  1.00  0.00      E    H  
ATOM   1139  HA  HIS E  82       6.699   6.298   7.281  1.00  0.00      E    H  
ATOM   1140  HB2 HIS E  82       5.330   5.637   9.909  1.00  0.00      E    H  
ATOM   1141  HB3 HIS E  82       6.276   7.084   9.762  1.00  0.00      E    H  
ATOM   1142  HD2 HIS E  82       2.685   6.237   9.511  1.00  0.00      E    H  
ATOM   1143  HE1 HIS E  82       3.209   9.481   6.894  1.00  0.00      E    H  
ATOM   1144  HE2 HIS E  82       1.523   8.125   8.133  1.00  0.00      E    H  
ATOM   1145  N   GLU E  83       8.148   4.618   9.714  1.00 -5.71      E    N  
ATOM   1146  CA  GLU E  83       9.323   4.245  10.486  1.00 -5.71      E    C  
ATOM   1147  C   GLU E  83      10.522   3.880   9.586  1.00 -5.71      E    C  
ATOM   1148  O   GLU E  83      11.649   4.327   9.817  1.00 -5.71      E    O  
ATOM   1149  CB  GLU E  83       8.935   3.079  11.435  1.00 -5.71      E    C  
ATOM   1150  CG  GLU E  83       7.712   3.318  12.369  1.00 -5.71      E    C  
ATOM   1151  CD  GLU E  83       6.326   2.990  11.792  1.00 -5.71      E    C  
ATOM   1152  OE1 GLU E  83       5.504   2.438  12.553  1.00 -5.71      E    O  
ATOM   1153  OE2 GLU E  83       6.093   3.272  10.595  1.00 -5.71      E    O1-
ATOM   1154  H   GLU E  83       7.292   4.103   9.988  1.00  0.00      E    H  
ATOM   1155  HA  GLU E  83       9.608   5.110  11.086  1.00  0.00      E    H  
ATOM   1156  HB2 GLU E  83       8.753   2.177  10.849  1.00  0.00      E    H  
ATOM   1157  HB3 GLU E  83       9.799   2.842  12.056  1.00  0.00      E    H  
ATOM   1158  HG2 GLU E  83       7.831   2.695  13.255  1.00  0.00      E    H  
ATOM   1159  HG3 GLU E  83       7.700   4.347  12.725  1.00  0.00      E    H  
ATOM   1160  N   ALA E  84      10.230   3.135   8.515  1.00-21.56      E    N  
ATOM   1161  CA  ALA E  84      11.161   2.740   7.468  1.00-21.56      E    C  
ATOM   1162  C   ALA E  84      11.791   3.904   6.677  1.00-21.56      E    C  
ATOM   1163  O   ALA E  84      12.874   3.720   6.118  1.00-21.56      E    O  
ATOM   1164  CB  ALA E  84      10.425   1.794   6.519  1.00-21.56      E    C  
ATOM   1165  H   ALA E  84       9.281   2.770   8.435  1.00  0.00      E    H  
ATOM   1166  HA  ALA E  84      11.978   2.193   7.940  1.00  0.00      E    H  
ATOM   1167  HB1 ALA E  84      11.042   1.526   5.665  1.00  0.00      E    H  
ATOM   1168  HB2 ALA E  84      10.145   0.866   7.018  1.00  0.00      E    H  
ATOM   1169  HB3 ALA E  84       9.510   2.257   6.147  1.00  0.00      E    H  
ATOM   1170  N   ARG E  85      11.159   5.086   6.643  1.00 -8.67      E    N  
ATOM   1171  CA  ARG E  85      11.644   6.244   5.878  1.00 -8.67      E    C  
ATOM   1172  C   ARG E  85      12.928   6.865   6.457  1.00 -8.67      E    C  
ATOM   1173  O   ARG E  85      13.683   7.460   5.688  1.00 -8.67      E    O  
ATOM   1174  CB  ARG E  85      10.531   7.297   5.685  1.00 -8.67      E    C  
ATOM   1175  CG  ARG E  85       9.328   6.722   4.922  1.00 -8.67      E    C  
ATOM   1176  CD  ARG E  85       8.101   7.639   4.818  1.00 -8.67      E    C  
ATOM   1177  NE  ARG E  85       7.133   7.048   3.884  1.00 -8.67      E    N  
ATOM   1178  CZ  ARG E  85       5.799   7.121   3.862  1.00 -8.67      E    C  
ATOM   1179  NH1 ARG E  85       5.183   6.474   2.883  1.00 -8.67      E    N1+
ATOM   1180  NH2 ARG E  85       5.084   7.790   4.767  1.00 -8.67      E    N1+
ATOM   1181  H   ARG E  85      10.303   5.211   7.180  1.00  0.00      E    H  
ATOM   1182  HA  ARG E  85      11.913   5.878   4.884  1.00  0.00      E    H  
ATOM   1183  HB2 ARG E  85      10.219   7.698   6.650  1.00  0.00      E    H  
ATOM   1184  HB3 ARG E  85      10.929   8.144   5.122  1.00  0.00      E    H  
ATOM   1185  HG2 ARG E  85       9.618   6.324   3.949  1.00  0.00      E    H  
ATOM   1186  HG3 ARG E  85       9.003   5.863   5.504  1.00  0.00      E    H  
ATOM   1187  HD2 ARG E  85       7.606   7.610   5.786  1.00  0.00      E    H  
ATOM   1188  HD3 ARG E  85       8.335   8.686   4.627  1.00  0.00      E    H  
ATOM   1189  HE  ARG E  85       7.532   6.410   3.200  1.00  0.00      E    H  
ATOM   1190 HH11 ARG E  85       5.736   5.910   2.235  1.00  0.00      E    H  
ATOM   1191 HH12 ARG E  85       4.177   6.230   2.946  1.00  0.00      E    H  
ATOM   1192 HH21 ARG E  85       5.470   8.125   5.646  1.00  0.00      E    H  
ATOM   1193 HH22 ARG E  85       4.072   7.842   4.684  1.00  0.00      E    H  
ATOM   1194  N   GLU E  86      13.181   6.655   7.758  1.00-17.08      E    N  
ATOM   1195  CA  GLU E  86      14.434   7.000   8.439  1.00-17.08      E    C  
ATOM   1196  C   GLU E  86      15.319   5.738   8.630  1.00-17.08      E    C  
ATOM   1197  O   GLU E  86      16.268   5.743   9.411  1.00-17.08      E    O  
ATOM   1198  CB  GLU E  86      14.106   7.835   9.711  1.00-17.08      E    C  
ATOM   1199  CG  GLU E  86      15.268   8.373  10.591  1.00-17.08      E    C  
ATOM   1200  CD  GLU E  86      16.340   9.171   9.854  1.00-17.08      E    C  
ATOM   1201  OE1 GLU E  86      16.070   9.768   8.794  1.00-17.08      E    O  
ATOM   1202  OE2 GLU E  86      17.526   9.083  10.239  1.00-17.08      E    O1-
ATOM   1203  H   GLU E  86      12.502   6.145   8.312  1.00  0.00      E    H  
ATOM   1204  HA  GLU E  86      15.010   7.649   7.782  1.00  0.00      E    H  
ATOM   1205  HB2 GLU E  86      13.514   8.697   9.400  1.00  0.00      E    H  
ATOM   1206  HB3 GLU E  86      13.447   7.247  10.351  1.00  0.00      E    H  
ATOM   1207  HG2 GLU E  86      14.859   9.021  11.365  1.00  0.00      E    H  
ATOM   1208  HG3 GLU E  86      15.749   7.552  11.121  1.00  0.00      E    H  
ATOM   1209  N   THR E  87      15.040   4.674   7.865  1.00  6.45      E    N  
ATOM   1210  CA  THR E  87      15.922   3.516   7.704  1.00  6.45      E    C  
ATOM   1211  C   THR E  87      16.452   3.444   6.252  1.00  6.45      E    C  
ATOM   1212  O   THR E  87      17.651   3.248   6.047  1.00  6.45      E    O  
ATOM   1213  CB  THR E  87      15.188   2.196   8.059  1.00  6.45      E    C  
ATOM   1214  CG2 THR E  87      16.091   0.954   8.065  1.00  6.45      E    C  
ATOM   1215  OG1 THR E  87      14.630   2.310   9.357  1.00  6.45      E    O  
ATOM   1216  H   THR E  87      14.239   4.716   7.248  1.00  0.00      E    H  
ATOM   1217  HA  THR E  87      16.794   3.599   8.355  1.00  0.00      E    H  
ATOM   1218  HB  THR E  87      14.371   2.014   7.361  1.00  0.00      E    H  
ATOM   1219  HG1 THR E  87      14.067   3.093   9.395  1.00  0.00      E    H  
ATOM   1220 HG21 THR E  87      15.559   0.097   8.475  1.00  0.00      E    H  
ATOM   1221 HG22 THR E  87      16.417   0.683   7.060  1.00  0.00      E    H  
ATOM   1222 HG23 THR E  87      16.977   1.110   8.680  1.00  0.00      E    H  
ATOM   1223  N   ALA E  88      15.562   3.691   5.281  1.00  1.11      E    N  
ATOM   1224  CA  ALA E  88      15.819   3.841   3.848  1.00  1.11      E    C  
ATOM   1225  C   ALA E  88      16.715   5.040   3.489  1.00  1.11      E    C  
ATOM   1226  O   ALA E  88      16.935   5.921   4.318  1.00  1.11      E    O  
ATOM   1227  CB  ALA E  88      14.450   4.074   3.190  1.00  1.11      E    C  
ATOM   1228  H   ALA E  88      14.588   3.819   5.543  1.00  0.00      E    H  
ATOM   1229  HA  ALA E  88      16.274   2.926   3.463  1.00  0.00      E    H  
ATOM   1230  HB1 ALA E  88      14.535   4.184   2.113  1.00  0.00      E    H  
ATOM   1231  HB2 ALA E  88      13.764   3.252   3.368  1.00  0.00      E    H  
ATOM   1232  HB3 ALA E  88      13.975   4.983   3.562  1.00  0.00      E    H  
ATOM   1233  N   ALA E  89      17.133   5.107   2.224  1.00  8.60      E    N  
ATOM   1234  CA  ALA E  89      17.291   6.353   1.484  1.00  8.60      E    C  
ATOM   1235  C   ALA E  89      16.188   6.470   0.409  1.00  8.60      E    C  
ATOM   1236  O   ALA E  89      15.846   7.596   0.046  1.00  8.60      E    O  
ATOM   1237  CB  ALA E  89      18.692   6.426   0.859  1.00  8.60      E    C  
ATOM   1238  H   ALA E  89      17.109   4.274   1.613  1.00  0.00      E    H  
ATOM   1239  HA  ALA E  89      17.174   7.208   2.152  1.00  0.00      E    H  
ATOM   1240  HB1 ALA E  89      18.827   7.362   0.315  1.00  0.00      E    H  
ATOM   1241  HB2 ALA E  89      19.463   6.380   1.627  1.00  0.00      E    H  
ATOM   1242  HB3 ALA E  89      18.868   5.608   0.162  1.00  0.00      E    H  
ATOM   1243  N   ILE E  90      15.627   5.348  -0.077  1.00 41.38      E    N  
ATOM   1244  CA  ILE E  90      14.447   5.338  -0.956  1.00 41.38      E    C  
ATOM   1245  C   ILE E  90      13.177   5.980  -0.323  1.00 41.38      E    C  
ATOM   1246  O   ILE E  90      13.066   6.020   0.907  1.00 41.38      E    O  
ATOM   1247  CB  ILE E  90      14.048   3.901  -1.435  1.00 41.38      E    C  
ATOM   1248  CG1 ILE E  90      13.483   2.907  -0.381  1.00 41.38      E    C  
ATOM   1249  CG2 ILE E  90      15.079   3.274  -2.380  1.00 41.38      E    C  
ATOM   1250  CD1 ILE E  90      14.484   1.935   0.260  1.00 41.38      E    C  
ATOM   1251  H   ILE E  90      16.060   4.445   0.128  1.00  0.00      E    H  
ATOM   1252  HA  ILE E  90      14.731   5.925  -1.828  1.00  0.00      E    H  
ATOM   1253  HB  ILE E  90      13.193   4.051  -2.091  1.00  0.00      E    H  
ATOM   1254 HG12 ILE E  90      12.936   3.418   0.410  1.00  0.00      E    H  
ATOM   1255 HG13 ILE E  90      12.722   2.307  -0.877  1.00  0.00      E    H  
ATOM   1256 HG21 ILE E  90      14.702   2.346  -2.809  1.00  0.00      E    H  
ATOM   1257 HG22 ILE E  90      15.312   3.945  -3.206  1.00  0.00      E    H  
ATOM   1258 HG23 ILE E  90      16.012   3.048  -1.873  1.00  0.00      E    H  
ATOM   1259 HD11 ILE E  90      13.973   1.241   0.922  1.00  0.00      E    H  
ATOM   1260 HD12 ILE E  90      15.017   1.340  -0.481  1.00  0.00      E    H  
ATOM   1261 HD13 ILE E  90      15.216   2.456   0.867  1.00  0.00      E    H  
ATOM   1262  N   PRO E  91      12.187   6.374  -1.159  1.00 -4.63      E    N  
ATOM   1263  CA  PRO E  91      10.789   6.436  -0.712  1.00 -4.63      E    C  
ATOM   1264  C   PRO E  91      10.257   5.024  -0.387  1.00 -4.63      E    C  
ATOM   1265  O   PRO E  91      10.293   4.139  -1.244  1.00 -4.63      E    O  
ATOM   1266  CB  PRO E  91      10.055   7.078  -1.902  1.00 -4.63      E    C  
ATOM   1267  CG  PRO E  91      10.869   6.690  -3.126  1.00 -4.63      E    C  
ATOM   1268  CD  PRO E  91      12.297   6.663  -2.591  1.00 -4.63      E    C  
ATOM   1269  HA  PRO E  91      10.697   7.077   0.166  1.00  0.00      E    H  
ATOM   1270  HB2 PRO E  91       9.013   6.765  -1.982  1.00  0.00      E    H  
ATOM   1271  HB3 PRO E  91      10.062   8.164  -1.792  1.00  0.00      E    H  
ATOM   1272  HG2 PRO E  91      10.581   5.693  -3.459  1.00  0.00      E    H  
ATOM   1273  HG3 PRO E  91      10.739   7.367  -3.971  1.00  0.00      E    H  
ATOM   1274  HD2 PRO E  91      12.918   5.960  -3.134  1.00  0.00      E    H  
ATOM   1275  HD3 PRO E  91      12.741   7.642  -2.725  1.00  0.00      E    H  
ATOM   1276  N   VAL E  92       9.798   4.837   0.852  1.00-16.51      E    N  
ATOM   1277  CA  VAL E  92       9.077   3.640   1.268  1.00-16.51      E    C  
ATOM   1278  C   VAL E  92       7.584   3.997   1.264  1.00-16.51      E    C  
ATOM   1279  O   VAL E  92       7.220   5.074   1.752  1.00-16.51      E    O  
ATOM   1280  CB  VAL E  92       9.482   3.190   2.698  1.00-16.51      E    C  
ATOM   1281  CG1 VAL E  92       8.696   1.953   3.184  1.00-16.51      E    C  
ATOM   1282  CG2 VAL E  92      10.996   2.925   2.774  1.00-16.51      E    C  
ATOM   1283  H   VAL E  92       9.778   5.605   1.499  1.00  0.00      E    H  
ATOM   1284  HA  VAL E  92       9.254   2.814   0.577  1.00  0.00      E    H  
ATOM   1285  HB  VAL E  92       9.262   3.994   3.402  1.00  0.00      E    H  
ATOM   1286 HG11 VAL E  92       9.120   1.521   4.086  1.00  0.00      E    H  
ATOM   1287 HG12 VAL E  92       7.657   2.193   3.410  1.00  0.00      E    H  
ATOM   1288 HG13 VAL E  92       8.689   1.168   2.431  1.00  0.00      E    H  
ATOM   1289 HG21 VAL E  92      11.302   2.641   3.778  1.00  0.00      E    H  
ATOM   1290 HG22 VAL E  92      11.294   2.126   2.096  1.00  0.00      E    H  
ATOM   1291 HG23 VAL E  92      11.571   3.813   2.512  1.00  0.00      E    H  
ATOM   1292  N   VAL E  93       6.772   3.110   0.697  1.00-11.91      E    N  
ATOM   1293  CA  VAL E  93       5.337   3.232   0.499  1.00-11.91      E    C  
ATOM   1294  C   VAL E  93       4.700   1.861   0.811  1.00-11.91      E    C  
ATOM   1295  O   VAL E  93       5.380   0.837   0.710  1.00-11.91      E    O  
ATOM   1296  CB  VAL E  93       5.075   3.703  -0.969  1.00-11.91      E    C  
ATOM   1297  CG1 VAL E  93       3.776   3.241  -1.644  1.00-11.91      E    C  
ATOM   1298  CG2 VAL E  93       5.207   5.233  -1.095  1.00-11.91      E    C  
ATOM   1299  H   VAL E  93       7.147   2.250   0.298  1.00  0.00      E    H  
ATOM   1300  HA  VAL E  93       4.922   3.954   1.204  1.00  0.00      E    H  
ATOM   1301  HB  VAL E  93       5.868   3.276  -1.584  1.00  0.00      E    H  
ATOM   1302 HG11 VAL E  93       3.632   3.709  -2.619  1.00  0.00      E    H  
ATOM   1303 HG12 VAL E  93       3.791   2.166  -1.822  1.00  0.00      E    H  
ATOM   1304 HG13 VAL E  93       2.909   3.472  -1.031  1.00  0.00      E    H  
ATOM   1305 HG21 VAL E  93       5.065   5.557  -2.126  1.00  0.00      E    H  
ATOM   1306 HG22 VAL E  93       4.463   5.746  -0.484  1.00  0.00      E    H  
ATOM   1307 HG23 VAL E  93       6.193   5.578  -0.786  1.00  0.00      E    H  
ATOM   1308  N   GLY E  94       3.432   1.876   1.233  1.00  4.90      E    N  
ATOM   1309  CA  GLY E  94       2.624   0.682   1.458  1.00  4.90      E    C  
ATOM   1310  C   GLY E  94       1.550   0.658   0.370  1.00  4.90      E    C  
ATOM   1311  O   GLY E  94       1.865   0.845  -0.804  1.00  4.90      E    O  
ATOM   1312  H   GLY E  94       2.920   2.743   1.274  1.00  0.00      E    H  
ATOM   1313  HA2 GLY E  94       3.211  -0.232   1.396  1.00  0.00      E    H  
ATOM   1314  HA3 GLY E  94       2.185   0.711   2.450  1.00  0.00      E    H  
ATOM   1315  N   GLY E  95       0.294   0.431   0.754  1.00  7.89      E    N  
ATOM   1316  CA  GLY E  95      -0.842   0.382  -0.157  1.00  7.89      E    C  
ATOM   1317  C   GLY E  95      -1.910   1.400   0.263  1.00  7.89      E    C  
ATOM   1318  O   GLY E  95      -2.485   2.055  -0.604  1.00  7.89      E    O  
ATOM   1319  H   GLY E  95       0.082   0.407   1.764  1.00  0.00      E    H  
ATOM   1320  HA2 GLY E  95      -0.563   0.563  -1.197  1.00  0.00      E    H  
ATOM   1321  HA3 GLY E  95      -1.268  -0.618  -0.118  1.00  0.00      E    H  
ATOM   1322  N   PHE E  96      -2.171   1.579   1.567  1.00 -5.18      E    N  
ATOM   1323  CA  PHE E  96      -3.189   2.501   2.083  1.00 -5.18      E    C  
ATOM   1324  C   PHE E  96      -2.913   3.966   1.716  1.00 -5.18      E    C  
ATOM   1325  O   PHE E  96      -3.803   4.634   1.183  1.00 -5.18      E    O  
ATOM   1326  CB  PHE E  96      -3.469   2.246   3.588  1.00 -5.18      E    C  
ATOM   1327  CG  PHE E  96      -3.741   3.452   4.485  1.00 -5.18      E    C  
ATOM   1328  CD1 PHE E  96      -5.008   4.071   4.504  1.00 -5.18      E    C  
ATOM   1329  CD2 PHE E  96      -2.674   4.066   5.174  1.00 -5.18      E    C  
ATOM   1330  CE1 PHE E  96      -5.200   5.241   5.227  1.00 -5.18      E    C  
ATOM   1331  CE2 PHE E  96      -2.886   5.228   5.898  1.00 -5.18      E    C  
ATOM   1332  CZ  PHE E  96      -4.143   5.816   5.923  1.00 -5.18      E    C  
ATOM   1333  H   PHE E  96      -1.541   1.167   2.269  1.00  0.00      E    H  
ATOM   1334  HA  PHE E  96      -4.115   2.252   1.560  1.00  0.00      E    H  
ATOM   1335  HB2 PHE E  96      -4.315   1.564   3.660  1.00  0.00      E    H  
ATOM   1336  HB3 PHE E  96      -2.638   1.701   4.032  1.00  0.00      E    H  
ATOM   1337  HD1 PHE E  96      -5.823   3.640   3.943  1.00  0.00      E    H  
ATOM   1338  HD2 PHE E  96      -1.683   3.637   5.132  1.00  0.00      E    H  
ATOM   1339  HE1 PHE E  96      -6.171   5.712   5.221  1.00  0.00      E    H  
ATOM   1340  HE2 PHE E  96      -2.053   5.683   6.413  1.00  0.00      E    H  
ATOM   1341  HZ  PHE E  96      -4.283   6.738   6.464  1.00  0.00      E    H  
ATOM   1342  N   GLN E  97      -1.676   4.418   1.960  1.00 18.51      E    N  
ATOM   1343  CA  GLN E  97      -1.198   5.749   1.583  1.00 18.51      E    C  
ATOM   1344  C   GLN E  97      -1.434   6.131   0.101  1.00 18.51      E    C  
ATOM   1345  O   GLN E  97      -2.175   7.089  -0.128  1.00 18.51      E    O  
ATOM   1346  CB  GLN E  97       0.269   5.916   2.019  1.00 18.51      E    C  
ATOM   1347  CG  GLN E  97       0.415   6.224   3.518  1.00 18.51      E    C  
ATOM   1348  CD  GLN E  97       1.863   6.148   3.988  1.00 18.51      E    C  
ATOM   1349  NE2 GLN E  97       2.162   6.684   5.161  1.00 18.51      E    N  
ATOM   1350  OE1 GLN E  97       2.739   5.634   3.300  1.00 18.51      E    O  
ATOM   1351  H   GLN E  97      -1.023   3.797   2.455  1.00  0.00      E    H  
ATOM   1352  HA  GLN E  97      -1.797   6.452   2.165  1.00  0.00      E    H  
ATOM   1353  HB2 GLN E  97       0.813   5.000   1.789  1.00  0.00      E    H  
ATOM   1354  HB3 GLN E  97       0.749   6.713   1.449  1.00  0.00      E    H  
ATOM   1355  HG2 GLN E  97      -0.002   7.205   3.748  1.00  0.00      E    H  
ATOM   1356  HG3 GLN E  97      -0.152   5.494   4.099  1.00  0.00      E    H  
ATOM   1357 HE21 GLN E  97       1.458   7.315   5.610  1.00  0.00      E    H  
ATOM   1358 HE22 GLN E  97       2.970   6.401   5.688  1.00  0.00      E    H  
ATOM   1359  N   PRO E  98      -0.848   5.405  -0.881  1.00 -9.97      E    N  
ATOM   1360  CA  PRO E  98      -1.054   5.723  -2.306  1.00 -9.97      E    C  
ATOM   1361  C   PRO E  98      -2.508   5.592  -2.789  1.00 -9.97      E    C  
ATOM   1362  O   PRO E  98      -2.931   6.423  -3.593  1.00 -9.97      E    O  
ATOM   1363  CB  PRO E  98      -0.098   4.783  -3.052  1.00 -9.97      E    C  
ATOM   1364  CG  PRO E  98       0.120   3.625  -2.096  1.00 -9.97      E    C  
ATOM   1365  CD  PRO E  98       0.093   4.296  -0.732  1.00 -9.97      E    C  
ATOM   1366  HA  PRO E  98      -0.743   6.753  -2.494  1.00  0.00      E    H  
ATOM   1367  HB2 PRO E  98      -0.481   4.454  -4.019  1.00  0.00      E    H  
ATOM   1368  HB3 PRO E  98       0.846   5.296  -3.232  1.00  0.00      E    H  
ATOM   1369  HG2 PRO E  98      -0.705   2.920  -2.195  1.00  0.00      E    H  
ATOM   1370  HG3 PRO E  98       1.037   3.069  -2.272  1.00  0.00      E    H  
ATOM   1371  HD2 PRO E  98      -0.162   3.583   0.049  1.00  0.00      E    H  
ATOM   1372  HD3 PRO E  98       1.073   4.713  -0.500  1.00  0.00      E    H  
ATOM   1373  N   ALA E  99      -3.272   4.614  -2.278  1.00 -7.79      E    N  
ATOM   1374  CA  ALA E  99      -4.697   4.471  -2.587  1.00 -7.79      E    C  
ATOM   1375  C   ALA E  99      -5.499   5.698  -2.120  1.00 -7.79      E    C  
ATOM   1376  O   ALA E  99      -6.223   6.300  -2.914  1.00 -7.79      E    O  
ATOM   1377  CB  ALA E  99      -5.246   3.190  -1.948  1.00 -7.79      E    C  
ATOM   1378  H   ALA E  99      -2.876   3.920  -1.650  1.00  0.00      E    H  
ATOM   1379  HA  ALA E  99      -4.789   4.381  -3.671  1.00  0.00      E    H  
ATOM   1380  HB1 ALA E  99      -6.085   2.803  -2.523  1.00  0.00      E    H  
ATOM   1381  HB2 ALA E  99      -4.504   2.406  -1.942  1.00  0.00      E    H  
ATOM   1382  HB3 ALA E  99      -5.566   3.328  -0.915  1.00  0.00      E    H  
ATOM   1383  N   ALA E 100      -5.286   6.097  -0.857  1.00-15.92      E    N  
ATOM   1384  CA  ALA E 100      -5.898   7.275  -0.248  1.00-15.92      E    C  
ATOM   1385  C   ALA E 100      -5.510   8.587  -0.954  1.00-15.92      E    C  
ATOM   1386  O   ALA E 100      -6.381   9.428  -1.180  1.00-15.92      E    O  
ATOM   1387  CB  ALA E 100      -5.528   7.321   1.243  1.00-15.92      E    C  
ATOM   1388  H   ALA E 100      -4.648   5.558  -0.275  1.00  0.00      E    H  
ATOM   1389  HA  ALA E 100      -6.980   7.157  -0.333  1.00  0.00      E    H  
ATOM   1390  HB1 ALA E 100      -6.024   8.146   1.749  1.00  0.00      E    H  
ATOM   1391  HB2 ALA E 100      -5.822   6.403   1.751  1.00  0.00      E    H  
ATOM   1392  HB3 ALA E 100      -4.453   7.442   1.385  1.00  0.00      E    H  
ATOM   1393  N   LEU E 101      -4.222   8.725  -1.303  1.00-14.25      E    N  
ATOM   1394  CA  LEU E 101      -3.672   9.871  -2.031  1.00-14.25      E    C  
ATOM   1395  C   LEU E 101      -4.155   9.961  -3.489  1.00-14.25      E    C  
ATOM   1396  O   LEU E 101      -4.240  11.069  -4.011  1.00-14.25      E    O  
ATOM   1397  CB  LEU E 101      -2.130   9.859  -1.966  1.00-14.25      E    C  
ATOM   1398  CG  LEU E 101      -1.545  10.219  -0.581  1.00-14.25      E    C  
ATOM   1399  CD1 LEU E 101      -0.044   9.860  -0.505  1.00-14.25      E    C  
ATOM   1400  CD2 LEU E 101      -1.826  11.688  -0.191  1.00-14.25      E    C  
ATOM   1401  H   LEU E 101      -3.564   7.992  -1.047  1.00  0.00      E    H  
ATOM   1402  HA  LEU E 101      -4.028  10.775  -1.542  1.00  0.00      E    H  
ATOM   1403  HB2 LEU E 101      -1.781   8.876  -2.286  1.00  0.00      E    H  
ATOM   1404  HB3 LEU E 101      -1.724  10.559  -2.697  1.00  0.00      E    H  
ATOM   1405  HG  LEU E 101      -2.049   9.599   0.161  1.00  0.00      E    H  
ATOM   1406 HD11 LEU E 101       0.140   9.155   0.306  1.00  0.00      E    H  
ATOM   1407 HD12 LEU E 101       0.309   9.387  -1.422  1.00  0.00      E    H  
ATOM   1408 HD13 LEU E 101       0.595  10.725  -0.334  1.00  0.00      E    H  
ATOM   1409 HD21 LEU E 101      -0.936  12.218   0.146  1.00  0.00      E    H  
ATOM   1410 HD22 LEU E 101      -2.241  12.260  -1.022  1.00  0.00      E    H  
ATOM   1411 HD23 LEU E 101      -2.551  11.736   0.623  1.00  0.00      E    H  
ATOM   1412  N   THR E 102      -4.481   8.824  -4.112  1.00-18.73      E    N  
ATOM   1413  CA  THR E 102      -5.105   8.793  -5.432  1.00-18.73      E    C  
ATOM   1414  C   THR E 102      -6.603   9.147  -5.344  1.00-18.73      E    C  
ATOM   1415  O   THR E 102      -7.066  10.027  -6.070  1.00-18.73      E    O  
ATOM   1416  CB  THR E 102      -4.947   7.407  -6.109  1.00-18.73      E    C  
ATOM   1417  CG2 THR E 102      -5.446   7.327  -7.560  1.00-18.73      E    C  
ATOM   1418  OG1 THR E 102      -3.575   7.065  -6.114  1.00-18.73      E    O  
ATOM   1419  H   THR E 102      -4.320   7.934  -3.656  1.00  0.00      E    H  
ATOM   1420  HA  THR E 102      -4.623   9.539  -6.069  1.00  0.00      E    H  
ATOM   1421  HB  THR E 102      -5.465   6.647  -5.523  1.00  0.00      E    H  
ATOM   1422  HG1 THR E 102      -3.342   6.753  -5.217  1.00  0.00      E    H  
ATOM   1423 HG21 THR E 102      -5.244   6.344  -7.987  1.00  0.00      E    H  
ATOM   1424 HG22 THR E 102      -6.521   7.490  -7.629  1.00  0.00      E    H  
ATOM   1425 HG23 THR E 102      -4.957   8.070  -8.190  1.00  0.00      E    H  
ATOM   1426  N   ALA E 103      -7.321   8.503  -4.412  1.00 -9.47      E    N  
ATOM   1427  CA  ALA E 103      -8.766   8.634  -4.232  1.00 -9.47      E    C  
ATOM   1428  C   ALA E 103      -9.243  10.070  -3.953  1.00 -9.47      E    C  
ATOM   1429  O   ALA E 103     -10.290  10.455  -4.471  1.00 -9.47      E    O  
ATOM   1430  CB  ALA E 103      -9.216   7.674  -3.127  1.00 -9.47      E    C  
ATOM   1431  H   ALA E 103      -6.868   7.796  -3.836  1.00  0.00      E    H  
ATOM   1432  HA  ALA E 103      -9.238   8.320  -5.165  1.00  0.00      E    H  
ATOM   1433  HB1 ALA E 103     -10.290   7.739  -2.957  1.00  0.00      E    H  
ATOM   1434  HB2 ALA E 103      -8.988   6.644  -3.404  1.00  0.00      E    H  
ATOM   1435  HB3 ALA E 103      -8.708   7.879  -2.185  1.00  0.00      E    H  
ATOM   1436  N   LEU E 104      -8.439  10.861  -3.224  1.00 32.88      E    N  
ATOM   1437  CA  LEU E 104      -8.701  12.285  -2.965  1.00 32.88      E    C  
ATOM   1438  C   LEU E 104      -8.594  13.213  -4.195  1.00 32.88      E    C  
ATOM   1439  O   LEU E 104      -8.814  14.414  -4.045  1.00 32.88      E    O  
ATOM   1440  CB  LEU E 104      -7.886  12.785  -1.742  1.00 32.88      E    C  
ATOM   1441  CG  LEU E 104      -6.338  12.790  -1.835  1.00 32.88      E    C  
ATOM   1442  CD1 LEU E 104      -5.768  13.799  -2.853  1.00 32.88      E    C  
ATOM   1443  CD2 LEU E 104      -5.713  13.019  -0.439  1.00 32.88      E    C  
ATOM   1444  H   LEU E 104      -7.586  10.470  -2.843  1.00  0.00      E    H  
ATOM   1445  HA  LEU E 104      -9.748  12.348  -2.664  1.00  0.00      E    H  
ATOM   1446  HB2 LEU E 104      -8.223  13.791  -1.488  1.00  0.00      E    H  
ATOM   1447  HB3 LEU E 104      -8.177  12.155  -0.902  1.00  0.00      E    H  
ATOM   1448  HG  LEU E 104      -6.033  11.800  -2.164  1.00  0.00      E    H  
ATOM   1449 HD11 LEU E 104      -4.765  14.136  -2.595  1.00  0.00      E    H  
ATOM   1450 HD12 LEU E 104      -5.688  13.343  -3.841  1.00  0.00      E    H  
ATOM   1451 HD13 LEU E 104      -6.397  14.684  -2.947  1.00  0.00      E    H  
ATOM   1452 HD21 LEU E 104      -5.173  12.134  -0.105  1.00  0.00      E    H  
ATOM   1453 HD22 LEU E 104      -5.006  13.848  -0.422  1.00  0.00      E    H  
ATOM   1454 HD23 LEU E 104      -6.467  13.241   0.315  1.00  0.00      E    H  
ATOM   1455  N   SER E 105      -8.235  12.674  -5.368  1.00 -3.29      E    N  
ATOM   1456  CA  SER E 105      -8.266  13.395  -6.641  1.00 -3.29      E    C  
ATOM   1457  C   SER E 105      -9.406  12.909  -7.559  1.00 -3.29      E    C  
ATOM   1458  O   SER E 105      -9.569  13.471  -8.641  1.00 -3.29      E    O  
ATOM   1459  CB  SER E 105      -6.859  13.337  -7.280  1.00 -3.29      E    C  
ATOM   1460  OG  SER E 105      -6.474  12.063  -7.769  1.00 -3.29      E    O  
ATOM   1461  H   SER E 105      -8.025  11.685  -5.423  1.00  0.00      E    H  
ATOM   1462  HA  SER E 105      -8.482  14.450  -6.464  1.00  0.00      E    H  
ATOM   1463  HB2 SER E 105      -6.827  14.028  -8.123  1.00  0.00      E    H  
ATOM   1464  HB3 SER E 105      -6.109  13.686  -6.570  1.00  0.00      E    H  
ATOM   1465  HG  SER E 105      -6.662  11.381  -7.100  1.00  0.00      E    H  
ATOM   1466  N   LEU E 106     -10.175  11.903  -7.113  1.00 -9.15      E    N  
ATOM   1467  CA  LEU E 106     -11.305  11.332  -7.846  1.00 -9.15      E    C  
ATOM   1468  C   LEU E 106     -12.623  11.723  -7.161  1.00 -9.15      E    C  
ATOM   1469  O   LEU E 106     -13.557  12.145  -7.839  1.00 -9.15      E    O  
ATOM   1470  CB  LEU E 106     -11.168   9.793  -7.907  1.00 -9.15      E    C  
ATOM   1471  CG  LEU E 106      -9.874   9.273  -8.574  1.00 -9.15      E    C  
ATOM   1472  CD1 LEU E 106      -9.786   7.737  -8.461  1.00 -9.15      E    C  
ATOM   1473  CD2 LEU E 106      -9.720   9.761 -10.029  1.00 -9.15      E    C  
ATOM   1474  H   LEU E 106     -10.034  11.552  -6.175  1.00  0.00      E    H  
ATOM   1475  HA  LEU E 106     -11.344  11.725  -8.864  1.00  0.00      E    H  
ATOM   1476  HB2 LEU E 106     -11.229   9.390  -6.894  1.00  0.00      E    H  
ATOM   1477  HB3 LEU E 106     -12.028   9.384  -8.440  1.00  0.00      E    H  
ATOM   1478  HG  LEU E 106      -9.027   9.669  -8.011  1.00  0.00      E    H  
ATOM   1479 HD11 LEU E 106      -8.850   7.439  -7.990  1.00  0.00      E    H  
ATOM   1480 HD12 LEU E 106     -10.594   7.323  -7.857  1.00  0.00      E    H  
ATOM   1481 HD13 LEU E 106      -9.835   7.237  -9.429  1.00  0.00      E    H  
ATOM   1482 HD21 LEU E 106      -9.333   8.988 -10.694  1.00  0.00      E    H  
ATOM   1483 HD22 LEU E 106     -10.667  10.100 -10.450  1.00  0.00      E    H  
ATOM   1484 HD23 LEU E 106      -9.023  10.599 -10.078  1.00  0.00      E    H  
ATOM   1485  N   GLY E 107     -12.663  11.599  -5.831  1.00 23.20      E    N  
ATOM   1486  CA  GLY E 107     -13.740  12.092  -4.983  1.00 23.20      E    C  
ATOM   1487  C   GLY E 107     -13.105  13.072  -3.994  1.00 23.20      E    C  
ATOM   1488  O   GLY E 107     -11.882  13.096  -3.830  1.00 23.20      E    O  
ATOM   1489  H   GLY E 107     -11.831  11.305  -5.330  1.00  0.00      E    H  
ATOM   1490  HA2 GLY E 107     -14.541  12.578  -5.543  1.00  0.00      E    H  
ATOM   1491  HA3 GLY E 107     -14.169  11.258  -4.431  1.00  0.00      E    H  
ATOM   1492  N   GLU E 108     -13.928  13.849  -3.280  1.00 -3.63      E    N  
ATOM   1493  CA  GLU E 108     -13.468  14.613  -2.122  1.00 -3.63      E    C  
ATOM   1494  C   GLU E 108     -13.339  13.645  -0.927  1.00 -3.63      E    C  
ATOM   1495  O   GLU E 108     -12.338  13.658  -0.202  1.00 -3.63      E    O  
ATOM   1496  CB  GLU E 108     -14.428  15.808  -1.874  1.00 -3.63      E    C  
ATOM   1497  CG  GLU E 108     -14.190  16.702  -0.627  1.00 -3.63      E    C  
ATOM   1498  CD  GLU E 108     -12.886  17.500  -0.604  1.00 -3.63      E    C  
ATOM   1499  OE1 GLU E 108     -12.072  17.402  -1.550  1.00 -3.63      E    O  
ATOM   1500  OE2 GLU E 108     -12.600  18.142   0.425  1.00 -3.63      E    O1-
ATOM   1501  H   GLU E 108     -14.935  13.663  -3.302  1.00  0.00      E    H  
ATOM   1502  HA  GLU E 108     -12.483  15.016  -2.350  1.00  0.00      E    H  
ATOM   1503  HB2 GLU E 108     -14.405  16.449  -2.755  1.00  0.00      E    H  
ATOM   1504  HB3 GLU E 108     -15.450  15.429  -1.824  1.00  0.00      E    H  
ATOM   1505  HG2 GLU E 108     -15.002  17.424  -0.551  1.00  0.00      E    H  
ATOM   1506  HG3 GLU E 108     -14.235  16.102   0.282  1.00  0.00      E    H  
ATOM   1507  N   ARG E 109     -14.348  12.783  -0.790  1.00  0.69      E    N  
ATOM   1508  CA  ARG E 109     -14.508  11.795   0.261  1.00  0.69      E    C  
ATOM   1509  C   ARG E 109     -14.398  10.389  -0.347  1.00  0.69      E    C  
ATOM   1510  O   ARG E 109     -14.763  10.180  -1.503  1.00  0.69      E    O  
ATOM   1511  CB  ARG E 109     -15.869  11.999   0.965  1.00  0.69      E    C  
ATOM   1512  CG  ARG E 109     -16.334  13.472   1.033  1.00  0.69      E    C  
ATOM   1513  CD  ARG E 109     -17.699  13.651   1.685  1.00  0.69      E    C  
ATOM   1514  NE  ARG E 109     -18.783  13.034   0.907  1.00  0.69      E    N  
ATOM   1515  CZ  ARG E 109     -20.025  12.867   1.369  1.00  0.69      E    C  
ATOM   1516  NH1 ARG E 109     -20.883  12.079   0.733  1.00  0.69      E    N1+
ATOM   1517  NH2 ARG E 109     -20.395  13.479   2.494  1.00  0.69      E    N1+
ATOM   1518  H   ARG E 109     -15.118  12.818  -1.475  1.00  0.00      E    H  
ATOM   1519  HA  ARG E 109     -13.711  11.916   0.992  1.00  0.00      E    H  
ATOM   1520  HB2 ARG E 109     -16.638  11.431   0.441  1.00  0.00      E    H  
ATOM   1521  HB3 ARG E 109     -15.823  11.566   1.964  1.00  0.00      E    H  
ATOM   1522  HG2 ARG E 109     -15.594  14.119   1.505  1.00  0.00      E    H  
ATOM   1523  HG3 ARG E 109     -16.449  13.845   0.015  1.00  0.00      E    H  
ATOM   1524  HD2 ARG E 109     -17.685  13.093   2.622  1.00  0.00      E    H  
ATOM   1525  HD3 ARG E 109     -17.895  14.693   1.938  1.00  0.00      E    H  
ATOM   1526  HE  ARG E 109     -18.523  12.675  -0.056  1.00  0.00      E    H  
ATOM   1527 HH11 ARG E 109     -20.634  11.631  -0.139  1.00  0.00      E    H  
ATOM   1528 HH12 ARG E 109     -21.756  11.784   1.236  1.00  0.00      E    H  
ATOM   1529 HH21 ARG E 109     -19.787  14.090   2.998  1.00  0.00      E    H  
ATOM   1530 HH22 ARG E 109     -21.321  13.266   2.958  1.00  0.00      E    H  
ATOM   1531  N   LEU E 110     -13.920   9.425   0.437  1.00 31.04      E    N  
ATOM   1532  CA  LEU E 110     -13.586   8.087  -0.043  1.00 31.04      E    C  
ATOM   1533  C   LEU E 110     -13.918   7.051   1.040  1.00 31.04      E    C  
ATOM   1534  O   LEU E 110     -13.898   7.380   2.228  1.00 31.04      E    O  
ATOM   1535  CB  LEU E 110     -12.106   8.090  -0.501  1.00 31.04      E    C  
ATOM   1536  CG  LEU E 110     -11.049   8.230   0.629  1.00 31.04      E    C  
ATOM   1537  CD1 LEU E 110     -10.639   6.856   1.203  1.00 31.04      E    C  
ATOM   1538  CD2 LEU E 110      -9.833   9.083   0.199  1.00 31.04      E    C  
ATOM   1539  H   LEU E 110     -13.715   9.617   1.416  1.00  0.00      E    H  
ATOM   1540  HA  LEU E 110     -14.210   7.854  -0.906  1.00  0.00      E    H  
ATOM   1541  HB2 LEU E 110     -11.906   7.198  -1.093  1.00  0.00      E    H  
ATOM   1542  HB3 LEU E 110     -12.003   8.907  -1.216  1.00  0.00      E    H  
ATOM   1543  HG  LEU E 110     -11.513   8.790   1.441  1.00  0.00      E    H  
ATOM   1544 HD11 LEU E 110      -9.568   6.674   1.142  1.00  0.00      E    H  
ATOM   1545 HD12 LEU E 110     -10.934   6.765   2.246  1.00  0.00      E    H  
ATOM   1546 HD13 LEU E 110     -11.123   6.026   0.688  1.00  0.00      E    H  
ATOM   1547 HD21 LEU E 110      -9.721   9.947   0.854  1.00  0.00      E    H  
ATOM   1548 HD22 LEU E 110      -8.891   8.537   0.230  1.00  0.00      E    H  
ATOM   1549 HD23 LEU E 110      -9.929   9.477  -0.813  1.00  0.00      E    H  
ATOM   1550  N   GLY E 111     -14.238   5.825   0.624  1.00 -9.16      E    N  
ATOM   1551  CA  GLY E 111     -14.592   4.731   1.521  1.00 -9.16      E    C  
ATOM   1552  C   GLY E 111     -13.627   3.588   1.230  1.00 -9.16      E    C  
ATOM   1553  O   GLY E 111     -13.475   3.197   0.076  1.00 -9.16      E    O  
ATOM   1554  H   GLY E 111     -14.260   5.616  -0.373  1.00  0.00      E    H  
ATOM   1555  HA2 GLY E 111     -14.562   5.011   2.575  1.00  0.00      E    H  
ATOM   1556  HA3 GLY E 111     -15.607   4.408   1.301  1.00  0.00      E    H  
ATOM   1557  N   PHE E 112     -13.005   3.036   2.275  1.00  2.22      E    N  
ATOM   1558  CA  PHE E 112     -12.120   1.876   2.174  1.00  2.22      E    C  
ATOM   1559  C   PHE E 112     -12.911   0.581   2.397  1.00  2.22      E    C  
ATOM   1560  O   PHE E 112     -13.765   0.548   3.287  1.00  2.22      E    O  
ATOM   1561  CB  PHE E 112     -10.993   1.980   3.224  1.00  2.22      E    C  
ATOM   1562  CG  PHE E 112      -9.680   2.567   2.744  1.00  2.22      E    C  
ATOM   1563  CD1 PHE E 112      -9.419   3.948   2.854  1.00  2.22      E    C  
ATOM   1564  CD2 PHE E 112      -8.755   1.746   2.062  1.00  2.22      E    C  
ATOM   1565  CE1 PHE E 112      -8.226   4.468   2.368  1.00  2.22      E    C  
ATOM   1566  CE2 PHE E 112      -7.571   2.285   1.583  1.00  2.22      E    C  
ATOM   1567  CZ  PHE E 112      -7.305   3.639   1.738  1.00  2.22      E    C  
ATOM   1568  H   PHE E 112     -13.290   3.302   3.211  1.00  0.00      E    H  
ATOM   1569  HA  PHE E 112     -11.660   1.841   1.188  1.00  0.00      E    H  
ATOM   1570  HB2 PHE E 112     -11.342   2.570   4.068  1.00  0.00      E    H  
ATOM   1571  HB3 PHE E 112     -10.755   0.994   3.628  1.00  0.00      E    H  
ATOM   1572  HD1 PHE E 112     -10.140   4.604   3.316  1.00  0.00      E    H  
ATOM   1573  HD2 PHE E 112      -8.954   0.694   1.901  1.00  0.00      E    H  
ATOM   1574  HE1 PHE E 112      -8.012   5.521   2.463  1.00  0.00      E    H  
ATOM   1575  HE2 PHE E 112      -6.867   1.650   1.061  1.00  0.00      E    H  
ATOM   1576  HZ  PHE E 112      -6.384   4.047   1.347  1.00  0.00      E    H  
ATOM   1577  N   ILE E 113     -12.559  -0.481   1.672  1.00-25.71      E    N  
ATOM   1578  CA  ILE E 113     -13.009  -1.843   1.938  1.00-25.71      E    C  
ATOM   1579  C   ILE E 113     -11.752  -2.695   2.196  1.00-25.71      E    C  
ATOM   1580  O   ILE E 113     -10.736  -2.507   1.529  1.00-25.71      E    O  
ATOM   1581  CB  ILE E 113     -13.806  -2.458   0.748  1.00-25.71      E    C  
ATOM   1582  CG1 ILE E 113     -14.953  -1.528   0.281  1.00-25.71      E    C  
ATOM   1583  CG2 ILE E 113     -14.368  -3.856   1.101  1.00-25.71      E    C  
ATOM   1584  CD1 ILE E 113     -15.543  -1.906  -1.084  1.00-25.71      E    C  
ATOM   1585  H   ILE E 113     -11.896  -0.376   0.905  1.00  0.00      E    H  
ATOM   1586  HA  ILE E 113     -13.630  -1.873   2.830  1.00  0.00      E    H  
ATOM   1587  HB  ILE E 113     -13.120  -2.578  -0.094  1.00  0.00      E    H  
ATOM   1588 HG12 ILE E 113     -15.738  -1.500   1.036  1.00  0.00      E    H  
ATOM   1589 HG13 ILE E 113     -14.605  -0.500   0.186  1.00  0.00      E    H  
ATOM   1590 HG21 ILE E 113     -15.042  -4.240   0.339  1.00  0.00      E    H  
ATOM   1591 HG22 ILE E 113     -13.577  -4.597   1.214  1.00  0.00      E    H  
ATOM   1592 HG23 ILE E 113     -14.930  -3.831   2.035  1.00  0.00      E    H  
ATOM   1593 HD11 ILE E 113     -16.101  -1.067  -1.493  1.00  0.00      E    H  
ATOM   1594 HD12 ILE E 113     -14.760  -2.146  -1.804  1.00  0.00      E    H  
ATOM   1595 HD13 ILE E 113     -16.223  -2.756  -1.027  1.00  0.00      E    H  
ATOM   1596  N   THR E 114     -11.826  -3.606   3.165  1.00  4.49      E    N  
ATOM   1597  CA  THR E 114     -10.738  -4.473   3.593  1.00  4.49      E    C  
ATOM   1598  C   THR E 114     -11.350  -5.721   4.274  1.00  4.49      E    C  
ATOM   1599  O   THR E 114     -12.569  -5.902   4.233  1.00  4.49      E    O  
ATOM   1600  CB  THR E 114      -9.736  -3.699   4.501  1.00  4.49      E    C  
ATOM   1601  CG2 THR E 114     -10.335  -3.246   5.844  1.00  4.49      E    C  
ATOM   1602  OG1 THR E 114      -8.588  -4.474   4.796  1.00  4.49      E    O  
ATOM   1603  H   THR E 114     -12.698  -3.752   3.674  1.00  0.00      E    H  
ATOM   1604  HA  THR E 114     -10.194  -4.831   2.719  1.00  0.00      E    H  
ATOM   1605  HB  THR E 114      -9.390  -2.817   3.960  1.00  0.00      E    H  
ATOM   1606  HG1 THR E 114      -8.026  -4.520   3.998  1.00  0.00      E    H  
ATOM   1607 HG21 THR E 114      -9.682  -2.535   6.343  1.00  0.00      E    H  
ATOM   1608 HG22 THR E 114     -11.295  -2.751   5.703  1.00  0.00      E    H  
ATOM   1609 HG23 THR E 114     -10.481  -4.086   6.524  1.00  0.00      E    H  
ATOM   1610  N   VAL E 115     -10.517  -6.582   4.863  1.00 24.24      E    N  
ATOM   1611  CA  VAL E 115     -10.919  -7.887   5.372  1.00 24.24      E    C  
ATOM   1612  C   VAL E 115     -10.836  -7.922   6.907  1.00 24.24      E    C  
ATOM   1613  O   VAL E 115     -11.881  -7.770   7.549  1.00 24.24      E    O  
ATOM   1614  CB  VAL E 115     -10.108  -9.015   4.675  1.00 24.24      E    C  
ATOM   1615  CG1 VAL E 115     -10.261 -10.417   5.287  1.00 24.24      E    C  
ATOM   1616  CG2 VAL E 115     -10.509  -9.076   3.191  1.00 24.24      E    C  
ATOM   1617  H   VAL E 115      -9.544  -6.312   4.973  1.00  0.00      E    H  
ATOM   1618  HA  VAL E 115     -11.968  -8.078   5.141  1.00  0.00      E    H  
ATOM   1619  HB  VAL E 115      -9.046  -8.765   4.718  1.00  0.00      E    H  
ATOM   1620 HG11 VAL E 115      -9.764 -11.172   4.676  1.00  0.00      E    H  
ATOM   1621 HG12 VAL E 115      -9.817 -10.485   6.278  1.00  0.00      E    H  
ATOM   1622 HG13 VAL E 115     -11.309 -10.699   5.367  1.00  0.00      E    H  
ATOM   1623 HG21 VAL E 115      -9.985  -9.878   2.678  1.00  0.00      E    H  
ATOM   1624 HG22 VAL E 115     -11.578  -9.256   3.075  1.00  0.00      E    H  
ATOM   1625 HG23 VAL E 115     -10.282  -8.148   2.671  1.00  0.00      E    H  
ATOM   1626  N   LEU E 116      -9.633  -8.106   7.471  1.00 30.31      E    N  
ATOM   1627  CA  LEU E 116      -9.447  -8.345   8.902  1.00 30.31      E    C  
ATOM   1628  C   LEU E 116      -9.716  -7.061   9.726  1.00 30.31      E    C  
ATOM   1629  O   LEU E 116      -9.096  -6.029   9.450  1.00 30.31      E    O  
ATOM   1630  CB  LEU E 116      -8.018  -8.892   9.118  1.00 30.31      E    C  
ATOM   1631  CG  LEU E 116      -7.715  -9.442  10.534  1.00 30.31      E    C  
ATOM   1632  CD1 LEU E 116      -8.633 -10.603  10.970  1.00 30.31      E    C  
ATOM   1633  CD2 LEU E 116      -6.233  -9.844  10.644  1.00 30.31      E    C  
ATOM   1634  H   LEU E 116      -8.803  -8.211   6.896  1.00  0.00      E    H  
ATOM   1635  HA  LEU E 116     -10.132  -9.141   9.168  1.00  0.00      E    H  
ATOM   1636  HB2 LEU E 116      -7.834  -9.702   8.408  1.00  0.00      E    H  
ATOM   1637  HB3 LEU E 116      -7.298  -8.110   8.870  1.00  0.00      E    H  
ATOM   1638  HG  LEU E 116      -7.870  -8.632  11.244  1.00  0.00      E    H  
ATOM   1639 HD11 LEU E 116      -9.288 -10.310  11.787  1.00  0.00      E    H  
ATOM   1640 HD12 LEU E 116      -9.253 -10.976  10.156  1.00  0.00      E    H  
ATOM   1641 HD13 LEU E 116      -8.068 -11.461  11.336  1.00  0.00      E    H  
ATOM   1642 HD21 LEU E 116      -5.830  -9.585  11.622  1.00  0.00      E    H  
ATOM   1643 HD22 LEU E 116      -6.085 -10.917  10.503  1.00  0.00      E    H  
ATOM   1644 HD23 LEU E 116      -5.614  -9.351   9.894  1.00  0.00      E    H  
ATOM   1645  N   PRO E 117     -10.623  -7.108  10.734  1.00 -2.15      E    N  
ATOM   1646  CA  PRO E 117     -10.900  -5.966  11.635  1.00 -2.15      E    C  
ATOM   1647  C   PRO E 117      -9.725  -5.246  12.330  1.00 -2.15      E    C  
ATOM   1648  O   PRO E 117      -9.950  -4.145  12.834  1.00 -2.15      E    O  
ATOM   1649  CB  PRO E 117     -11.894  -6.535  12.657  1.00 -2.15      E    C  
ATOM   1650  CG  PRO E 117     -12.651  -7.595  11.878  1.00 -2.15      E    C  
ATOM   1651  CD  PRO E 117     -11.570  -8.200  10.991  1.00 -2.15      E    C  
ATOM   1652  HA  PRO E 117     -11.410  -5.216  11.033  1.00  0.00      E    H  
ATOM   1653  HB2 PRO E 117     -11.360  -7.002  13.486  1.00  0.00      E    H  
ATOM   1654  HB3 PRO E 117     -12.553  -5.772  13.072  1.00  0.00      E    H  
ATOM   1655  HG2 PRO E 117     -13.154  -8.333  12.506  1.00  0.00      E    H  
ATOM   1656  HG3 PRO E 117     -13.406  -7.116  11.251  1.00  0.00      E    H  
ATOM   1657  HD2 PRO E 117     -11.058  -9.007  11.511  1.00  0.00      E    H  
ATOM   1658  HD3 PRO E 117     -12.013  -8.612  10.083  1.00  0.00      E    H  
ATOM   1659  N   SER E 118      -8.513  -5.816  12.339  1.00 17.22      E    N  
ATOM   1660  CA  SER E 118      -7.275  -5.192  12.807  1.00 17.22      E    C  
ATOM   1661  C   SER E 118      -6.860  -3.958  11.979  1.00 17.22      E    C  
ATOM   1662  O   SER E 118      -6.239  -3.037  12.522  1.00 17.22      E    O  
ATOM   1663  CB  SER E 118      -6.181  -6.272  12.765  1.00 17.22      E    C  
ATOM   1664  OG  SER E 118      -6.074  -6.764  11.447  1.00 17.22      E    O  
ATOM   1665  H   SER E 118      -8.341  -6.665  11.813  1.00  0.00      E    H  
ATOM   1666  HA  SER E 118      -7.418  -4.870  13.840  1.00  0.00      E    H  
ATOM   1667  HB2 SER E 118      -5.216  -5.867  13.075  1.00  0.00      E    H  
ATOM   1668  HB3 SER E 118      -6.413  -7.098  13.438  1.00  0.00      E    H  
ATOM   1669  HG  SER E 118      -5.226  -7.251  11.373  1.00  0.00      E    H  
ATOM   1670  N   VAL E 119      -7.252  -3.935  10.697  1.00 24.59      E    N  
ATOM   1671  CA  VAL E 119      -6.964  -2.866   9.750  1.00 24.59      E    C  
ATOM   1672  C   VAL E 119      -7.639  -1.536  10.164  1.00 24.59      E    C  
ATOM   1673  O   VAL E 119      -7.082  -0.465   9.924  1.00 24.59      E    O  
ATOM   1674  CB  VAL E 119      -7.399  -3.264   8.311  1.00 24.59      E    C  
ATOM   1675  CG1 VAL E 119      -7.141  -2.177   7.252  1.00 24.59      E    C  
ATOM   1676  CG2 VAL E 119      -6.677  -4.538   7.845  1.00 24.59      E    C  
ATOM   1677  H   VAL E 119      -7.701  -4.763  10.309  1.00  0.00      E    H  
ATOM   1678  HA  VAL E 119      -5.884  -2.721   9.746  1.00  0.00      E    H  
ATOM   1679  HB  VAL E 119      -8.468  -3.481   8.318  1.00  0.00      E    H  
ATOM   1680 HG11 VAL E 119      -7.368  -2.539   6.249  1.00  0.00      E    H  
ATOM   1681 HG12 VAL E 119      -7.743  -1.283   7.411  1.00  0.00      E    H  
ATOM   1682 HG13 VAL E 119      -6.089  -1.895   7.243  1.00  0.00      E    H  
ATOM   1683 HG21 VAL E 119      -7.058  -4.884   6.885  1.00  0.00      E    H  
ATOM   1684 HG22 VAL E 119      -5.610  -4.354   7.719  1.00  0.00      E    H  
ATOM   1685 HG23 VAL E 119      -6.793  -5.370   8.538  1.00  0.00      E    H  
ATOM   1686  N   VAL E 120      -8.785  -1.603  10.859  1.00 12.50      E    N  
ATOM   1687  CA  VAL E 120      -9.491  -0.420  11.353  1.00 12.50      E    C  
ATOM   1688  C   VAL E 120      -8.708   0.353  12.460  1.00 12.50      E    C  
ATOM   1689  O   VAL E 120      -8.461   1.546  12.259  1.00 12.50      E    O  
ATOM   1690  CB  VAL E 120     -10.969  -0.747  11.731  1.00 12.50      E    C  
ATOM   1691  CG1 VAL E 120     -11.702   0.350  12.531  1.00 12.50      E    C  
ATOM   1692  CG2 VAL E 120     -11.784  -1.099  10.473  1.00 12.50      E    C  
ATOM   1693  H   VAL E 120      -9.157  -2.516  11.091  1.00  0.00      E    H  
ATOM   1694  HA  VAL E 120      -9.542   0.267  10.506  1.00  0.00      E    H  
ATOM   1695  HB  VAL E 120     -10.985  -1.658  12.327  1.00  0.00      E    H  
ATOM   1696 HG11 VAL E 120     -12.751   0.089  12.676  1.00  0.00      E    H  
ATOM   1697 HG12 VAL E 120     -11.274   0.487  13.525  1.00  0.00      E    H  
ATOM   1698 HG13 VAL E 120     -11.667   1.307  12.010  1.00  0.00      E    H  
ATOM   1699 HG21 VAL E 120     -12.796  -1.419  10.726  1.00  0.00      E    H  
ATOM   1700 HG22 VAL E 120     -11.869  -0.250   9.798  1.00  0.00      E    H  
ATOM   1701 HG23 VAL E 120     -11.326  -1.916   9.914  1.00  0.00      E    H  
ATOM   1702  N   PRO E 121      -8.241  -0.306  13.552  1.00  6.61      E    N  
ATOM   1703  CA  PRO E 121      -7.189   0.242  14.436  1.00  6.61      E    C  
ATOM   1704  C   PRO E 121      -5.850   0.622  13.776  1.00  6.61      E    C  
ATOM   1705  O   PRO E 121      -5.160   1.498  14.308  1.00  6.61      E    O  
ATOM   1706  CB  PRO E 121      -6.974  -0.857  15.489  1.00  6.61      E    C  
ATOM   1707  CG  PRO E 121      -8.313  -1.561  15.574  1.00  6.61      E    C  
ATOM   1708  CD  PRO E 121      -8.804  -1.525  14.134  1.00  6.61      E    C  
ATOM   1709  HA  PRO E 121      -7.604   1.130  14.915  1.00  0.00      E    H  
ATOM   1710  HB2 PRO E 121      -6.220  -1.571  15.148  1.00  0.00      E    H  
ATOM   1711  HB3 PRO E 121      -6.646  -0.464  16.452  1.00  0.00      E    H  
ATOM   1712  HG2 PRO E 121      -8.249  -2.573  15.978  1.00  0.00      E    H  
ATOM   1713  HG3 PRO E 121      -8.990  -0.987  16.208  1.00  0.00      E    H  
ATOM   1714  HD2 PRO E 121      -8.426  -2.381  13.589  1.00  0.00      E    H  
ATOM   1715  HD3 PRO E 121      -9.890  -1.562  14.127  1.00  0.00      E    H  
ATOM   1716  N   MET E 122      -5.466  -0.044  12.677  1.00 17.09      E    N  
ATOM   1717  CA  MET E 122      -4.267   0.293  11.912  1.00 17.09      E    C  
ATOM   1718  C   MET E 122      -4.438   1.640  11.195  1.00 17.09      E    C  
ATOM   1719  O   MET E 122      -3.878   2.646  11.647  1.00 17.09      E    O  
ATOM   1720  CB  MET E 122      -3.850  -0.862  10.981  1.00 17.09      E    C  
ATOM   1721  CG  MET E 122      -2.460  -0.710  10.341  1.00 17.09      E    C  
ATOM   1722  SD  MET E 122      -1.083  -0.609  11.519  1.00 17.09      E    S  
ATOM   1723  CE  MET E 122       0.331  -0.688  10.383  1.00 17.09      E    C  
ATOM   1724  H   MET E 122      -6.008  -0.832  12.336  1.00  0.00      E    H  
ATOM   1725  HA  MET E 122      -3.458   0.403  12.625  1.00  0.00      E    H  
ATOM   1726  HB2 MET E 122      -3.868  -1.791  11.546  1.00  0.00      E    H  
ATOM   1727  HB3 MET E 122      -4.570  -0.988  10.175  1.00  0.00      E    H  
ATOM   1728  HG2 MET E 122      -2.284  -1.565   9.686  1.00  0.00      E    H  
ATOM   1729  HG3 MET E 122      -2.427   0.171   9.702  1.00  0.00      E    H  
ATOM   1730  HE1 MET E 122       1.269  -0.706  10.936  1.00  0.00      E    H  
ATOM   1731  HE2 MET E 122       0.280  -1.589   9.770  1.00  0.00      E    H  
ATOM   1732  HE3 MET E 122       0.345   0.178   9.719  1.00  0.00      E    H  
ATOM   1733  N   LEU E 123      -5.254   1.640  10.138  1.00-17.46      E    N  
ATOM   1734  CA  LEU E 123      -5.413   2.751   9.208  1.00-17.46      E    C  
ATOM   1735  C   LEU E 123      -6.163   3.930   9.834  1.00-17.46      E    C  
ATOM   1736  O   LEU E 123      -5.767   5.072   9.623  1.00-17.46      E    O  
ATOM   1737  CB  LEU E 123      -6.130   2.279   7.927  1.00-17.46      E    C  
ATOM   1738  CG  LEU E 123      -5.492   1.071   7.214  1.00-17.46      E    C  
ATOM   1739  CD1 LEU E 123      -6.249   0.762   5.912  1.00-17.46      E    C  
ATOM   1740  CD2 LEU E 123      -3.982   1.219   6.966  1.00-17.46      E    C  
ATOM   1741  H   LEU E 123      -5.748   0.784   9.888  1.00  0.00      E    H  
ATOM   1742  HA  LEU E 123      -4.418   3.110   8.940  1.00  0.00      E    H  
ATOM   1743  HB2 LEU E 123      -7.161   2.019   8.164  1.00  0.00      E    H  
ATOM   1744  HB3 LEU E 123      -6.177   3.115   7.226  1.00  0.00      E    H  
ATOM   1745  HG  LEU E 123      -5.612   0.203   7.859  1.00  0.00      E    H  
ATOM   1746 HD11 LEU E 123      -6.083   1.532   5.160  1.00  0.00      E    H  
ATOM   1747 HD12 LEU E 123      -5.923  -0.184   5.477  1.00  0.00      E    H  
ATOM   1748 HD13 LEU E 123      -7.326   0.697   6.071  1.00  0.00      E    H  
ATOM   1749 HD21 LEU E 123      -3.695   0.841   5.985  1.00  0.00      E    H  
ATOM   1750 HD22 LEU E 123      -3.645   2.252   7.019  1.00  0.00      E    H  
ATOM   1751 HD23 LEU E 123      -3.409   0.650   7.694  1.00  0.00      E    H  
ATOM   1752  N   ARG E 124      -7.195   3.675  10.657  1.00-15.48      E    N  
ATOM   1753  CA  ARG E 124      -7.954   4.754  11.301  1.00-15.48      E    C  
ATOM   1754  C   ARG E 124      -7.253   5.350  12.540  1.00-15.48      E    C  
ATOM   1755  O   ARG E 124      -7.792   6.281  13.148  1.00-15.48      E    O  
ATOM   1756  CB  ARG E 124      -9.456   4.404  11.473  1.00-15.48      E    C  
ATOM   1757  CG  ARG E 124     -10.381   5.572  11.051  1.00-15.48      E    C  
ATOM   1758  CD  ARG E 124     -11.872   5.209  10.910  1.00-15.48      E    C  
ATOM   1759  NE  ARG E 124     -12.600   6.257  10.165  1.00-15.48      E    N  
ATOM   1760  CZ  ARG E 124     -13.899   6.284   9.833  1.00-15.48      E    C  
ATOM   1761  NH1 ARG E 124     -14.347   7.269   9.059  1.00-15.48      E    N1+
ATOM   1762  NH2 ARG E 124     -14.739   5.328  10.241  1.00-15.48      E    N1+
ATOM   1763  H   ARG E 124      -7.448   2.716  10.877  1.00  0.00      E    H  
ATOM   1764  HA  ARG E 124      -7.933   5.598  10.617  1.00  0.00      E    H  
ATOM   1765  HB2 ARG E 124      -9.684   3.554  10.829  1.00  0.00      E    H  
ATOM   1766  HB3 ARG E 124      -9.672   4.065  12.487  1.00  0.00      E    H  
ATOM   1767  HG2 ARG E 124     -10.275   6.342  11.816  1.00  0.00      E    H  
ATOM   1768  HG3 ARG E 124     -10.043   6.024  10.117  1.00  0.00      E    H  
ATOM   1769  HD2 ARG E 124     -12.015   4.212  10.491  1.00  0.00      E    H  
ATOM   1770  HD3 ARG E 124     -12.323   5.206  11.903  1.00  0.00      E    H  
ATOM   1771  HE  ARG E 124     -12.024   7.004   9.797  1.00  0.00      E    H  
ATOM   1772 HH11 ARG E 124     -13.766   7.926   8.527  1.00  0.00      E    H  
ATOM   1773 HH12 ARG E 124     -15.309   7.284   8.689  1.00  0.00      E    H  
ATOM   1774 HH21 ARG E 124     -14.470   4.596  10.875  1.00  0.00      E    H  
ATOM   1775 HH22 ARG E 124     -15.673   5.225   9.801  1.00  0.00      E    H  
ATOM   1776  N   ALA E 125      -6.032   4.880  12.841  1.00-16.26      E    N  
ATOM   1777  CA  ALA E 125      -5.027   5.644  13.574  1.00-16.26      E    C  
ATOM   1778  C   ALA E 125      -4.266   6.572  12.611  1.00-16.26      E    C  
ATOM   1779  O   ALA E 125      -4.325   7.787  12.806  1.00-16.26      E    O  
ATOM   1780  CB  ALA E 125      -4.084   4.714  14.350  1.00-16.26      E    C  
ATOM   1781  H   ALA E 125      -5.681   4.108  12.286  1.00  0.00      E    H  
ATOM   1782  HA  ALA E 125      -5.520   6.274  14.310  1.00  0.00      E    H  
ATOM   1783  HB1 ALA E 125      -3.365   5.290  14.934  1.00  0.00      E    H  
ATOM   1784  HB2 ALA E 125      -4.635   4.076  15.041  1.00  0.00      E    H  
ATOM   1785  HB3 ALA E 125      -3.509   4.070  13.689  1.00  0.00      E    H  
ATOM   1786  N   LEU E 126      -3.635   5.982  11.580  1.00 -8.38      E    N  
ATOM   1787  CA  LEU E 126      -2.801   6.651  10.565  1.00 -8.38      E    C  
ATOM   1788  C   LEU E 126      -3.512   7.808   9.841  1.00 -8.38      E    C  
ATOM   1789  O   LEU E 126      -2.904   8.830   9.568  1.00 -8.38      E    O  
ATOM   1790  CB  LEU E 126      -2.291   5.623   9.529  1.00 -8.38      E    C  
ATOM   1791  CG  LEU E 126      -1.358   4.527  10.092  1.00 -8.38      E    C  
ATOM   1792  CD1 LEU E 126      -1.159   3.384   9.070  1.00 -8.38      E    C  
ATOM   1793  CD2 LEU E 126      -0.018   5.112  10.589  1.00 -8.38      E    C  
ATOM   1794  H   LEU E 126      -3.698   4.981  11.462  1.00  0.00      E    H  
ATOM   1795  HA  LEU E 126      -1.944   7.082  11.084  1.00  0.00      E    H  
ATOM   1796  HB2 LEU E 126      -3.148   5.162   9.037  1.00  0.00      E    H  
ATOM   1797  HB3 LEU E 126      -1.756   6.149   8.735  1.00  0.00      E    H  
ATOM   1798  HG  LEU E 126      -1.851   4.081  10.951  1.00  0.00      E    H  
ATOM   1799 HD11 LEU E 126      -1.470   2.423   9.480  1.00  0.00      E    H  
ATOM   1800 HD12 LEU E 126      -1.737   3.536   8.158  1.00  0.00      E    H  
ATOM   1801 HD13 LEU E 126      -0.123   3.269   8.748  1.00  0.00      E    H  
ATOM   1802 HD21 LEU E 126       0.848   4.546  10.243  1.00  0.00      E    H  
ATOM   1803 HD22 LEU E 126       0.130   6.139  10.246  1.00  0.00      E    H  
ATOM   1804 HD23 LEU E 126       0.028   5.129  11.677  1.00  0.00      E    H  
ATOM   1805  N   ILE E 127      -4.822   7.698   9.615  1.00  2.65      E    N  
ATOM   1806  CA  ILE E 127      -5.673   8.732   9.015  1.00  2.65      E    C  
ATOM   1807  C   ILE E 127      -5.609  10.143   9.680  1.00  2.65      E    C  
ATOM   1808  O   ILE E 127      -6.020  11.122   9.052  1.00  2.65      E    O  
ATOM   1809  CB  ILE E 127      -7.126   8.159   8.890  1.00  2.65      E    C  
ATOM   1810  CG1 ILE E 127      -7.190   7.233   7.654  1.00  2.65      E    C  
ATOM   1811  CG2 ILE E 127      -8.296   9.156   8.860  1.00  2.65      E    C  
ATOM   1812  CD1 ILE E 127      -8.349   6.231   7.634  1.00  2.65      E    C  
ATOM   1813  H   ILE E 127      -5.232   6.773   9.734  1.00  0.00      E    H  
ATOM   1814  HA  ILE E 127      -5.281   8.889   8.008  1.00  0.00      E    H  
ATOM   1815  HB  ILE E 127      -7.293   7.543   9.771  1.00  0.00      E    H  
ATOM   1816 HG12 ILE E 127      -7.207   7.832   6.742  1.00  0.00      E    H  
ATOM   1817 HG13 ILE E 127      -6.274   6.647   7.591  1.00  0.00      E    H  
ATOM   1818 HG21 ILE E 127      -9.260   8.657   8.784  1.00  0.00      E    H  
ATOM   1819 HG22 ILE E 127      -8.335   9.766   9.761  1.00  0.00      E    H  
ATOM   1820 HG23 ILE E 127      -8.205   9.812   7.997  1.00  0.00      E    H  
ATOM   1821 HD11 ILE E 127      -8.314   5.646   6.714  1.00  0.00      E    H  
ATOM   1822 HD12 ILE E 127      -8.278   5.521   8.451  1.00  0.00      E    H  
ATOM   1823 HD13 ILE E 127      -9.322   6.715   7.679  1.00  0.00      E    H  
ATOM   1824  N   ARG E 128      -5.063  10.250  10.903  1.00-10.48      E    N  
ATOM   1825  CA  ARG E 128      -4.740  11.522  11.562  1.00-10.48      E    C  
ATOM   1826  C   ARG E 128      -3.276  11.976  11.400  1.00-10.48      E    C  
ATOM   1827  O   ARG E 128      -3.033  13.152  11.659  1.00-10.48      E    O  
ATOM   1828  CB  ARG E 128      -5.150  11.449  13.048  1.00-10.48      E    C  
ATOM   1829  CG  ARG E 128      -6.664  11.655  13.214  1.00-10.48      E    C  
ATOM   1830  CD  ARG E 128      -7.174  11.609  14.660  1.00-10.48      E    C  
ATOM   1831  NE  ARG E 128      -6.822  10.361  15.362  1.00-10.48      E    N  
ATOM   1832  CZ  ARG E 128      -7.141   9.108  15.006  1.00-10.48      E    C  
ATOM   1833  NH1 ARG E 128      -6.768   8.084  15.772  1.00-10.48      E    N1+
ATOM   1834  NH2 ARG E 128      -7.840   8.855  13.901  1.00-10.48      E    N1+
ATOM   1835  H   ARG E 128      -4.661   9.415  11.317  1.00  0.00      E    H  
ATOM   1836  HA  ARG E 128      -5.324  12.320  11.099  1.00  0.00      E    H  
ATOM   1837  HB2 ARG E 128      -4.822  10.499  13.471  1.00  0.00      E    H  
ATOM   1838  HB3 ARG E 128      -4.639  12.228  13.619  1.00  0.00      E    H  
ATOM   1839  HG2 ARG E 128      -6.862  12.665  12.850  1.00  0.00      E    H  
ATOM   1840  HG3 ARG E 128      -7.242  11.005  12.560  1.00  0.00      E    H  
ATOM   1841  HD2 ARG E 128      -6.885  12.504  15.213  1.00  0.00      E    H  
ATOM   1842  HD3 ARG E 128      -8.265  11.615  14.631  1.00  0.00      E    H  
ATOM   1843  HE  ARG E 128      -6.236  10.525  16.172  1.00  0.00      E    H  
ATOM   1844 HH11 ARG E 128      -6.192   8.199  16.594  1.00  0.00      E    H  
ATOM   1845 HH12 ARG E 128      -7.012   7.138  15.505  1.00  0.00      E    H  
ATOM   1846 HH21 ARG E 128      -8.107   9.599  13.273  1.00  0.00      E    H  
ATOM   1847 HH22 ARG E 128      -7.946   7.892  13.552  1.00  0.00      E    H  
ATOM   1848  N   SER E 129      -2.346  11.112  10.974  1.00-20.10      E    N  
ATOM   1849  CA  SER E 129      -1.015  11.518  10.516  1.00-20.10      E    C  
ATOM   1850  C   SER E 129      -1.042  11.865   9.018  1.00-20.10      E    C  
ATOM   1851  O   SER E 129      -0.515  12.912   8.648  1.00-20.10      E    O  
ATOM   1852  CB  SER E 129       0.052  10.471  10.916  1.00-20.10      E    C  
ATOM   1853  OG  SER E 129      -0.352   9.128  10.715  1.00-20.10      E    O  
ATOM   1854  H   SER E 129      -2.567  10.152  10.716  1.00  0.00      E    H  
ATOM   1855  HA  SER E 129      -0.725  12.442  11.022  1.00  0.00      E    H  
ATOM   1856  HB2 SER E 129       0.976  10.643  10.361  1.00  0.00      E    H  
ATOM   1857  HB3 SER E 129       0.302  10.587  11.971  1.00  0.00      E    H  
ATOM   1858  HG  SER E 129      -0.260   8.901   9.752  1.00  0.00      E    H  
ATOM   1859  N   GLU E 130      -1.733  11.052   8.200  1.00 10.70      E    N  
ATOM   1860  CA  GLU E 130      -1.856  11.283   6.753  1.00 10.70      E    C  
ATOM   1861  C   GLU E 130      -2.827  12.446   6.438  1.00 10.70      E    C  
ATOM   1862  O   GLU E 130      -2.807  12.991   5.339  1.00 10.70      E    O  
ATOM   1863  CB  GLU E 130      -2.287  10.003   5.989  1.00 10.70      E    C  
ATOM   1864  CG  GLU E 130      -1.795   8.620   6.478  1.00 10.70      E    C  
ATOM   1865  CD  GLU E 130      -0.353   8.549   6.954  1.00 10.70      E    C  
ATOM   1866  OE1 GLU E 130       0.550   8.512   6.101  1.00 10.70      E    O  
ATOM   1867  OE2 GLU E 130      -0.130   8.506   8.185  1.00 10.70      E    O1-
ATOM   1868  H   GLU E 130      -2.010  10.135   8.542  1.00  0.00      E    H  
ATOM   1869  HA  GLU E 130      -0.868  11.569   6.383  1.00  0.00      E    H  
ATOM   1870  HB2 GLU E 130      -3.374   9.955   5.934  1.00  0.00      E    H  
ATOM   1871  HB3 GLU E 130      -1.956  10.117   4.955  1.00  0.00      E    H  
ATOM   1872  HG2 GLU E 130      -2.444   8.236   7.255  1.00  0.00      E    H  
ATOM   1873  HG3 GLU E 130      -1.895   7.915   5.653  1.00  0.00      E    H  
ATOM   1874  N   GLY E 131      -3.678  12.805   7.408  1.00 -7.30      E    N  
ATOM   1875  CA  GLY E 131      -4.487  14.022   7.393  1.00 -7.30      E    C  
ATOM   1876  C   GLY E 131      -5.900  13.799   6.834  1.00 -7.30      E    C  
ATOM   1877  O   GLY E 131      -6.780  14.617   7.101  1.00 -7.30      E    O  
ATOM   1878  H   GLY E 131      -3.611  12.291   8.274  1.00  0.00      E    H  
ATOM   1879  HA2 GLY E 131      -4.565  14.394   8.415  1.00  0.00      E    H  
ATOM   1880  HA3 GLY E 131      -3.996  14.807   6.814  1.00  0.00      E    H  
ATOM   1881  N   LEU E 132      -6.171  12.690   6.128  1.00 24.41      E    N  
ATOM   1882  CA  LEU E 132      -7.454  12.359   5.482  1.00 24.41      E    C  
ATOM   1883  C   LEU E 132      -8.637  12.065   6.446  1.00 24.41      E    C  
ATOM   1884  O   LEU E 132      -9.602  11.405   6.060  1.00 24.41      E    O  
ATOM   1885  CB  LEU E 132      -7.257  11.217   4.451  1.00 24.41      E    C  
ATOM   1886  CG  LEU E 132      -6.469  11.603   3.178  1.00 24.41      E    C  
ATOM   1887  CD1 LEU E 132      -4.943  11.474   3.359  1.00 24.41      E    C  
ATOM   1888  CD2 LEU E 132      -6.974  10.801   1.959  1.00 24.41      E    C  
ATOM   1889  H   LEU E 132      -5.396  12.073   5.931  1.00  0.00      E    H  
ATOM   1890  HA  LEU E 132      -7.768  13.245   4.927  1.00  0.00      E    H  
ATOM   1891  HB2 LEU E 132      -6.842  10.324   4.919  1.00  0.00      E    H  
ATOM   1892  HB3 LEU E 132      -8.245  10.917   4.105  1.00  0.00      E    H  
ATOM   1893  HG  LEU E 132      -6.671  12.650   2.953  1.00  0.00      E    H  
ATOM   1894 HD11 LEU E 132      -4.454  12.441   3.237  1.00  0.00      E    H  
ATOM   1895 HD12 LEU E 132      -4.673  11.098   4.343  1.00  0.00      E    H  
ATOM   1896 HD13 LEU E 132      -4.480  10.798   2.638  1.00  0.00      E    H  
ATOM   1897 HD21 LEU E 132      -6.169  10.488   1.297  1.00  0.00      E    H  
ATOM   1898 HD22 LEU E 132      -7.517   9.899   2.242  1.00  0.00      E    H  
ATOM   1899 HD23 LEU E 132      -7.652  11.400   1.351  1.00  0.00      E    H  
ATOM   1900  N   THR E 133      -8.599  12.588   7.675  1.00 30.20      E    N  
ATOM   1901  CA  THR E 133      -9.645  12.467   8.694  1.00 30.20      E    C  
ATOM   1902  C   THR E 133     -11.000  13.083   8.277  1.00 30.20      E    C  
ATOM   1903  O   THR E 133     -12.031  12.637   8.774  1.00 30.20      E    O  
ATOM   1904  CB  THR E 133      -9.152  13.114  10.017  1.00 30.20      E    C  
ATOM   1905  CG2 THR E 133     -10.159  13.196  11.179  1.00 30.20      E    C  
ATOM   1906  OG1 THR E 133      -8.059  12.356  10.500  1.00 30.20      E    O  
ATOM   1907  H   THR E 133      -7.826  13.217   7.870  1.00  0.00      E    H  
ATOM   1908  HA  THR E 133      -9.839  11.408   8.863  1.00  0.00      E    H  
ATOM   1909  HB  THR E 133      -8.791  14.124   9.809  1.00  0.00      E    H  
ATOM   1910  HG1 THR E 133      -7.436  12.173   9.774  1.00  0.00      E    H  
ATOM   1911 HG21 THR E 133      -9.678  13.549  12.091  1.00  0.00      E    H  
ATOM   1912 HG22 THR E 133     -10.971  13.890  10.962  1.00  0.00      E    H  
ATOM   1913 HG23 THR E 133     -10.603  12.222  11.387  1.00  0.00      E    H  
ATOM   1914  N   GLY E 134     -10.982  14.048   7.350  1.00 -0.62      E    N  
ATOM   1915  CA  GLY E 134     -12.192  14.640   6.781  1.00 -0.62      E    C  
ATOM   1916  C   GLY E 134     -12.558  14.006   5.431  1.00 -0.62      E    C  
ATOM   1917  O   GLY E 134     -13.479  14.506   4.798  1.00 -0.62      E    O  
ATOM   1918  H   GLY E 134     -10.099  14.350   6.965  1.00  0.00      E    H  
ATOM   1919  HA2 GLY E 134     -13.048  14.554   7.453  1.00  0.00      E    H  
ATOM   1920  HA3 GLY E 134     -12.026  15.707   6.625  1.00  0.00      E    H  
ATOM   1921  N   ARG E 135     -11.837  12.972   4.963  1.00 -5.51      E    N  
ATOM   1922  CA  ARG E 135     -12.057  12.362   3.646  1.00 -5.51      E    C  
ATOM   1923  C   ARG E 135     -12.410  10.872   3.747  1.00 -5.51      E    C  
ATOM   1924  O   ARG E 135     -13.250  10.424   2.974  1.00 -5.51      E    O  
ATOM   1925  CB  ARG E 135     -10.834  12.575   2.726  1.00 -5.51      E    C  
ATOM   1926  CG  ARG E 135     -10.494  14.057   2.488  1.00 -5.51      E    C  
ATOM   1927  CD  ARG E 135      -9.301  14.266   1.542  1.00 -5.51      E    C  
ATOM   1928  NE  ARG E 135      -9.172  15.682   1.171  1.00 -5.51      E    N  
ATOM   1929  CZ  ARG E 135      -9.784  16.249   0.120  1.00 -5.51      E    C  
ATOM   1930  NH1 ARG E 135      -9.818  17.569  -0.019  1.00 -5.51      E    N1+
ATOM   1931  NH2 ARG E 135     -10.403  15.527  -0.800  1.00 -5.51      E    N1+
ATOM   1932  H   ARG E 135     -11.139  12.535   5.549  1.00  0.00      E    H  
ATOM   1933  HA  ARG E 135     -12.912  12.829   3.148  1.00  0.00      E    H  
ATOM   1934  HB2 ARG E 135      -9.965  12.049   3.117  1.00  0.00      E    H  
ATOM   1935  HB3 ARG E 135     -11.054  12.118   1.758  1.00  0.00      E    H  
ATOM   1936  HG2 ARG E 135     -11.363  14.626   2.149  1.00  0.00      E    H  
ATOM   1937  HG3 ARG E 135     -10.221  14.474   3.457  1.00  0.00      E    H  
ATOM   1938  HD2 ARG E 135      -8.398  14.075   2.121  1.00  0.00      E    H  
ATOM   1939  HD3 ARG E 135      -9.273  13.568   0.706  1.00  0.00      E    H  
ATOM   1940  HE  ARG E 135      -8.674  16.274   1.815  1.00  0.00      E    H  
ATOM   1941 HH11 ARG E 135      -9.606  18.220   0.710  1.00  0.00      E    H  
ATOM   1942 HH12 ARG E 135     -10.627  17.857  -0.612  1.00  0.00      E    H  
ATOM   1943 HH21 ARG E 135     -10.726  14.574  -0.655  1.00  0.00      E    H  
ATOM   1944 HH22 ARG E 135     -11.008  16.081  -1.437  1.00  0.00      E    H  
ATOM   1945  N   VAL E 136     -11.786  10.108   4.658  1.00  4.51      E    N  
ATOM   1946  CA  VAL E 136     -12.099   8.682   4.788  1.00  4.51      E    C  
ATOM   1947  C   VAL E 136     -13.421   8.496   5.568  1.00  4.51      E    C  
ATOM   1948  O   VAL E 136     -13.418   8.588   6.804  1.00  4.51      E    O  
ATOM   1949  CB  VAL E 136     -10.968   7.848   5.454  1.00  4.51      E    C  
ATOM   1950  CG1 VAL E 136     -11.311   6.340   5.498  1.00  4.51      E    C  
ATOM   1951  CG2 VAL E 136      -9.618   8.062   4.742  1.00  4.51      E    C  
ATOM   1952  H   VAL E 136     -11.081  10.495   5.272  1.00  0.00      E    H  
ATOM   1953  HA  VAL E 136     -12.220   8.271   3.787  1.00  0.00      E    H  
ATOM   1954  HB  VAL E 136     -10.836   8.184   6.483  1.00  0.00      E    H  
ATOM   1955 HG11 VAL E 136     -10.457   5.730   5.788  1.00  0.00      E    H  
ATOM   1956 HG12 VAL E 136     -12.114   6.120   6.202  1.00  0.00      E    H  
ATOM   1957 HG13 VAL E 136     -11.636   5.984   4.519  1.00  0.00      E    H  
ATOM   1958 HG21 VAL E 136      -8.869   7.333   5.049  1.00  0.00      E    H  
ATOM   1959 HG22 VAL E 136      -9.711   7.989   3.660  1.00  0.00      E    H  
ATOM   1960 HG23 VAL E 136      -9.213   9.046   4.963  1.00  0.00      E    H  
ATOM   1961  N   GLY E 137     -14.503   8.244   4.815  1.00 14.70      E    N  
ATOM   1962  CA  GLY E 137     -15.894   8.106   5.256  1.00 14.70      E    C  
ATOM   1963  C   GLY E 137     -16.019   6.979   6.285  1.00 14.70      E    C  
ATOM   1964  O   GLY E 137     -16.461   7.220   7.412  1.00 14.70      E    O  
ATOM   1965  H   GLY E 137     -14.359   8.177   3.806  1.00  0.00      E    H  
ATOM   1966  HA2 GLY E 137     -16.254   9.047   5.674  1.00  0.00      E    H  
ATOM   1967  HA3 GLY E 137     -16.523   7.885   4.392  1.00  0.00      E    H  
ATOM   1968  N   THR E 138     -15.493   5.788   5.965  1.00 16.29      E    N  
ATOM   1969  CA  THR E 138     -15.260   4.655   6.860  1.00 16.29      E    C  
ATOM   1970  C   THR E 138     -14.403   3.604   6.119  1.00 16.29      E    C  
ATOM   1971  O   THR E 138     -14.135   3.747   4.923  1.00 16.29      E    O  
ATOM   1972  CB  THR E 138     -16.588   4.085   7.479  1.00 16.29      E    C  
ATOM   1973  CG2 THR E 138     -16.665   2.618   7.939  1.00 16.29      E    C  
ATOM   1974  OG1 THR E 138     -16.908   4.878   8.617  1.00 16.29      E    O  
ATOM   1975  H   THR E 138     -15.147   5.635   5.024  1.00  0.00      E    H  
ATOM   1976  HA  THR E 138     -14.611   5.019   7.651  1.00  0.00      E    H  
ATOM   1977  HB  THR E 138     -17.389   4.233   6.759  1.00  0.00      E    H  
ATOM   1978  HG1 THR E 138     -17.283   5.697   8.241  1.00  0.00      E    H  
ATOM   1979 HG21 THR E 138     -17.650   2.404   8.357  1.00  0.00      E    H  
ATOM   1980 HG22 THR E 138     -16.548   1.934   7.097  1.00  0.00      E    H  
ATOM   1981 HG23 THR E 138     -15.926   2.372   8.700  1.00  0.00      E    H  
ATOM   1982  N   ILE E 139     -13.875   2.647   6.892  1.00 -8.63      E    N  
ATOM   1983  CA  ILE E 139     -13.097   1.504   6.443  1.00 -8.63      E    C  
ATOM   1984  C   ILE E 139     -13.956   0.278   6.797  1.00 -8.63      E    C  
ATOM   1985  O   ILE E 139     -14.160   0.010   7.984  1.00 -8.63      E    O  
ATOM   1986  CB  ILE E 139     -11.730   1.428   7.196  1.00 -8.63      E    C  
ATOM   1987  CG1 ILE E 139     -10.818   2.631   6.860  1.00 -8.63      E    C  
ATOM   1988  CG2 ILE E 139     -10.945   0.115   6.972  1.00 -8.63      E    C  
ATOM   1989  CD1 ILE E 139      -9.876   3.033   8.000  1.00 -8.63      E    C  
ATOM   1990  H   ILE E 139     -14.221   2.537   7.831  1.00  0.00      E    H  
ATOM   1991  HA  ILE E 139     -12.919   1.543   5.372  1.00  0.00      E    H  
ATOM   1992  HB  ILE E 139     -11.953   1.482   8.262  1.00  0.00      E    H  
ATOM   1993 HG12 ILE E 139     -10.221   2.413   5.975  1.00  0.00      E    H  
ATOM   1994 HG13 ILE E 139     -11.415   3.504   6.595  1.00  0.00      E    H  
ATOM   1995 HG21 ILE E 139      -9.986   0.126   7.491  1.00  0.00      E    H  
ATOM   1996 HG22 ILE E 139     -11.482  -0.761   7.335  1.00  0.00      E    H  
ATOM   1997 HG23 ILE E 139     -10.737  -0.046   5.913  1.00  0.00      E    H  
ATOM   1998 HD11 ILE E 139     -10.293   3.861   8.569  1.00  0.00      E    H  
ATOM   1999 HD12 ILE E 139      -9.673   2.208   8.683  1.00  0.00      E    H  
ATOM   2000 HD13 ILE E 139      -8.921   3.362   7.591  1.00  0.00      E    H  
ATOM   2001  N   ARG E 140     -14.499  -0.385   5.775  1.00-17.53      E    N  
ATOM   2002  CA  ARG E 140     -15.304  -1.595   5.889  1.00-17.53      E    C  
ATOM   2003  C   ARG E 140     -14.375  -2.811   5.939  1.00-17.53      E    C  
ATOM   2004  O   ARG E 140     -14.014  -3.336   4.890  1.00-17.53      E    O  
ATOM   2005  CB  ARG E 140     -16.262  -1.695   4.683  1.00-17.53      E    C  
ATOM   2006  CG  ARG E 140     -17.355  -0.623   4.638  1.00-17.53      E    C  
ATOM   2007  CD  ARG E 140     -18.432  -0.786   5.714  1.00-17.53      E    C  
ATOM   2008  NE  ARG E 140     -19.561   0.093   5.418  1.00-17.53      E    N  
ATOM   2009  CZ  ARG E 140     -20.732  -0.224   4.859  1.00-17.53      E    C  
ATOM   2010  NH1 ARG E 140     -21.554   0.753   4.528  1.00-17.53      E    N1+
ATOM   2011  NH2 ARG E 140     -21.093  -1.476   4.590  1.00-17.53      E    N1+
ATOM   2012  H   ARG E 140     -14.287  -0.082   4.821  1.00  0.00      E    H  
ATOM   2013  HA  ARG E 140     -15.893  -1.567   6.808  1.00  0.00      E    H  
ATOM   2014  HB2 ARG E 140     -15.688  -1.628   3.759  1.00  0.00      E    H  
ATOM   2015  HB3 ARG E 140     -16.734  -2.680   4.659  1.00  0.00      E    H  
ATOM   2016  HG2 ARG E 140     -16.867   0.344   4.767  1.00  0.00      E    H  
ATOM   2017  HG3 ARG E 140     -17.825  -0.581   3.658  1.00  0.00      E    H  
ATOM   2018  HD2 ARG E 140     -18.693  -1.817   5.952  1.00  0.00      E    H  
ATOM   2019  HD3 ARG E 140     -18.028  -0.352   6.630  1.00  0.00      E    H  
ATOM   2020  HE  ARG E 140     -19.293   1.109   5.436  1.00  0.00      E    H  
ATOM   2021 HH11 ARG E 140     -21.270   1.727   4.836  1.00  0.00      E    H  
ATOM   2022 HH12 ARG E 140     -22.292   0.654   3.831  1.00  0.00      E    H  
ATOM   2023 HH21 ARG E 140     -20.495  -2.290   4.717  1.00  0.00      E    H  
ATOM   2024 HH22 ARG E 140     -22.044  -1.620   4.164  1.00  0.00      E    H  
ATOM   2025  N   ALA E 141     -14.005  -3.235   7.150  1.00  4.81      E    N  
ATOM   2026  CA  ALA E 141     -13.441  -4.561   7.372  1.00  4.81      E    C  
ATOM   2027  C   ALA E 141     -14.583  -5.584   7.312  1.00  4.81      E    C  
ATOM   2028  O   ALA E 141     -15.471  -5.520   8.163  1.00  4.81      E    O  
ATOM   2029  CB  ALA E 141     -12.727  -4.594   8.728  1.00  4.81      E    C  
ATOM   2030  H   ALA E 141     -14.358  -2.760   7.965  1.00  0.00      E    H  
ATOM   2031  HA  ALA E 141     -12.709  -4.796   6.601  1.00  0.00      E    H  
ATOM   2032  HB1 ALA E 141     -12.379  -5.605   8.941  1.00  0.00      E    H  
ATOM   2033  HB2 ALA E 141     -11.852  -3.945   8.728  1.00  0.00      E    H  
ATOM   2034  HB3 ALA E 141     -13.385  -4.295   9.545  1.00  0.00      E    H  
ATOM   2035  N   LEU E 142     -14.562  -6.451   6.293  1.00 -0.64      E    N  
ATOM   2036  CA  LEU E 142     -15.599  -7.449   6.008  1.00 -0.64      E    C  
ATOM   2037  C   LEU E 142     -15.790  -8.506   7.116  1.00 -0.64      E    C  
ATOM   2038  O   LEU E 142     -16.866  -9.097   7.187  1.00 -0.64      E    O  
ATOM   2039  CB  LEU E 142     -15.317  -8.099   4.634  1.00 -0.64      E    C  
ATOM   2040  CG  LEU E 142     -15.624  -7.162   3.440  1.00 -0.64      E    C  
ATOM   2041  CD1 LEU E 142     -14.943  -7.645   2.142  1.00 -0.64      E    C  
ATOM   2042  CD2 LEU E 142     -17.144  -6.949   3.261  1.00 -0.64      E    C  
ATOM   2043  H   LEU E 142     -13.832  -6.362   5.590  1.00  0.00      E    H  
ATOM   2044  HA  LEU E 142     -16.550  -6.917   5.952  1.00  0.00      E    H  
ATOM   2045  HB2 LEU E 142     -14.273  -8.414   4.606  1.00  0.00      E    H  
ATOM   2046  HB3 LEU E 142     -15.898  -9.017   4.518  1.00  0.00      E    H  
ATOM   2047  HG  LEU E 142     -15.189  -6.185   3.659  1.00  0.00      E    H  
ATOM   2048 HD11 LEU E 142     -15.644  -7.814   1.326  1.00  0.00      E    H  
ATOM   2049 HD12 LEU E 142     -14.235  -6.897   1.789  1.00  0.00      E    H  
ATOM   2050 HD13 LEU E 142     -14.389  -8.574   2.281  1.00  0.00      E    H  
ATOM   2051 HD21 LEU E 142     -17.464  -6.995   2.220  1.00  0.00      E    H  
ATOM   2052 HD22 LEU E 142     -17.728  -7.693   3.804  1.00  0.00      E    H  
ATOM   2053 HD23 LEU E 142     -17.443  -5.972   3.643  1.00  0.00      E    H  
ATOM   2054  N   GLY E 143     -14.791  -8.697   7.988  1.00 -8.42      E    N  
ATOM   2055  CA  GLY E 143     -14.954  -9.491   9.209  1.00 -8.42      E    C  
ATOM   2056  C   GLY E 143     -14.492 -10.941   9.039  1.00 -8.42      E    C  
ATOM   2057  O   GLY E 143     -14.586 -11.709   9.995  1.00 -8.42      E    O  
ATOM   2058  H   GLY E 143     -13.907  -8.217   7.849  1.00  0.00      E    H  
ATOM   2059  HA2 GLY E 143     -14.361  -9.037  10.001  1.00  0.00      E    H  
ATOM   2060  HA3 GLY E 143     -15.988  -9.487   9.557  1.00  0.00      E    H  
ATOM   2061  N   ALA E 144     -13.974 -11.301   7.858  1.00 30.97      E    N  
ATOM   2062  CA  ALA E 144     -13.172 -12.503   7.640  1.00 30.97      E    C  
ATOM   2063  C   ALA E 144     -11.701 -12.223   8.019  1.00 30.97      E    C  
ATOM   2064  O   ALA E 144     -11.402 -11.173   8.590  1.00 30.97      E    O  
ATOM   2065  CB  ALA E 144     -13.338 -12.950   6.174  1.00 30.97      E    C  
ATOM   2066  H   ALA E 144     -13.899 -10.588   7.151  1.00  0.00      E    H  
ATOM   2067  HA  ALA E 144     -13.529 -13.306   8.286  1.00  0.00      E    H  
ATOM   2068  HB1 ALA E 144     -12.797 -13.874   5.965  1.00  0.00      E    H  
ATOM   2069  HB2 ALA E 144     -14.386 -13.142   5.940  1.00  0.00      E    H  
ATOM   2070  HB3 ALA E 144     -12.979 -12.201   5.470  1.00  0.00      E    H  
ATOM   2071  N   ASP E 145     -10.813 -13.155   7.675  1.00 13.68      E    N  
ATOM   2072  CA  ASP E 145      -9.358 -13.035   7.789  1.00 13.68      E    C  
ATOM   2073  C   ASP E 145      -8.803 -13.486   6.423  1.00 13.68      E    C  
ATOM   2074  O   ASP E 145      -9.562 -13.888   5.539  1.00 13.68      E    O  
ATOM   2075  CB  ASP E 145      -8.812 -13.886   8.972  1.00 13.68      E    C  
ATOM   2076  CG  ASP E 145      -7.392 -13.560   9.463  1.00 13.68      E    C  
ATOM   2077  OD1 ASP E 145      -6.575 -13.025   8.677  1.00 13.68      E    O  
ATOM   2078  OD2 ASP E 145      -7.111 -13.931  10.619  1.00 13.68      E    O1-
ATOM   2079  H   ASP E 145     -11.092 -13.908   7.059  1.00  0.00      E    H  
ATOM   2080  HA  ASP E 145      -9.066 -11.993   7.933  1.00  0.00      E    H  
ATOM   2081  HB2 ASP E 145      -9.475 -13.738   9.824  1.00  0.00      E    H  
ATOM   2082  HB3 ASP E 145      -8.840 -14.945   8.717  1.00  0.00      E    H  
ATOM   2083  N   THR E 146      -7.483 -13.426   6.296  1.00 26.40      E    N  
ATOM   2084  CA  THR E 146      -6.629 -13.948   5.236  1.00 26.40      E    C  
ATOM   2085  C   THR E 146      -6.889 -15.441   4.918  1.00 26.40      E    C  
ATOM   2086  O   THR E 146      -6.770 -15.845   3.761  1.00 26.40      E    O  
ATOM   2087  CB  THR E 146      -5.152 -13.792   5.694  1.00 26.40      E    C  
ATOM   2088  CG2 THR E 146      -4.716 -12.322   5.793  1.00 26.40      E    C  
ATOM   2089  OG1 THR E 146      -4.932 -14.374   6.977  1.00 26.40      E    O  
ATOM   2090  H   THR E 146      -6.984 -13.151   7.158  1.00  0.00      E    H  
ATOM   2091  HA  THR E 146      -6.808 -13.368   4.329  1.00  0.00      E    H  
ATOM   2092  HB  THR E 146      -4.498 -14.298   4.982  1.00  0.00      E    H  
ATOM   2093  HG1 THR E 146      -5.400 -13.848   7.664  1.00  0.00      E    H  
ATOM   2094 HG21 THR E 146      -3.668 -12.242   6.082  1.00  0.00      E    H  
ATOM   2095 HG22 THR E 146      -4.830 -11.820   4.832  1.00  0.00      E    H  
ATOM   2096 HG23 THR E 146      -5.302 -11.768   6.527  1.00  0.00      E    H  
ATOM   2097  N   LEU E 147      -7.309 -16.219   5.925  1.00  2.39      E    N  
ATOM   2098  CA  LEU E 147      -7.724 -17.617   5.822  1.00  2.39      E    C  
ATOM   2099  C   LEU E 147      -9.175 -17.739   5.300  1.00  2.39      E    C  
ATOM   2100  O   LEU E 147     -10.016 -18.358   5.955  1.00  2.39      E    O  
ATOM   2101  CB  LEU E 147      -7.530 -18.296   7.202  1.00  2.39      E    C  
ATOM   2102  CG  LEU E 147      -6.086 -18.253   7.760  1.00  2.39      E    C  
ATOM   2103  CD1 LEU E 147      -6.034 -18.796   9.204  1.00  2.39      E    C  
ATOM   2104  CD2 LEU E 147      -5.072 -18.954   6.831  1.00  2.39      E    C  
ATOM   2105  H   LEU E 147      -7.361 -15.792   6.837  1.00  0.00      E    H  
ATOM   2106  HA  LEU E 147      -7.091 -18.118   5.088  1.00  0.00      E    H  
ATOM   2107  HB2 LEU E 147      -8.203 -17.819   7.916  1.00  0.00      E    H  
ATOM   2108  HB3 LEU E 147      -7.855 -19.336   7.136  1.00  0.00      E    H  
ATOM   2109  HG  LEU E 147      -5.785 -17.205   7.825  1.00  0.00      E    H  
ATOM   2110 HD11 LEU E 147      -5.607 -18.049   9.875  1.00  0.00      E    H  
ATOM   2111 HD12 LEU E 147      -7.027 -19.034   9.586  1.00  0.00      E    H  
ATOM   2112 HD13 LEU E 147      -5.432 -19.699   9.296  1.00  0.00      E    H  
ATOM   2113 HD21 LEU E 147      -4.348 -19.562   7.372  1.00  0.00      E    H  
ATOM   2114 HD22 LEU E 147      -5.560 -19.603   6.104  1.00  0.00      E    H  
ATOM   2115 HD23 LEU E 147      -4.503 -18.212   6.268  1.00  0.00      E    H  
ATOM   2116  N   ASP E 148      -9.439 -17.120   4.143  1.00 28.82      E    N  
ATOM   2117  CA  ASP E 148     -10.723 -17.137   3.436  1.00 28.82      E    C  
ATOM   2118  C   ASP E 148     -10.935 -18.482   2.701  1.00 28.82      E    C  
ATOM   2119  O   ASP E 148      -9.969 -19.180   2.381  1.00 28.82      E    O  
ATOM   2120  CB  ASP E 148     -10.829 -15.935   2.456  1.00 28.82      E    C  
ATOM   2121  CG  ASP E 148     -12.156 -15.865   1.699  1.00 28.82      E    C  
ATOM   2122  OD1 ASP E 148     -12.131 -15.559   0.489  1.00 28.82      E    O  
ATOM   2123  OD2 ASP E 148     -13.192 -16.158   2.334  1.00 28.82      E    O1-
ATOM   2124  H   ASP E 148      -8.675 -16.642   3.681  1.00  0.00      E    H  
ATOM   2125  HA  ASP E 148     -11.515 -17.036   4.181  1.00  0.00      E    H  
ATOM   2126  HB2 ASP E 148     -10.697 -14.997   2.993  1.00  0.00      E    H  
ATOM   2127  HB3 ASP E 148     -10.022 -15.994   1.728  1.00  0.00      E    H  
ATOM   2128  N   VAL E 149     -12.192 -18.772   2.346  0.97 30.03      E    N  
ATOM   2129  CA  VAL E 149     -12.605 -19.823   1.414  0.97 30.03      E    C  
ATOM   2130  C   VAL E 149     -12.438 -19.294  -0.042  0.97 30.03      E    C  
ATOM   2131  O   VAL E 149     -13.380 -19.237  -0.841  0.97 30.03      E    O  
ATOM   2132  CB  VAL E 149     -14.075 -20.266   1.697  0.97 30.03      E    C  
ATOM   2133  CG1 VAL E 149     -14.473 -21.550   0.942  0.97 30.03      E    C  
ATOM   2134  CG2 VAL E 149     -14.340 -20.484   3.202  0.97 30.03      E    C  
ATOM   2135  H   VAL E 149     -12.849 -17.992   2.454  1.00  0.00      E    H  
ATOM   2136  HA  VAL E 149     -11.949 -20.689   1.525  1.00  0.00      E    H  
ATOM   2137  HB  VAL E 149     -14.745 -19.470   1.366  1.00  0.00      E    H  
ATOM   2138 HG11 VAL E 149     -15.503 -21.836   1.149  1.00  0.00      E    H  
ATOM   2139 HG12 VAL E 149     -14.388 -21.429  -0.134  1.00  0.00      E    H  
ATOM   2140 HG13 VAL E 149     -13.826 -22.385   1.213  1.00  0.00      E    H  
ATOM   2141 HG21 VAL E 149     -15.347 -20.859   3.377  1.00  0.00      E    H  
ATOM   2142 HG22 VAL E 149     -13.633 -21.199   3.624  1.00  0.00      E    H  
ATOM   2143 HG23 VAL E 149     -14.246 -19.554   3.763  1.00  0.00      E    H  
ATOM   2144  N   HIS E 150     -11.213 -18.844  -0.342  0.97 24.59      E    N  
ATOM   2145  CA  HIS E 150     -10.874 -18.060  -1.531  0.97 24.59      E    C  
ATOM   2146  C   HIS E 150     -10.814 -18.911  -2.817  0.97 24.59      E    C  
ATOM   2147  O   HIS E 150     -10.791 -18.346  -3.913  0.97 24.59      E    O  
ATOM   2148  CB  HIS E 150      -9.557 -17.288  -1.282  0.97 24.59      E    C  
ATOM   2149  CG  HIS E 150      -9.412 -15.977  -2.026  0.97 24.59      E    C  
ATOM   2150  CD2 HIS E 150      -9.005 -14.733  -1.599  0.97 24.59      E    C  
ATOM   2151  ND1 HIS E 150      -9.725 -15.816  -3.365  0.97 24.59      E    N  
ATOM   2152  CE1 HIS E 150      -9.519 -14.536  -3.682  0.97 24.59      E    C  
ATOM   2153  NE2 HIS E 150      -9.067 -13.822  -2.658  0.97 24.59      E    N  
ATOM   2154  H   HIS E 150     -10.514 -18.899   0.390  1.00  0.00      E    H  
ATOM   2155  HA  HIS E 150     -11.669 -17.320  -1.651  1.00  0.00      E    H  
ATOM   2156  HB2 HIS E 150      -9.474 -17.044  -0.223  1.00  0.00      E    H  
ATOM   2157  HB3 HIS E 150      -8.694 -17.914  -1.509  1.00  0.00      E    H  
ATOM   2158  HD1 HIS E 150     -10.075 -16.554  -3.973  1.00  0.00      E    H  
ATOM   2159  HD2 HIS E 150      -8.691 -14.427  -0.611  1.00  0.00      E    H  
ATOM   2160  HE1 HIS E 150      -9.700 -14.118  -4.664  1.00  0.00      E    H  
ATOM   2161  N   ASP E 151     -10.857 -20.245  -2.689  0.97 -7.39      E    N  
ATOM   2162  CA  ASP E 151     -11.022 -21.211  -3.783  0.97 -7.39      E    C  
ATOM   2163  C   ASP E 151     -12.391 -21.039  -4.467  0.97 -7.39      E    C  
ATOM   2164  O   ASP E 151     -12.485 -21.162  -5.689  0.97 -7.39      E    O  
ATOM   2165  CB  ASP E 151     -10.852 -22.694  -3.349  0.97 -7.39      E    C  
ATOM   2166  CG  ASP E 151     -11.699 -23.162  -2.161  0.97 -7.39      E    C  
ATOM   2167  OD1 ASP E 151     -12.210 -22.293  -1.420  0.97 -7.39      E    O  
ATOM   2168  OD2 ASP E 151     -11.791 -24.396  -1.994  0.97 -7.39      E    O1-
ATOM   2169  H   ASP E 151     -11.049 -20.644  -1.772  1.00  0.00      E    H  
ATOM   2170  HA  ASP E 151     -10.258 -20.990  -4.529  1.00  0.00      E    H  
ATOM   2171  HB2 ASP E 151     -11.093 -23.336  -4.197  1.00  0.00      E    H  
ATOM   2172  HB3 ASP E 151      -9.808 -22.869  -3.094  1.00  0.00      E    H  
ATOM   2173  N   THR E 152     -13.415 -20.710  -3.672  1.00 -6.90      E    N  
ATOM   2174  CA  THR E 152     -14.745 -20.340  -4.149  1.00 -6.90      E    C  
ATOM   2175  C   THR E 152     -14.830 -18.862  -4.606  1.00 -6.90      E    C  
ATOM   2176  O   THR E 152     -15.837 -18.479  -5.205  1.00 -6.90      E    O  
ATOM   2177  CB  THR E 152     -15.821 -20.631  -3.065  1.00 -6.90      E    C  
ATOM   2178  CG2 THR E 152     -15.807 -22.085  -2.567  1.00 -6.90      E    C  
ATOM   2179  OG1 THR E 152     -15.809 -19.752  -1.953  1.00 -6.90      E    O  
ATOM   2180  H   THR E 152     -13.260 -20.755  -2.666  1.00  0.00      E    H  
ATOM   2181  HA  THR E 152     -14.981 -20.949  -5.023  1.00  0.00      E    H  
ATOM   2182  HB  THR E 152     -16.792 -20.471  -3.536  1.00  0.00      E    H  
ATOM   2183  HG1 THR E 152     -14.920 -19.726  -1.549  1.00  0.00      E    H  
ATOM   2184 HG21 THR E 152     -16.572 -22.250  -1.810  1.00  0.00      E    H  
ATOM   2185 HG22 THR E 152     -15.994 -22.777  -3.388  1.00  0.00      E    H  
ATOM   2186 HG23 THR E 152     -14.847 -22.362  -2.131  1.00  0.00      E    H  
ATOM   2187  N   GLY E 153     -13.767 -18.076  -4.372  1.00 -1.15      E    N  
ATOM   2188  CA  GLY E 153     -13.675 -16.664  -4.745  1.00 -1.15      E    C  
ATOM   2189  C   GLY E 153     -14.413 -15.767  -3.742  1.00 -1.15      E    C  
ATOM   2190  O   GLY E 153     -14.847 -14.680  -4.124  1.00 -1.15      E    O  
ATOM   2191  H   GLY E 153     -12.946 -18.493  -3.954  1.00  0.00      E    H  
ATOM   2192  HA2 GLY E 153     -12.627 -16.367  -4.771  1.00  0.00      E    H  
ATOM   2193  HA3 GLY E 153     -14.080 -16.506  -5.745  1.00  0.00      E    H  
ATOM   2194  N   ALA E 154     -14.585 -16.227  -2.491  1.00  7.68      E    N  
ATOM   2195  CA  ALA E 154     -15.362 -15.574  -1.437  1.00  7.68      E    C  
ATOM   2196  C   ALA E 154     -14.990 -14.102  -1.182  1.00  7.68      E    C  
ATOM   2197  O   ALA E 154     -15.872 -13.254  -1.330  1.00  7.68      E    O  
ATOM   2198  CB  ALA E 154     -15.347 -16.431  -0.165  1.00  7.68      E    C  
ATOM   2199  H   ALA E 154     -14.186 -17.119  -2.237  1.00  0.00      E    H  
ATOM   2200  HA  ALA E 154     -16.394 -15.561  -1.791  1.00  0.00      E    H  
ATOM   2201  HB1 ALA E 154     -15.705 -15.876   0.704  1.00  0.00      E    H  
ATOM   2202  HB2 ALA E 154     -15.971 -17.316  -0.278  1.00  0.00      E    H  
ATOM   2203  HB3 ALA E 154     -14.342 -16.777   0.067  1.00  0.00      E    H  
ATOM   2204  N   LEU E 155     -13.713 -13.802  -0.896  1.00  6.01      E    N  
ATOM   2205  CA  LEU E 155     -13.180 -12.444  -0.710  1.00  6.01      E    C  
ATOM   2206  C   LEU E 155     -13.560 -11.472  -1.845  1.00  6.01      E    C  
ATOM   2207  O   LEU E 155     -14.100 -10.394  -1.583  1.00  6.01      E    O  
ATOM   2208  CB  LEU E 155     -11.635 -12.490  -0.553  1.00  6.01      E    C  
ATOM   2209  CG  LEU E 155     -11.082 -11.642   0.609  1.00  6.01      E    C  
ATOM   2210  CD1 LEU E 155     -11.507 -12.206   1.984  1.00  6.01      E    C  
ATOM   2211  CD2 LEU E 155      -9.555 -11.465   0.473  1.00  6.01      E    C  
ATOM   2212  H   LEU E 155     -13.094 -14.563  -0.577  1.00  0.00      E    H  
ATOM   2213  HA  LEU E 155     -13.632 -12.069   0.209  1.00  0.00      E    H  
ATOM   2214  HB2 LEU E 155     -11.283 -13.510  -0.425  1.00  0.00      E    H  
ATOM   2215  HB3 LEU E 155     -11.158 -12.174  -1.483  1.00  0.00      E    H  
ATOM   2216  HG  LEU E 155     -11.524 -10.652   0.528  1.00  0.00      E    H  
ATOM   2217 HD11 LEU E 155     -10.663 -12.514   2.602  1.00  0.00      E    H  
ATOM   2218 HD12 LEU E 155     -12.080 -11.476   2.553  1.00  0.00      E    H  
ATOM   2219 HD13 LEU E 155     -12.148 -13.080   1.881  1.00  0.00      E    H  
ATOM   2220 HD21 LEU E 155      -9.315 -10.431   0.229  1.00  0.00      E    H  
ATOM   2221 HD22 LEU E 155      -9.011 -11.730   1.379  1.00  0.00      E    H  
ATOM   2222 HD23 LEU E 155      -9.141 -12.079  -0.327  1.00  0.00      E    H  
ATOM   2223  N   THR E 156     -13.304 -11.899  -3.087  1.00 19.43      E    N  
ATOM   2224  CA  THR E 156     -13.605 -11.168  -4.315  1.00 19.43      E    C  
ATOM   2225  C   THR E 156     -15.125 -10.993  -4.574  1.00 19.43      E    C  
ATOM   2226  O   THR E 156     -15.535 -10.017  -5.204  1.00 19.43      E    O  
ATOM   2227  CB  THR E 156     -12.960 -11.884  -5.532  1.00 19.43      E    C  
ATOM   2228  CG2 THR E 156     -12.895 -11.038  -6.814  1.00 19.43      E    C  
ATOM   2229  OG1 THR E 156     -11.631 -12.273  -5.212  1.00 19.43      E    O  
ATOM   2230  H   THR E 156     -12.838 -12.786  -3.223  1.00  0.00      E    H  
ATOM   2231  HA  THR E 156     -13.158 -10.177  -4.227  1.00  0.00      E    H  
ATOM   2232  HB  THR E 156     -13.516 -12.798  -5.747  1.00  0.00      E    H  
ATOM   2233  HG1 THR E 156     -11.085 -11.473  -5.106  1.00  0.00      E    H  
ATOM   2234 HG21 THR E 156     -12.373 -11.572  -7.609  1.00  0.00      E    H  
ATOM   2235 HG22 THR E 156     -13.890 -10.794  -7.187  1.00  0.00      E    H  
ATOM   2236 HG23 THR E 156     -12.367 -10.099  -6.644  1.00  0.00      E    H  
ATOM   2237  N   GLY E 157     -15.944 -11.910  -4.043  1.00 -5.70      E    N  
ATOM   2238  CA  GLY E 157     -17.400 -11.829  -4.085  1.00 -5.70      E    C  
ATOM   2239  C   GLY E 157     -17.913 -10.842  -3.027  1.00 -5.70      E    C  
ATOM   2240  O   GLY E 157     -18.788 -10.032  -3.328  1.00 -5.70      E    O  
ATOM   2241  H   GLY E 157     -15.537 -12.700  -3.551  1.00  0.00      E    H  
ATOM   2242  HA2 GLY E 157     -17.744 -11.529  -5.077  1.00  0.00      E    H  
ATOM   2243  HA3 GLY E 157     -17.815 -12.816  -3.882  1.00  0.00      E    H  
ATOM   2244  N   LEU E 158     -17.360 -10.886  -1.806  1.00 -8.81      E    N  
ATOM   2245  CA  LEU E 158     -17.754 -10.044  -0.670  1.00 -8.81      E    C  
ATOM   2246  C   LEU E 158     -17.550  -8.542  -0.933  1.00 -8.81      E    C  
ATOM   2247  O   LEU E 158     -18.414  -7.742  -0.571  1.00 -8.81      E    O  
ATOM   2248  CB  LEU E 158     -16.983 -10.472   0.601  1.00 -8.81      E    C  
ATOM   2249  CG  LEU E 158     -17.443 -11.810   1.223  1.00 -8.81      E    C  
ATOM   2250  CD1 LEU E 158     -16.376 -12.368   2.193  1.00 -8.81      E    C  
ATOM   2251  CD2 LEU E 158     -18.840 -11.695   1.871  1.00 -8.81      E    C  
ATOM   2252  H   LEU E 158     -16.653 -11.597  -1.621  1.00  0.00      E    H  
ATOM   2253  HA  LEU E 158     -18.823 -10.191  -0.508  1.00  0.00      E    H  
ATOM   2254  HB2 LEU E 158     -15.921 -10.524   0.355  1.00  0.00      E    H  
ATOM   2255  HB3 LEU E 158     -17.065  -9.699   1.368  1.00  0.00      E    H  
ATOM   2256  HG  LEU E 158     -17.533 -12.537   0.416  1.00  0.00      E    H  
ATOM   2257 HD11 LEU E 158     -15.984 -13.319   1.827  1.00  0.00      E    H  
ATOM   2258 HD12 LEU E 158     -15.520 -11.701   2.296  1.00  0.00      E    H  
ATOM   2259 HD13 LEU E 158     -16.756 -12.549   3.198  1.00  0.00      E    H  
ATOM   2260 HD21 LEU E 158     -18.852 -12.006   2.915  1.00  0.00      E    H  
ATOM   2261 HD22 LEU E 158     -19.224 -10.675   1.843  1.00  0.00      E    H  
ATOM   2262 HD23 LEU E 158     -19.559 -12.323   1.343  1.00  0.00      E    H  
ATOM   2263  N   ILE E 159     -16.425  -8.180  -1.566  1.00 11.90      E    N  
ATOM   2264  CA  ILE E 159     -16.105  -6.789  -1.890  1.00 11.90      E    C  
ATOM   2265  C   ILE E 159     -17.058  -6.170  -2.935  1.00 11.90      E    C  
ATOM   2266  O   ILE E 159     -17.357  -4.980  -2.827  1.00 11.90      E    O  
ATOM   2267  CB  ILE E 159     -14.630  -6.628  -2.359  1.00 11.90      E    C  
ATOM   2268  CG1 ILE E 159     -14.153  -5.164  -2.518  1.00 11.90      E    C  
ATOM   2269  CG2 ILE E 159     -14.243  -7.487  -3.577  1.00 11.90      E    C  
ATOM   2270  CD1 ILE E 159     -14.279  -4.561  -3.924  1.00 11.90      E    C  
ATOM   2271  H   ILE E 159     -15.742  -8.891  -1.805  1.00  0.00      E    H  
ATOM   2272  HA  ILE E 159     -16.219  -6.215  -0.969  1.00  0.00      E    H  
ATOM   2273  HB  ILE E 159     -14.046  -7.015  -1.526  1.00  0.00      E    H  
ATOM   2274 HG12 ILE E 159     -14.669  -4.525  -1.807  1.00  0.00      E    H  
ATOM   2275 HG13 ILE E 159     -13.102  -5.116  -2.235  1.00  0.00      E    H  
ATOM   2276 HG21 ILE E 159     -13.191  -7.370  -3.830  1.00  0.00      E    H  
ATOM   2277 HG22 ILE E 159     -14.407  -8.535  -3.355  1.00  0.00      E    H  
ATOM   2278 HG23 ILE E 159     -14.819  -7.247  -4.470  1.00  0.00      E    H  
ATOM   2279 HD11 ILE E 159     -14.306  -3.473  -3.879  1.00  0.00      E    H  
ATOM   2280 HD12 ILE E 159     -13.429  -4.853  -4.538  1.00  0.00      E    H  
ATOM   2281 HD13 ILE E 159     -15.182  -4.880  -4.441  1.00  0.00      E    H  
ATOM   2282  N   ARG E 160     -17.526  -6.988  -3.896  1.00-16.13      E    N  
ATOM   2283  CA  ARG E 160     -18.297  -6.584  -5.077  1.00-16.13      E    C  
ATOM   2284  C   ARG E 160     -19.475  -5.661  -4.730  1.00-16.13      E    C  
ATOM   2285  O   ARG E 160     -19.558  -4.545  -5.235  1.00-16.13      E    O  
ATOM   2286  CB  ARG E 160     -18.775  -7.842  -5.850  1.00-16.13      E    C  
ATOM   2287  CG  ARG E 160     -19.563  -7.559  -7.150  1.00-16.13      E    C  
ATOM   2288  CD  ARG E 160     -20.399  -8.751  -7.646  1.00-16.13      E    C  
ATOM   2289  NE  ARG E 160     -20.984  -8.452  -8.961  1.00-16.13      E    N  
ATOM   2290  CZ  ARG E 160     -22.250  -8.593  -9.381  1.00-16.13      E    C  
ATOM   2291  NH1 ARG E 160     -22.547  -8.245 -10.636  1.00-16.13      E    N1+
ATOM   2292  NH2 ARG E 160     -23.230  -9.053  -8.597  1.00-16.13      E    N1+
ATOM   2293  H   ARG E 160     -17.269  -7.965  -3.842  1.00  0.00      E    H  
ATOM   2294  HA  ARG E 160     -17.618  -6.024  -5.721  1.00  0.00      E    H  
ATOM   2295  HB2 ARG E 160     -17.922  -8.481  -6.083  1.00  0.00      E    H  
ATOM   2296  HB3 ARG E 160     -19.414  -8.430  -5.192  1.00  0.00      E    H  
ATOM   2297  HG2 ARG E 160     -20.308  -6.794  -6.929  1.00  0.00      E    H  
ATOM   2298  HG3 ARG E 160     -18.937  -7.125  -7.930  1.00  0.00      E    H  
ATOM   2299  HD2 ARG E 160     -19.877  -9.707  -7.600  1.00  0.00      E    H  
ATOM   2300  HD3 ARG E 160     -21.243  -8.843  -6.967  1.00  0.00      E    H  
ATOM   2301  HE  ARG E 160     -20.292  -8.005  -9.607  1.00  0.00      E    H  
ATOM   2302 HH11 ARG E 160     -21.844  -7.727 -11.213  1.00  0.00      E    H  
ATOM   2303 HH12 ARG E 160     -23.483  -8.239 -10.996  1.00  0.00      E    H  
ATOM   2304 HH21 ARG E 160     -23.172  -9.147  -7.543  1.00  0.00      E    H  
ATOM   2305 HH22 ARG E 160     -24.187  -9.130  -8.882  1.00  0.00      E    H  
ATOM   2306  N   GLU E 161     -20.362  -6.164  -3.870  1.00-24.55      E    N  
ATOM   2307  CA  GLU E 161     -21.634  -5.516  -3.554  1.00-24.55      E    C  
ATOM   2308  C   GLU E 161     -21.509  -4.644  -2.289  1.00-24.55      E    C  
ATOM   2309  O   GLU E 161     -22.290  -3.706  -2.111  1.00-24.55      E    O  
ATOM   2310  CB  GLU E 161     -22.743  -6.592  -3.542  1.00-24.55      E    C  
ATOM   2311  CG  GLU E 161     -22.682  -7.429  -4.847  1.00-24.55      E    C  
ATOM   2312  CD  GLU E 161     -23.793  -8.436  -5.086  1.00-24.55      E    C  
ATOM   2313  OE1 GLU E 161     -24.795  -8.425  -4.346  1.00-24.55      E    O  
ATOM   2314  OE2 GLU E 161     -23.616  -9.186  -6.076  1.00-24.55      E    O1-
ATOM   2315  H   GLU E 161     -20.217  -7.093  -3.501  1.00  0.00      E    H  
ATOM   2316  HA  GLU E 161     -21.892  -4.825  -4.360  1.00  0.00      E    H  
ATOM   2317  HB2 GLU E 161     -22.645  -7.248  -2.676  1.00  0.00      E    H  
ATOM   2318  HB3 GLU E 161     -23.720  -6.116  -3.456  1.00  0.00      E    H  
ATOM   2319  HG2 GLU E 161     -22.663  -6.765  -5.712  1.00  0.00      E    H  
ATOM   2320  HG3 GLU E 161     -21.764  -8.011  -4.870  1.00  0.00      E    H  
ATOM   2321  N   GLN E 162     -20.435  -4.857  -1.507  1.00-10.99      E    N  
ATOM   2322  CA  GLN E 162     -19.955  -3.920  -0.492  1.00-10.99      E    C  
ATOM   2323  C   GLN E 162     -19.525  -2.567  -1.111  1.00-10.99      E    C  
ATOM   2324  O   GLN E 162     -19.691  -1.541  -0.456  1.00-10.99      E    O  
ATOM   2325  CB  GLN E 162     -18.875  -4.603   0.389  1.00-10.99      E    C  
ATOM   2326  CG  GLN E 162     -18.114  -3.747   1.430  1.00-10.99      E    C  
ATOM   2327  CD  GLN E 162     -18.986  -3.089   2.501  1.00-10.99      E    C  
ATOM   2328  NE2 GLN E 162     -19.542  -1.930   2.195  1.00-10.99      E    N  
ATOM   2329  OE1 GLN E 162     -19.142  -3.572   3.618  1.00-10.99      E    O  
ATOM   2330  H   GLN E 162     -19.813  -5.618  -1.743  1.00  0.00      E    H  
ATOM   2331  HA  GLN E 162     -20.808  -3.711   0.153  1.00  0.00      E    H  
ATOM   2332  HB2 GLN E 162     -19.337  -5.442   0.913  1.00  0.00      E    H  
ATOM   2333  HB3 GLN E 162     -18.129  -5.050  -0.264  1.00  0.00      E    H  
ATOM   2334  HG2 GLN E 162     -17.377  -4.372   1.933  1.00  0.00      E    H  
ATOM   2335  HG3 GLN E 162     -17.536  -2.974   0.927  1.00  0.00      E    H  
ATOM   2336 HE21 GLN E 162     -19.478  -1.577   1.238  1.00  0.00      E    H  
ATOM   2337 HE22 GLN E 162     -20.116  -1.440   2.868  1.00  0.00      E    H  
ATOM   2338  N   ALA E 163     -19.059  -2.549  -2.369  1.00-17.57      E    N  
ATOM   2339  CA  ALA E 163     -18.758  -1.318  -3.109  1.00-17.57      E    C  
ATOM   2340  C   ALA E 163     -19.966  -0.372  -3.245  1.00-17.57      E    C  
ATOM   2341  O   ALA E 163     -19.807   0.835  -3.079  1.00-17.57      E    O  
ATOM   2342  CB  ALA E 163     -18.169  -1.668  -4.480  1.00-17.57      E    C  
ATOM   2343  H   ALA E 163     -18.868  -3.426  -2.843  1.00  0.00      E    H  
ATOM   2344  HA  ALA E 163     -18.001  -0.775  -2.545  1.00  0.00      E    H  
ATOM   2345  HB1 ALA E 163     -17.763  -0.784  -4.970  1.00  0.00      E    H  
ATOM   2346  HB2 ALA E 163     -17.358  -2.390  -4.387  1.00  0.00      E    H  
ATOM   2347  HB3 ALA E 163     -18.919  -2.085  -5.151  1.00  0.00      E    H  
ATOM   2348  N   ALA E 164     -21.163  -0.933  -3.465  1.00-10.53      E    N  
ATOM   2349  CA  ALA E 164     -22.411  -0.171  -3.451  1.00-10.53      E    C  
ATOM   2350  C   ALA E 164     -22.819   0.214  -2.018  1.00-10.53      E    C  
ATOM   2351  O   ALA E 164     -23.240   1.345  -1.781  1.00-10.53      E    O  
ATOM   2352  CB  ALA E 164     -23.521  -0.981  -4.137  1.00-10.53      E    C  
ATOM   2353  H   ALA E 164     -21.227  -1.937  -3.559  1.00  0.00      E    H  
ATOM   2354  HA  ALA E 164     -22.267   0.753  -4.016  1.00  0.00      E    H  
ATOM   2355  HB1 ALA E 164     -24.458  -0.423  -4.149  1.00  0.00      E    H  
ATOM   2356  HB2 ALA E 164     -23.264  -1.202  -5.173  1.00  0.00      E    H  
ATOM   2357  HB3 ALA E 164     -23.708  -1.928  -3.629  1.00  0.00      E    H  
ATOM   2358  N   ASP E 165     -22.660  -0.730  -1.078  1.00  0.22      E    N  
ATOM   2359  CA  ASP E 165     -23.035  -0.578   0.334  1.00  0.22      E    C  
ATOM   2360  C   ASP E 165     -22.236   0.534   1.059  1.00  0.22      E    C  
ATOM   2361  O   ASP E 165     -22.768   1.134   1.993  1.00  0.22      E    O  
ATOM   2362  CB  ASP E 165     -22.964  -1.926   1.088  1.00  0.22      E    C  
ATOM   2363  CG  ASP E 165     -23.812  -1.970   2.351  1.00  0.22      E    C  
ATOM   2364  OD1 ASP E 165     -24.957  -2.454   2.280  1.00  0.22      E    O  
ATOM   2365  OD2 ASP E 165     -23.380  -1.471   3.414  1.00  0.22      E    O1-
ATOM   2366  H   ASP E 165     -22.334  -1.644  -1.369  1.00  0.00      E    H  
ATOM   2367  HA  ASP E 165     -24.078  -0.255   0.338  1.00  0.00      E    H  
ATOM   2368  HB2 ASP E 165     -23.284  -2.747   0.445  1.00  0.00      E    H  
ATOM   2369  HB3 ASP E 165     -21.946  -2.179   1.361  1.00  0.00      E    H  
ATOM   2370  N   ILE E 166     -21.007   0.827   0.594  1.00 22.34      E    N  
ATOM   2371  CA  ILE E 166     -20.199   1.999   0.969  1.00 22.34      E    C  
ATOM   2372  C   ILE E 166     -20.969   3.315   0.719  1.00 22.34      E    C  
ATOM   2373  O   ILE E 166     -21.225   4.067   1.662  1.00 22.34      E    O  
ATOM   2374  CB  ILE E 166     -18.832   2.042   0.189  1.00 22.34      E    C  
ATOM   2375  CG1 ILE E 166     -17.819   0.984   0.685  1.00 22.34      E    C  
ATOM   2376  CG2 ILE E 166     -18.128   3.417   0.064  1.00 22.34      E    C  
ATOM   2377  CD1 ILE E 166     -16.960   1.409   1.886  1.00 22.34      E    C  
ATOM   2378  H   ILE E 166     -20.642   0.253  -0.159  1.00  0.00      E    H  
ATOM   2379  HA  ILE E 166     -19.995   1.934   2.039  1.00  0.00      E    H  
ATOM   2380  HB  ILE E 166     -19.061   1.753  -0.836  1.00  0.00      E    H  
ATOM   2381 HG12 ILE E 166     -18.325   0.055   0.926  1.00  0.00      E    H  
ATOM   2382 HG13 ILE E 166     -17.146   0.739  -0.138  1.00  0.00      E    H  
ATOM   2383 HG21 ILE E 166     -17.151   3.318  -0.411  1.00  0.00      E    H  
ATOM   2384 HG22 ILE E 166     -18.687   4.120  -0.555  1.00  0.00      E    H  
ATOM   2385 HG23 ILE E 166     -17.980   3.876   1.042  1.00  0.00      E    H  
ATOM   2386 HD11 ILE E 166     -16.385   0.565   2.264  1.00  0.00      E    H  
ATOM   2387 HD12 ILE E 166     -16.233   2.167   1.607  1.00  0.00      E    H  
ATOM   2388 HD13 ILE E 166     -17.567   1.802   2.702  1.00  0.00      E    H  
ATOM   2389  N   LEU E 167     -21.349   3.541  -0.548  1.00 -3.78      E    N  
ATOM   2390  CA  LEU E 167     -21.987   4.765  -1.046  1.00 -3.78      E    C  
ATOM   2391  C   LEU E 167     -23.338   5.042  -0.366  1.00 -3.78      E    C  
ATOM   2392  O   LEU E 167     -23.688   6.194  -0.129  1.00 -3.78      E    O  
ATOM   2393  CB  LEU E 167     -22.193   4.650  -2.574  1.00 -3.78      E    C  
ATOM   2394  CG  LEU E 167     -20.901   4.481  -3.406  1.00 -3.78      E    C  
ATOM   2395  CD1 LEU E 167     -21.240   4.119  -4.869  1.00 -3.78      E    C  
ATOM   2396  CD2 LEU E 167     -19.985   5.720  -3.310  1.00 -3.78      E    C  
ATOM   2397  H   LEU E 167     -21.154   2.836  -1.247  1.00  0.00      E    H  
ATOM   2398  HA  LEU E 167     -21.329   5.609  -0.828  1.00  0.00      E    H  
ATOM   2399  HB2 LEU E 167     -22.857   3.807  -2.772  1.00  0.00      E    H  
ATOM   2400  HB3 LEU E 167     -22.727   5.532  -2.933  1.00  0.00      E    H  
ATOM   2401  HG  LEU E 167     -20.341   3.633  -3.008  1.00  0.00      E    H  
ATOM   2402 HD11 LEU E 167     -20.825   3.146  -5.133  1.00  0.00      E    H  
ATOM   2403 HD12 LEU E 167     -22.315   4.062  -5.042  1.00  0.00      E    H  
ATOM   2404 HD13 LEU E 167     -20.850   4.843  -5.585  1.00  0.00      E    H  
ATOM   2405 HD21 LEU E 167     -19.486   5.956  -4.251  1.00  0.00      E    H  
ATOM   2406 HD22 LEU E 167     -20.536   6.613  -3.014  1.00  0.00      E    H  
ATOM   2407 HD23 LEU E 167     -19.199   5.571  -2.569  1.00  0.00      E    H  
ATOM   2408  N   LEU E 168     -24.060   3.965  -0.041  1.00-16.00      E    N  
ATOM   2409  CA  LEU E 168     -25.374   4.005   0.591  1.00-16.00      E    C  
ATOM   2410  C   LEU E 168     -25.364   4.448   2.069  1.00-16.00      E    C  
ATOM   2411  O   LEU E 168     -26.455   4.610   2.620  1.00-16.00      E    O  
ATOM   2412  CB  LEU E 168     -26.013   2.598   0.472  1.00-16.00      E    C  
ATOM   2413  CG  LEU E 168     -26.422   2.191  -0.962  1.00-16.00      E    C  
ATOM   2414  CD1 LEU E 168     -26.708   0.675  -1.051  1.00-16.00      E    C  
ATOM   2415  CD2 LEU E 168     -27.586   3.050  -1.503  1.00-16.00      E    C  
ATOM   2416  H   LEU E 168     -23.695   3.057  -0.302  1.00  0.00      E    H  
ATOM   2417  HA  LEU E 168     -25.987   4.732   0.057  1.00  0.00      E    H  
ATOM   2418  HB2 LEU E 168     -25.305   1.871   0.872  1.00  0.00      E    H  
ATOM   2419  HB3 LEU E 168     -26.895   2.526   1.110  1.00  0.00      E    H  
ATOM   2420  HG  LEU E 168     -25.569   2.378  -1.616  1.00  0.00      E    H  
ATOM   2421 HD11 LEU E 168     -26.037   0.203  -1.770  1.00  0.00      E    H  
ATOM   2422 HD12 LEU E 168     -26.552   0.167  -0.098  1.00  0.00      E    H  
ATOM   2423 HD13 LEU E 168     -27.725   0.447  -1.369  1.00  0.00      E    H  
ATOM   2424 HD21 LEU E 168     -28.403   2.456  -1.912  1.00  0.00      E    H  
ATOM   2425 HD22 LEU E 168     -28.013   3.696  -0.735  1.00  0.00      E    H  
ATOM   2426 HD23 LEU E 168     -27.237   3.699  -2.307  1.00  0.00      E    H  
ATOM   2427  N   ARG E 169     -24.194   4.527   2.730  1.00 -5.79      E    N  
ATOM   2428  CA  ARG E 169     -24.130   4.699   4.189  1.00 -5.79      E    C  
ATOM   2429  C   ARG E 169     -22.953   5.548   4.691  1.00 -5.79      E    C  
ATOM   2430  O   ARG E 169     -23.141   6.306   5.641  1.00 -5.79      E    O  
ATOM   2431  CB  ARG E 169     -24.113   3.330   4.925  1.00 -5.79      E    C  
ATOM   2432  CG  ARG E 169     -25.029   2.246   4.339  1.00 -5.79      E    C  
ATOM   2433  CD  ARG E 169     -25.058   0.935   5.128  1.00 -5.79      E    C  
ATOM   2434  NE  ARG E 169     -25.598  -0.145   4.292  1.00 -5.79      E    N  
ATOM   2435  CZ  ARG E 169     -26.808  -0.251   3.729  1.00 -5.79      E    C  
ATOM   2436  NH1 ARG E 169     -27.057  -1.269   2.916  1.00 -5.79      E    N1+
ATOM   2437  NH2 ARG E 169     -27.760   0.654   3.964  1.00 -5.79      E    N1+
ATOM   2438  H   ARG E 169     -23.323   4.405   2.226  1.00  0.00      E    H  
ATOM   2439  HA  ARG E 169     -25.018   5.243   4.520  1.00  0.00      E    H  
ATOM   2440  HB2 ARG E 169     -23.100   2.936   4.895  1.00  0.00      E    H  
ATOM   2441  HB3 ARG E 169     -24.337   3.488   5.981  1.00  0.00      E    H  
ATOM   2442  HG2 ARG E 169     -26.028   2.678   4.366  1.00  0.00      E    H  
ATOM   2443  HG3 ARG E 169     -24.806   2.036   3.295  1.00  0.00      E    H  
ATOM   2444  HD2 ARG E 169     -24.088   0.688   5.563  1.00  0.00      E    H  
ATOM   2445  HD3 ARG E 169     -25.756   1.027   5.960  1.00  0.00      E    H  
ATOM   2446  HE  ARG E 169     -24.847  -0.806   3.980  1.00  0.00      E    H  
ATOM   2447 HH11 ARG E 169     -26.213  -1.870   2.647  1.00  0.00      E    H  
ATOM   2448 HH12 ARG E 169     -27.903  -1.468   2.417  1.00  0.00      E    H  
ATOM   2449 HH21 ARG E 169     -27.538   1.464   4.521  1.00  0.00      E    H  
ATOM   2450 HH22 ARG E 169     -28.654   0.621   3.502  1.00  0.00      E    H  
ATOM   2451  N   ASP E 170     -21.755   5.356   4.123  1.00 -0.74      E    N  
ATOM   2452  CA  ASP E 170     -20.491   5.722   4.787  1.00 -0.74      E    C  
ATOM   2453  C   ASP E 170     -20.042   7.167   4.547  1.00 -0.74      E    C  
ATOM   2454  O   ASP E 170     -19.041   7.569   5.142  1.00 -0.74      E    O  
ATOM   2455  CB  ASP E 170     -19.317   4.737   4.516  1.00 -0.74      E    C  
ATOM   2456  CG  ASP E 170     -19.521   3.334   5.078  1.00 -0.74      E    C  
ATOM   2457  OD1 ASP E 170     -20.665   2.951   5.387  1.00 -0.74      E    O  
ATOM   2458  OD2 ASP E 170     -18.542   2.563   5.173  1.00 -0.74      E    O1-
ATOM   2459  H   ASP E 170     -21.655   4.735   3.325  1.00  0.00      E    H  
ATOM   2460  HA  ASP E 170     -20.668   5.671   5.864  1.00  0.00      E    H  
ATOM   2461  HB2 ASP E 170     -19.157   4.652   3.442  1.00  0.00      E    H  
ATOM   2462  HB3 ASP E 170     -18.399   5.130   4.948  1.00  0.00      E    H  
ATOM   2463  N   GLU E 171     -20.763   7.914   3.697  1.00 12.29      E    N  
ATOM   2464  CA  GLU E 171     -20.438   9.277   3.259  1.00 12.29      E    C  
ATOM   2465  C   GLU E 171     -19.052   9.329   2.585  1.00 12.29      E    C  
ATOM   2466  O   GLU E 171     -18.109   9.962   3.065  1.00 12.29      E    O  
ATOM   2467  CB  GLU E 171     -20.663  10.295   4.406  1.00 12.29      E    C  
ATOM   2468  CG  GLU E 171     -22.152  10.667   4.605  1.00 12.29      E    C  
ATOM   2469  CD  GLU E 171     -22.602  11.684   3.564  1.00 12.29      E    C  
ATOM   2470  OE1 GLU E 171     -22.779  11.306   2.388  1.00 12.29      E    O  
ATOM   2471  OE2 GLU E 171     -22.492  12.890   3.872  1.00 12.29      E    O1-
ATOM   2472  H   GLU E 171     -21.589   7.500   3.294  1.00  0.00      E    H  
ATOM   2473  HA  GLU E 171     -21.133   9.502   2.452  1.00  0.00      E    H  
ATOM   2474  HB2 GLU E 171     -20.265   9.908   5.342  1.00  0.00      E    H  
ATOM   2475  HB3 GLU E 171     -20.092  11.204   4.213  1.00  0.00      E    H  
ATOM   2476  HG2 GLU E 171     -22.791   9.785   4.557  1.00  0.00      E    H  
ATOM   2477  HG3 GLU E 171     -22.296  11.106   5.592  1.00  0.00      E    H  
ATOM   2478  N   ALA E 172     -18.979   8.569   1.492  1.00 21.23      E    N  
ATOM   2479  CA  ALA E 172     -17.836   8.378   0.624  1.00 21.23      E    C  
ATOM   2480  C   ALA E 172     -18.327   8.598  -0.805  1.00 21.23      E    C  
ATOM   2481  O   ALA E 172     -19.443   8.175  -1.113  1.00 21.23      E    O  
ATOM   2482  CB  ALA E 172     -17.365   6.929   0.785  1.00 21.23      E    C  
ATOM   2483  H   ALA E 172     -19.828   8.167   1.118  1.00  0.00      E    H  
ATOM   2484  HA  ALA E 172     -17.030   9.076   0.860  1.00  0.00      E    H  
ATOM   2485  HB1 ALA E 172     -16.669   6.655  -0.008  1.00  0.00      E    H  
ATOM   2486  HB2 ALA E 172     -16.878   6.777   1.748  1.00  0.00      E    H  
ATOM   2487  HB3 ALA E 172     -18.204   6.236   0.721  1.00  0.00      E    H  
ATOM   2488  N   ASP E 173     -17.494   9.226  -1.637  1.00  7.13      E    N  
ATOM   2489  CA  ASP E 173     -17.832   9.590  -3.015  1.00  7.13      E    C  
ATOM   2490  C   ASP E 173     -17.267   8.539  -3.990  1.00  7.13      E    C  
ATOM   2491  O   ASP E 173     -17.852   8.326  -5.049  1.00  7.13      E    O  
ATOM   2492  CB  ASP E 173     -17.335  11.003  -3.438  1.00  7.13      E    C  
ATOM   2493  CG  ASP E 173     -17.348  12.115  -2.385  1.00  7.13      E    C  
ATOM   2494  OD1 ASP E 173     -18.206  12.115  -1.468  1.00  7.13      E    O  
ATOM   2495  OD2 ASP E 173     -16.466  12.996  -2.498  1.00  7.13      E    O1-
ATOM   2496  H   ASP E 173     -16.602   9.585  -1.322  1.00  0.00      E    H  
ATOM   2497  HA  ASP E 173     -18.918   9.590  -3.135  1.00  0.00      E    H  
ATOM   2498  HB2 ASP E 173     -16.306  10.913  -3.781  1.00  0.00      E    H  
ATOM   2499  HB3 ASP E 173     -17.916  11.350  -4.292  1.00  0.00      E    H  
ATOM   2500  N   VAL E 174     -16.143   7.903  -3.624  1.00 19.26      E    N  
ATOM   2501  CA  VAL E 174     -15.458   6.862  -4.393  1.00 19.26      E    C  
ATOM   2502  C   VAL E 174     -15.036   5.703  -3.463  1.00 19.26      E    C  
ATOM   2503  O   VAL E 174     -14.964   5.885  -2.242  1.00 19.26      E    O  
ATOM   2504  CB  VAL E 174     -14.192   7.424  -5.109  1.00 19.26      E    C  
ATOM   2505  CG1 VAL E 174     -14.568   8.429  -6.212  1.00 19.26      E    C  
ATOM   2506  CG2 VAL E 174     -13.123   8.022  -4.170  1.00 19.26      E    C  
ATOM   2507  H   VAL E 174     -15.738   8.115  -2.726  1.00  0.00      E    H  
ATOM   2508  HA  VAL E 174     -16.140   6.445  -5.137  1.00  0.00      E    H  
ATOM   2509  HB  VAL E 174     -13.718   6.586  -5.624  1.00  0.00      E    H  
ATOM   2510 HG11 VAL E 174     -13.698   8.722  -6.797  1.00  0.00      E    H  
ATOM   2511 HG12 VAL E 174     -15.294   7.998  -6.903  1.00  0.00      E    H  
ATOM   2512 HG13 VAL E 174     -15.010   9.336  -5.801  1.00  0.00      E    H  
ATOM   2513 HG21 VAL E 174     -12.276   8.406  -4.739  1.00  0.00      E    H  
ATOM   2514 HG22 VAL E 174     -13.521   8.851  -3.584  1.00  0.00      E    H  
ATOM   2515 HG23 VAL E 174     -12.730   7.278  -3.478  1.00  0.00      E    H  
ATOM   2516  N   ILE E 175     -14.771   4.533  -4.056  1.00-29.17      E    N  
ATOM   2517  CA  ILE E 175     -14.417   3.301  -3.357  1.00-29.17      E    C  
ATOM   2518  C   ILE E 175     -12.897   3.089  -3.462  1.00-29.17      E    C  
ATOM   2519  O   ILE E 175     -12.300   3.385  -4.499  1.00-29.17      E    O  
ATOM   2520  CB  ILE E 175     -15.169   2.067  -3.965  1.00-29.17      E    C  
ATOM   2521  CG1 ILE E 175     -16.677   2.081  -3.612  1.00-29.17      E    C  
ATOM   2522  CG2 ILE E 175     -14.600   0.687  -3.551  1.00-29.17      E    C  
ATOM   2523  CD1 ILE E 175     -17.502   3.188  -4.279  1.00-29.17      E    C  
ATOM   2524  H   ILE E 175     -14.715   4.471  -5.070  1.00  0.00      E    H  
ATOM   2525  HA  ILE E 175     -14.685   3.381  -2.302  1.00  0.00      E    H  
ATOM   2526  HB  ILE E 175     -15.085   2.124  -5.052  1.00  0.00      E    H  
ATOM   2527 HG12 ILE E 175     -17.125   1.136  -3.910  1.00  0.00      E    H  
ATOM   2528 HG13 ILE E 175     -16.803   2.132  -2.530  1.00  0.00      E    H  
ATOM   2529 HG21 ILE E 175     -15.199  -0.129  -3.956  1.00  0.00      E    H  
ATOM   2530 HG22 ILE E 175     -13.587   0.527  -3.920  1.00  0.00      E    H  
ATOM   2531 HG23 ILE E 175     -14.578   0.578  -2.466  1.00  0.00      E    H  
ATOM   2532 HD11 ILE E 175     -17.624   4.041  -3.613  1.00  0.00      E    H  
ATOM   2533 HD12 ILE E 175     -17.036   3.544  -5.197  1.00  0.00      E    H  
ATOM   2534 HD13 ILE E 175     -18.497   2.828  -4.539  1.00  0.00      E    H  
ATOM   2535  N   VAL E 176     -12.296   2.566  -2.392  1.00-16.16      E    N  
ATOM   2536  CA  VAL E 176     -10.883   2.230  -2.324  1.00-16.16      E    C  
ATOM   2537  C   VAL E 176     -10.753   0.815  -1.726  1.00-16.16      E    C  
ATOM   2538  O   VAL E 176     -11.500   0.459  -0.812  1.00-16.16      E    O  
ATOM   2539  CB  VAL E 176     -10.108   3.243  -1.433  1.00-16.16      E    C  
ATOM   2540  CG1 VAL E 176      -8.589   3.073  -1.554  1.00-16.16      E    C  
ATOM   2541  CG2 VAL E 176     -10.468   4.703  -1.765  1.00-16.16      E    C  
ATOM   2542  H   VAL E 176     -12.819   2.393  -1.539  1.00  0.00      E    H  
ATOM   2543  HA  VAL E 176     -10.454   2.216  -3.325  1.00  0.00      E    H  
ATOM   2544  HB  VAL E 176     -10.369   3.076  -0.386  1.00  0.00      E    H  
ATOM   2545 HG11 VAL E 176      -8.057   3.825  -0.972  1.00  0.00      E    H  
ATOM   2546 HG12 VAL E 176      -8.254   2.097  -1.205  1.00  0.00      E    H  
ATOM   2547 HG13 VAL E 176      -8.276   3.178  -2.591  1.00  0.00      E    H  
ATOM   2548 HG21 VAL E 176      -9.819   5.406  -1.243  1.00  0.00      E    H  
ATOM   2549 HG22 VAL E 176     -10.379   4.891  -2.835  1.00  0.00      E    H  
ATOM   2550 HG23 VAL E 176     -11.495   4.929  -1.478  1.00  0.00      E    H  
ATOM   2551  N   LEU E 177      -9.830   0.022  -2.270  1.00  4.28      E    N  
ATOM   2552  CA  LEU E 177      -9.590  -1.364  -1.880  1.00  4.28      E    C  
ATOM   2553  C   LEU E 177      -8.491  -1.454  -0.805  1.00  4.28      E    C  
ATOM   2554  O   LEU E 177      -7.802  -0.472  -0.527  1.00  4.28      E    O  
ATOM   2555  CB  LEU E 177      -9.189  -2.166  -3.135  1.00  4.28      E    C  
ATOM   2556  CG  LEU E 177     -10.169  -2.076  -4.319  1.00  4.28      E    C  
ATOM   2557  CD1 LEU E 177      -9.584  -2.797  -5.547  1.00  4.28      E    C  
ATOM   2558  CD2 LEU E 177     -11.577  -2.572  -3.953  1.00  4.28      E    C  
ATOM   2559  H   LEU E 177      -9.235   0.390  -3.012  1.00  0.00      E    H  
ATOM   2560  HA  LEU E 177     -10.502  -1.792  -1.459  1.00  0.00      E    H  
ATOM   2561  HB2 LEU E 177      -8.232  -1.799  -3.485  1.00  0.00      E    H  
ATOM   2562  HB3 LEU E 177      -9.021  -3.210  -2.879  1.00  0.00      E    H  
ATOM   2563  HG  LEU E 177     -10.271  -1.030  -4.612  1.00  0.00      E    H  
ATOM   2564 HD11 LEU E 177     -10.284  -3.485  -6.022  1.00  0.00      E    H  
ATOM   2565 HD12 LEU E 177      -9.290  -2.064  -6.298  1.00  0.00      E    H  
ATOM   2566 HD13 LEU E 177      -8.687  -3.372  -5.314  1.00  0.00      E    H  
ATOM   2567 HD21 LEU E 177     -12.059  -3.063  -4.797  1.00  0.00      E    H  
ATOM   2568 HD22 LEU E 177     -11.565  -3.275  -3.121  1.00  0.00      E    H  
ATOM   2569 HD23 LEU E 177     -12.216  -1.737  -3.665  1.00  0.00      E    H  
ATOM   2570  N   GLY E 178      -8.336  -2.641  -0.212  1.00  3.51      E    N  
ATOM   2571  CA  GLY E 178      -7.421  -2.823   0.903  1.00  3.51      E    C  
ATOM   2572  C   GLY E 178      -7.275  -4.311   1.227  1.00  3.51      E    C  
ATOM   2573  O   GLY E 178      -7.215  -4.659   2.407  1.00  3.51      E    O  
ATOM   2574  H   GLY E 178      -8.993  -3.381  -0.399  1.00  0.00      E    H  
ATOM   2575  HA2 GLY E 178      -6.439  -2.414   0.664  1.00  0.00      E    H  
ATOM   2576  HA3 GLY E 178      -7.796  -2.286   1.776  1.00  0.00      E    H  
ATOM   2577  N   CYS E 179      -7.238  -5.198   0.221  1.00  9.09      E    N  
ATOM   2578  CA  CYS E 179      -6.902  -6.611   0.398  1.00  9.09      E    C  
ATOM   2579  C   CYS E 179      -6.473  -7.198  -0.957  1.00  9.09      E    C  
ATOM   2580  O   CYS E 179      -6.940  -6.731  -1.997  1.00  9.09      E    O  
ATOM   2581  CB  CYS E 179      -8.018  -7.443   1.065  1.00  9.09      E    C  
ATOM   2582  SG  CYS E 179      -7.312  -8.953   1.798  1.00  9.09      E    S  
ATOM   2583  H   CYS E 179      -7.267  -4.905  -0.748  1.00  0.00      E    H  
ATOM   2584  HA  CYS E 179      -6.034  -6.648   1.056  1.00  0.00      E    H  
ATOM   2585  HB2 CYS E 179      -8.498  -6.883   1.866  1.00  0.00      E    H  
ATOM   2586  HB3 CYS E 179      -8.796  -7.706   0.347  1.00  0.00      E    H  
ATOM   2587  HG  CYS E 179      -8.476  -9.479   2.200  1.00  0.00      E    H  
ATOM   2588  N   THR E 180      -5.613  -8.223  -0.911  1.00 36.19      E    N  
ATOM   2589  CA  THR E 180      -4.986  -8.879  -2.059  1.00 36.19      E    C  
ATOM   2590  C   THR E 180      -5.975  -9.579  -3.023  1.00 36.19      E    C  
ATOM   2591  O   THR E 180      -5.610  -9.832  -4.167  1.00 36.19      E    O  
ATOM   2592  CB  THR E 180      -3.934  -9.919  -1.570  1.00 36.19      E    C  
ATOM   2593  CG2 THR E 180      -4.501 -11.113  -0.778  1.00 36.19      E    C  
ATOM   2594  OG1 THR E 180      -3.148 -10.442  -2.623  1.00 36.19      E    O  
ATOM   2595  H   THR E 180      -5.305  -8.560  -0.010  1.00  0.00      E    H  
ATOM   2596  HA  THR E 180      -4.461  -8.107  -2.625  1.00  0.00      E    H  
ATOM   2597  HB  THR E 180      -3.239  -9.401  -0.917  1.00  0.00      E    H  
ATOM   2598  HG1 THR E 180      -3.715 -10.588  -3.395  1.00  0.00      E    H  
ATOM   2599 HG21 THR E 180      -3.696 -11.752  -0.415  1.00  0.00      E    H  
ATOM   2600 HG22 THR E 180      -5.069 -10.784   0.093  1.00  0.00      E    H  
ATOM   2601 HG23 THR E 180      -5.157 -11.739  -1.384  1.00  0.00      E    H  
ATOM   2602  N   GLY E 181      -7.194  -9.885  -2.558  1.00 21.60      E    N  
ATOM   2603  CA  GLY E 181      -8.213 -10.565  -3.359  1.00 21.60      E    C  
ATOM   2604  C   GLY E 181      -9.050  -9.573  -4.182  1.00 21.60      E    C  
ATOM   2605  O   GLY E 181      -9.984 -10.006  -4.861  1.00 21.60      E    O  
ATOM   2606  H   GLY E 181      -7.429  -9.660  -1.606  1.00  0.00      E    H  
ATOM   2607  HA2 GLY E 181      -7.769 -11.309  -4.023  1.00  0.00      E    H  
ATOM   2608  HA3 GLY E 181      -8.883 -11.104  -2.690  1.00  0.00      E    H  
ATOM   2609  N   PHE E 182      -8.785  -8.260  -4.074  1.00  7.69      E    N  
ATOM   2610  CA  PHE E 182      -9.617  -7.209  -4.667  1.00  7.69      E    C  
ATOM   2611  C   PHE E 182      -8.943  -6.530  -5.873  1.00  7.69      E    C  
ATOM   2612  O   PHE E 182      -9.678  -6.034  -6.719  1.00  7.69      E    O  
ATOM   2613  CB  PHE E 182      -9.910  -6.112  -3.617  1.00  7.69      E    C  
ATOM   2614  CG  PHE E 182     -10.466  -6.505  -2.253  1.00  7.69      E    C  
ATOM   2615  CD1 PHE E 182     -10.461  -5.539  -1.227  1.00  7.69      E    C  
ATOM   2616  CD2 PHE E 182     -11.131  -7.730  -2.019  1.00  7.69      E    C  
ATOM   2617  CE1 PHE E 182     -11.041  -5.814   0.001  1.00  7.69      E    C  
ATOM   2618  CE2 PHE E 182     -11.684  -7.995  -0.774  1.00  7.69      E    C  
ATOM   2619  CZ  PHE E 182     -11.633  -7.046   0.236  1.00  7.69      E    C  
ATOM   2620  H   PHE E 182      -8.036  -7.954  -3.466  1.00  0.00      E    H  
ATOM   2621  HA  PHE E 182     -10.572  -7.614  -5.008  1.00  0.00      E    H  
ATOM   2622  HB2 PHE E 182      -9.000  -5.535  -3.441  1.00  0.00      E    H  
ATOM   2623  HB3 PHE E 182     -10.619  -5.409  -4.057  1.00  0.00      E    H  
ATOM   2624  HD1 PHE E 182     -10.030  -4.568  -1.405  1.00  0.00      E    H  
ATOM   2625  HD2 PHE E 182     -11.233  -8.471  -2.798  1.00  0.00      E    H  
ATOM   2626  HE1 PHE E 182     -11.050  -5.055   0.762  1.00  0.00      E    H  
ATOM   2627  HE2 PHE E 182     -12.198  -8.929  -0.611  1.00  0.00      E    H  
ATOM   2628  HZ  PHE E 182     -12.084  -7.256   1.194  1.00  0.00      E    H  
ATOM   2629  N   VAL E 183      -7.600  -6.505  -5.881  1.00 35.05      E    N  
ATOM   2630  CA  VAL E 183      -6.630  -5.715  -6.668  1.00 35.05      E    C  
ATOM   2631  C   VAL E 183      -7.028  -5.296  -8.114  1.00 35.05      E    C  
ATOM   2632  O   VAL E 183      -7.972  -4.518  -8.262  1.00 35.05      E    O  
ATOM   2633  CB  VAL E 183      -5.242  -6.415  -6.589  1.00 35.05      E    C  
ATOM   2634  CG1 VAL E 183      -4.713  -6.378  -5.144  1.00 35.05      E    C  
ATOM   2635  CG2 VAL E 183      -5.227  -7.878  -7.092  1.00 35.05      E    C  
ATOM   2636  H   VAL E 183      -7.140  -7.045  -5.168  1.00  0.00      E    H  
ATOM   2637  HA  VAL E 183      -6.546  -4.765  -6.140  1.00  0.00      E    H  
ATOM   2638  HB  VAL E 183      -4.537  -5.838  -7.192  1.00  0.00      E    H  
ATOM   2639 HG11 VAL E 183      -3.679  -6.722  -5.096  1.00  0.00      E    H  
ATOM   2640 HG12 VAL E 183      -4.740  -5.367  -4.739  1.00  0.00      E    H  
ATOM   2641 HG13 VAL E 183      -5.304  -7.006  -4.481  1.00  0.00      E    H  
ATOM   2642 HG21 VAL E 183      -4.218  -8.286  -7.037  1.00  0.00      E    H  
ATOM   2643 HG22 VAL E 183      -5.872  -8.523  -6.496  1.00  0.00      E    H  
ATOM   2644 HG23 VAL E 183      -5.539  -7.976  -8.130  1.00  0.00      E    H  
ATOM   2645  N   GLY E 184      -6.370  -5.787  -9.177  1.00 15.08      E    N  
ATOM   2646  CA  GLY E 184      -6.746  -5.538 -10.577  1.00 15.08      E    C  
ATOM   2647  C   GLY E 184      -8.147  -6.089 -10.928  1.00 15.08      E    C  
ATOM   2648  O   GLY E 184      -8.732  -5.716 -11.949  1.00 15.08      E    O  
ATOM   2649  H   GLY E 184      -5.460  -6.255  -9.072  1.00  0.00      E    H  
ATOM   2650  HA2 GLY E 184      -6.711  -4.466 -10.774  1.00  0.00      E    H  
ATOM   2651  HA3 GLY E 184      -6.000  -6.003 -11.223  1.00  0.00      E    H  
ATOM   2652  N   ALA E 185      -8.728  -6.922 -10.048  1.00 18.13      E    N  
ATOM   2653  CA  ALA E 185     -10.125  -7.353 -10.064  1.00 18.13      E    C  
ATOM   2654  C   ALA E 185     -11.141  -6.208  -9.854  1.00 18.13      E    C  
ATOM   2655  O   ALA E 185     -12.320  -6.413 -10.152  1.00 18.13      E    O  
ATOM   2656  CB  ALA E 185     -10.333  -8.494  -9.055  1.00 18.13      E    C  
ATOM   2657  H   ALA E 185      -8.203  -7.104  -9.204  1.00  0.00      E    H  
ATOM   2658  HA  ALA E 185     -10.321  -7.754 -11.060  1.00  0.00      E    H  
ATOM   2659  HB1 ALA E 185     -11.365  -8.845  -9.066  1.00  0.00      E    H  
ATOM   2660  HB2 ALA E 185      -9.694  -9.346  -9.287  1.00  0.00      E    H  
ATOM   2661  HB3 ALA E 185     -10.109  -8.183  -8.037  1.00  0.00      E    H  
ATOM   2662  N   ALA E 186     -10.681  -5.011  -9.450  1.00 27.27      E    N  
ATOM   2663  CA  ALA E 186     -11.417  -3.740  -9.428  1.00 27.27      E    C  
ATOM   2664  C   ALA E 186     -12.210  -3.459 -10.716  1.00 27.27      E    C  
ATOM   2665  O   ALA E 186     -13.329  -2.950 -10.651  1.00 27.27      E    O  
ATOM   2666  CB  ALA E 186     -10.421  -2.592  -9.217  1.00 27.27      E    C  
ATOM   2667  H   ALA E 186      -9.721  -4.959  -9.107  1.00  0.00      E    H  
ATOM   2668  HA  ALA E 186     -12.114  -3.770  -8.589  1.00  0.00      E    H  
ATOM   2669  HB1 ALA E 186     -10.926  -1.626  -9.171  1.00  0.00      E    H  
ATOM   2670  HB2 ALA E 186      -9.869  -2.719  -8.292  1.00  0.00      E    H  
ATOM   2671  HB3 ALA E 186      -9.686  -2.541 -10.022  1.00  0.00      E    H  
ATOM   2672  N   ALA E 187     -11.642  -3.875 -11.857  1.00 -4.72      E    N  
ATOM   2673  CA  ALA E 187     -12.248  -3.807 -13.183  1.00 -4.72      E    C  
ATOM   2674  C   ALA E 187     -13.566  -4.594 -13.327  1.00 -4.72      E    C  
ATOM   2675  O   ALA E 187     -14.349  -4.273 -14.217  1.00 -4.72      E    O  
ATOM   2676  CB  ALA E 187     -11.219  -4.288 -14.218  1.00 -4.72      E    C  
ATOM   2677  H   ALA E 187     -10.724  -4.302 -11.791  1.00  0.00      E    H  
ATOM   2678  HA  ALA E 187     -12.478  -2.758 -13.381  1.00  0.00      E    H  
ATOM   2679  HB1 ALA E 187     -11.624  -4.238 -15.229  1.00  0.00      E    H  
ATOM   2680  HB2 ALA E 187     -10.321  -3.670 -14.192  1.00  0.00      E    H  
ATOM   2681  HB3 ALA E 187     -10.916  -5.318 -14.028  1.00  0.00      E    H  
ATOM   2682  N   ARG E 188     -13.806  -5.601 -12.473  1.00 -4.88      E    N  
ATOM   2683  CA  ARG E 188     -15.104  -6.266 -12.356  1.00 -4.88      E    C  
ATOM   2684  C   ARG E 188     -16.061  -5.401 -11.527  1.00 -4.88      E    C  
ATOM   2685  O   ARG E 188     -17.150  -5.090 -11.998  1.00 -4.88      E    O  
ATOM   2686  CB  ARG E 188     -14.914  -7.687 -11.772  1.00 -4.88      E    C  
ATOM   2687  CG  ARG E 188     -16.173  -8.537 -11.482  1.00 -4.88      E    C  
ATOM   2688  CD  ARG E 188     -17.061  -8.863 -12.698  1.00 -4.88      E    C  
ATOM   2689  NE  ARG E 188     -18.069  -7.826 -12.967  1.00 -4.88      E    N  
ATOM   2690  CZ  ARG E 188     -18.296  -7.094 -14.067  1.00 -4.88      E    C  
ATOM   2691  NH1 ARG E 188     -19.414  -6.377 -14.131  1.00 -4.88      E    N1+
ATOM   2692  NH2 ARG E 188     -17.437  -7.089 -15.092  1.00 -4.88      E    N1+
ATOM   2693  H   ARG E 188     -13.132  -5.782 -11.732  1.00  0.00      E    H  
ATOM   2694  HA  ARG E 188     -15.531  -6.364 -13.353  1.00  0.00      E    H  
ATOM   2695  HB2 ARG E 188     -14.247  -8.252 -12.424  1.00  0.00      E    H  
ATOM   2696  HB3 ARG E 188     -14.388  -7.603 -10.822  1.00  0.00      E    H  
ATOM   2697  HG2 ARG E 188     -15.892  -9.466 -10.982  1.00  0.00      E    H  
ATOM   2698  HG3 ARG E 188     -16.772  -7.997 -10.746  1.00  0.00      E    H  
ATOM   2699  HD2 ARG E 188     -16.417  -8.903 -13.574  1.00  0.00      E    H  
ATOM   2700  HD3 ARG E 188     -17.510  -9.854 -12.619  1.00  0.00      E    H  
ATOM   2701  HE  ARG E 188     -18.646  -7.600 -12.127  1.00  0.00      E    H  
ATOM   2702 HH11 ARG E 188     -20.079  -6.440 -13.317  1.00  0.00      E    H  
ATOM   2703 HH12 ARG E 188     -19.658  -5.698 -14.835  1.00  0.00      E    H  
ATOM   2704 HH21 ARG E 188     -16.576  -7.599 -15.022  1.00  0.00      E    H  
ATOM   2705 HH22 ARG E 188     -17.476  -6.396 -15.848  1.00  0.00      E    H  
ATOM   2706  N   VAL E 189     -15.614  -5.017 -10.327  1.00  3.76      E    N  
ATOM   2707  CA  VAL E 189     -16.391  -4.294  -9.322  1.00  3.76      E    C  
ATOM   2708  C   VAL E 189     -16.924  -2.943  -9.847  1.00  3.76      E    C  
ATOM   2709  O   VAL E 189     -18.107  -2.651  -9.689  1.00  3.76      E    O  
ATOM   2710  CB  VAL E 189     -15.529  -4.042  -8.051  1.00  3.76      E    C  
ATOM   2711  CG1 VAL E 189     -16.289  -3.342  -6.907  1.00  3.76      E    C  
ATOM   2712  CG2 VAL E 189     -14.892  -5.346  -7.526  1.00  3.76      E    C  
ATOM   2713  H   VAL E 189     -14.668  -5.248 -10.061  1.00  0.00      E    H  
ATOM   2714  HA  VAL E 189     -17.251  -4.912  -9.056  1.00  0.00      E    H  
ATOM   2715  HB  VAL E 189     -14.707  -3.381  -8.330  1.00  0.00      E    H  
ATOM   2716 HG11 VAL E 189     -15.639  -3.169  -6.051  1.00  0.00      E    H  
ATOM   2717 HG12 VAL E 189     -16.679  -2.368  -7.197  1.00  0.00      E    H  
ATOM   2718 HG13 VAL E 189     -17.140  -3.933  -6.570  1.00  0.00      E    H  
ATOM   2719 HG21 VAL E 189     -14.269  -5.152  -6.656  1.00  0.00      E    H  
ATOM   2720 HG22 VAL E 189     -15.649  -6.076  -7.239  1.00  0.00      E    H  
ATOM   2721 HG23 VAL E 189     -14.238  -5.815  -8.260  1.00  0.00      E    H  
ATOM   2722  N   GLN E 190     -16.067  -2.180 -10.535  1.00 12.00      E    N  
ATOM   2723  CA  GLN E 190     -16.406  -0.894 -11.145  1.00 12.00      E    C  
ATOM   2724  C   GLN E 190     -17.476  -1.029 -12.255  1.00 12.00      E    C  
ATOM   2725  O   GLN E 190     -18.403  -0.221 -12.326  1.00 12.00      E    O  
ATOM   2726  CB  GLN E 190     -15.088  -0.231 -11.594  1.00 12.00      E    C  
ATOM   2727  CG  GLN E 190     -15.240   1.161 -12.236  1.00 12.00      E    C  
ATOM   2728  CD  GLN E 190     -13.997   2.049 -12.105  1.00 12.00      E    C  
ATOM   2729  NE2 GLN E 190     -14.000   3.175 -12.797  1.00 12.00      E    N  
ATOM   2730  OE1 GLN E 190     -13.053   1.760 -11.371  1.00 12.00      E    O  
ATOM   2731  H   GLN E 190     -15.093  -2.474 -10.607  1.00  0.00      E    H  
ATOM   2732  HA  GLN E 190     -16.841  -0.267 -10.364  1.00  0.00      E    H  
ATOM   2733  HB2 GLN E 190     -14.464  -0.149 -10.704  1.00  0.00      E    H  
ATOM   2734  HB3 GLN E 190     -14.539  -0.880 -12.277  1.00  0.00      E    H  
ATOM   2735  HG2 GLN E 190     -15.505   1.064 -13.289  1.00  0.00      E    H  
ATOM   2736  HG3 GLN E 190     -16.070   1.693 -11.775  1.00  0.00      E    H  
ATOM   2737 HE21 GLN E 190     -14.882   3.459 -13.279  1.00  0.00      E    H  
ATOM   2738 HE22 GLN E 190     -13.235   3.821 -12.794  1.00  0.00      E    H  
ATOM   2739  N   GLN E 191     -17.398  -2.122 -13.030  1.00-10.71      E    N  
ATOM   2740  CA  GLN E 191     -18.409  -2.509 -14.019  1.00-10.71      E    C  
ATOM   2741  C   GLN E 191     -19.703  -3.086 -13.409  1.00-10.71      E    C  
ATOM   2742  O   GLN E 191     -20.655  -3.298 -14.158  1.00-10.71      E    O  
ATOM   2743  CB  GLN E 191     -17.816  -3.541 -14.995  1.00-10.71      E    C  
ATOM   2744  CG  GLN E 191     -16.752  -2.998 -15.958  1.00-10.71      E    C  
ATOM   2745  CD  GLN E 191     -16.181  -4.113 -16.837  1.00-10.71      E    C  
ATOM   2746  NE2 GLN E 191     -15.005  -3.892 -17.407  1.00-10.71      E    N  
ATOM   2747  OE1 GLN E 191     -16.785  -5.174 -17.008  1.00-10.71      E    O  
ATOM   2748  H   GLN E 191     -16.673  -2.797 -12.835  1.00  0.00      E    H  
ATOM   2749  HA  GLN E 191     -18.701  -1.620 -14.582  1.00  0.00      E    H  
ATOM   2750  HB2 GLN E 191     -17.392  -4.367 -14.425  1.00  0.00      E    H  
ATOM   2751  HB3 GLN E 191     -18.619  -3.966 -15.599  1.00  0.00      E    H  
ATOM   2752  HG2 GLN E 191     -17.184  -2.226 -16.596  1.00  0.00      E    H  
ATOM   2753  HG3 GLN E 191     -15.946  -2.528 -15.393  1.00  0.00      E    H  
ATOM   2754 HE21 GLN E 191     -14.495  -3.050 -17.181  1.00  0.00      E    H  
ATOM   2755 HE22 GLN E 191     -14.576  -4.612 -17.961  1.00  0.00      E    H  
ATOM   2756  N   ASP E 192     -19.698  -3.400 -12.110  1.00-10.09      E    N  
ATOM   2757  CA  ASP E 192     -20.864  -3.856 -11.345  1.00-10.09      E    C  
ATOM   2758  C   ASP E 192     -21.558  -2.688 -10.634  1.00-10.09      E    C  
ATOM   2759  O   ASP E 192     -22.752  -2.787 -10.362  1.00-10.09      E    O  
ATOM   2760  CB  ASP E 192     -20.539  -5.010 -10.364  1.00-10.09      E    C  
ATOM   2761  CG  ASP E 192     -20.179  -6.309 -11.066  1.00-10.09      E    C  
ATOM   2762  OD1 ASP E 192     -20.883  -6.696 -12.025  1.00-10.09      E    O  
ATOM   2763  OD2 ASP E 192     -19.356  -7.107 -10.574  1.00-10.09      E    O1-
ATOM   2764  H   ASP E 192     -18.854  -3.250 -11.571  1.00  0.00      E    H  
ATOM   2765  HA  ASP E 192     -21.613  -4.233 -12.046  1.00  0.00      E    H  
ATOM   2766  HB2 ASP E 192     -19.698  -4.718  -9.737  1.00  0.00      E    H  
ATOM   2767  HB3 ASP E 192     -21.376  -5.201  -9.691  1.00  0.00      E    H  
ATOM   2768  N   LEU E 193     -20.822  -1.597 -10.380  1.00 -5.66      E    N  
ATOM   2769  CA  LEU E 193     -21.369  -0.325  -9.917  1.00 -5.66      E    C  
ATOM   2770  C   LEU E 193     -22.043   0.427 -11.079  1.00 -5.66      E    C  
ATOM   2771  O   LEU E 193     -23.220   0.774 -10.960  1.00 -5.66      E    O  
ATOM   2772  CB  LEU E 193     -20.249   0.518  -9.270  1.00 -5.66      E    C  
ATOM   2773  CG  LEU E 193     -19.747  -0.028  -7.914  1.00 -5.66      E    C  
ATOM   2774  CD1 LEU E 193     -18.366   0.548  -7.536  1.00 -5.66      E    C  
ATOM   2775  CD2 LEU E 193     -20.795   0.163  -6.796  1.00 -5.66      E    C  
ATOM   2776  H   LEU E 193     -19.828  -1.632 -10.555  1.00  0.00      E    H  
ATOM   2777  HA  LEU E 193     -22.140  -0.524  -9.169  1.00  0.00      E    H  
ATOM   2778  HB2 LEU E 193     -19.417   0.591  -9.972  1.00  0.00      E    H  
ATOM   2779  HB3 LEU E 193     -20.603   1.539  -9.124  1.00  0.00      E    H  
ATOM   2780  HG  LEU E 193     -19.598  -1.103  -8.033  1.00  0.00      E    H  
ATOM   2781 HD11 LEU E 193     -17.664  -0.259  -7.332  1.00  0.00      E    H  
ATOM   2782 HD12 LEU E 193     -17.925   1.140  -8.337  1.00  0.00      E    H  
ATOM   2783 HD13 LEU E 193     -18.390   1.183  -6.651  1.00  0.00      E    H  
ATOM   2784 HD21 LEU E 193     -20.418   0.750  -5.959  1.00  0.00      E    H  
ATOM   2785 HD22 LEU E 193     -21.693   0.669  -7.150  1.00  0.00      E    H  
ATOM   2786 HD23 LEU E 193     -21.106  -0.803  -6.399  1.00  0.00      E    H  
ATOM   2787  N   ALA E 194     -21.293   0.640 -12.175  1.00 17.37      E    N  
ATOM   2788  CA  ALA E 194     -21.732   1.182 -13.470  1.00 17.37      E    C  
ATOM   2789  C   ALA E 194     -22.706   2.380 -13.355  1.00 17.37      E    C  
ATOM   2790  O   ALA E 194     -22.327   3.411 -12.790  1.00 17.37      E    O  
ATOM   2791  CB  ALA E 194     -22.271   0.024 -14.336  1.00 17.37      E    C  
ATOM   2792  H   ALA E 194     -20.321   0.347 -12.145  1.00  0.00      E    H  
ATOM   2793  HA  ALA E 194     -20.837   1.571 -13.957  1.00  0.00      E    H  
ATOM   2794  HB1 ALA E 194     -22.567   0.368 -15.329  1.00  0.00      E    H  
ATOM   2795  HB2 ALA E 194     -21.512  -0.743 -14.479  1.00  0.00      E    H  
ATOM   2796  HB3 ALA E 194     -23.139  -0.455 -13.879  1.00  0.00      E    H  
ATOM   2797  N   ASP E 195     -23.941   2.214 -13.848  0.95-13.91      E    N  
ATOM   2798  CA  ASP E 195     -25.096   3.125 -13.864  0.95-13.91      E    C  
ATOM   2799  C   ASP E 195     -25.482   3.747 -12.507  0.95-13.91      E    C  
ATOM   2800  O   ASP E 195     -26.266   4.694 -12.495  0.95-13.91      E    O  
ATOM   2801  CB  ASP E 195     -26.370   2.514 -14.515  0.95-13.91      E    C  
ATOM   2802  CG  ASP E 195     -26.189   1.757 -15.832  0.95-13.91      E    C  
ATOM   2803  OD1 ASP E 195     -25.166   1.048 -15.965  0.95-13.91      E    O  
ATOM   2804  OD2 ASP E 195     -27.134   1.812 -16.649  0.95-13.91      E    O1-
ATOM   2805  H   ASP E 195     -24.132   1.395 -14.431  1.00  0.00      E    H  
ATOM   2806  HA  ASP E 195     -24.800   3.962 -14.498  1.00  0.00      E    H  
ATOM   2807  HB2 ASP E 195     -26.867   1.839 -13.818  1.00  0.00      E    H  
ATOM   2808  HB3 ASP E 195     -27.070   3.327 -14.710  1.00  0.00      E    H  
ATOM   2809  N   THR E 196     -24.914   3.264 -11.391  0.95 17.56      E    N  
ATOM   2810  CA  THR E 196     -24.991   3.919 -10.080  0.95 17.56      E    C  
ATOM   2811  C   THR E 196     -24.415   5.359 -10.093  0.95 17.56      E    C  
ATOM   2812  O   THR E 196     -24.958   6.230  -9.414  0.95 17.56      E    O  
ATOM   2813  CB  THR E 196     -24.246   3.095  -8.991  0.95 17.56      E    C  
ATOM   2814  CG2 THR E 196     -24.320   3.648  -7.557  0.95 17.56      E    C  
ATOM   2815  OG1 THR E 196     -24.761   1.775  -8.950  0.95 17.56      E    O  
ATOM   2816  H   THR E 196     -24.300   2.462 -11.468  1.00  0.00      E    H  
ATOM   2817  HA  THR E 196     -26.046   3.990  -9.808  1.00  0.00      E    H  
ATOM   2818  HB  THR E 196     -23.193   3.018  -9.267  1.00  0.00      E    H  
ATOM   2819  HG1 THR E 196     -24.407   1.292  -9.716  1.00  0.00      E    H  
ATOM   2820 HG21 THR E 196     -23.856   2.961  -6.849  1.00  0.00      E    H  
ATOM   2821 HG22 THR E 196     -23.801   4.602  -7.461  1.00  0.00      E    H  
ATOM   2822 HG23 THR E 196     -25.354   3.799  -7.246  1.00  0.00      E    H  
ATOM   2823  N   GLY E 197     -23.362   5.588 -10.892  0.95 26.61      E    N  
ATOM   2824  CA  GLY E 197     -22.826   6.925 -11.165  0.95 26.61      E    C  
ATOM   2825  C   GLY E 197     -22.674   7.163 -12.676  0.95 26.61      E    C  
ATOM   2826  O   GLY E 197     -22.372   8.284 -13.078  0.95 26.61      E    O  
ATOM   2827  H   GLY E 197     -22.947   4.811 -11.392  1.00  0.00      E    H  
ATOM   2828  HA2 GLY E 197     -23.454   7.717 -10.755  1.00  0.00      E    H  
ATOM   2829  HA3 GLY E 197     -21.846   7.022 -10.698  1.00  0.00      E    H  
ATOM   2830  N   PHE E 198     -22.876   6.126 -13.505  0.95-16.39      E    N  
ATOM   2831  CA  PHE E 198     -22.441   6.017 -14.904  0.95-16.39      E    C  
ATOM   2832  C   PHE E 198     -20.905   5.970 -15.000  0.95-16.39      E    C  
ATOM   2833  O   PHE E 198     -20.301   6.688 -15.794  0.95-16.39      E    O  
ATOM   2834  CB  PHE E 198     -23.140   7.023 -15.849  0.95-16.39      E    C  
ATOM   2835  CG  PHE E 198     -24.627   6.748 -15.991  0.95-16.39      E    C  
ATOM   2836  CD1 PHE E 198     -25.548   7.342 -15.102  0.95-16.39      E    C  
ATOM   2837  CD2 PHE E 198     -25.074   5.719 -16.849  0.95-16.39      E    C  
ATOM   2838  CE1 PHE E 198     -26.880   6.953 -15.117  0.95-16.39      E    C  
ATOM   2839  CE2 PHE E 198     -26.409   5.340 -16.845  0.95-16.39      E    C  
ATOM   2840  CZ  PHE E 198     -27.309   5.959 -15.988  0.95-16.39      E    C  
ATOM   2841  H   PHE E 198     -23.154   5.247 -13.095  1.00  0.00      E    H  
ATOM   2842  HA  PHE E 198     -22.753   5.026 -15.233  1.00  0.00      E    H  
ATOM   2843  HB2 PHE E 198     -22.988   8.048 -15.514  1.00  0.00      E    H  
ATOM   2844  HB3 PHE E 198     -22.686   6.967 -16.839  1.00  0.00      E    H  
ATOM   2845  HD1 PHE E 198     -25.208   8.073 -14.382  1.00  0.00      E    H  
ATOM   2846  HD2 PHE E 198     -24.376   5.190 -17.482  1.00  0.00      E    H  
ATOM   2847  HE1 PHE E 198     -27.575   7.393 -14.418  1.00  0.00      E    H  
ATOM   2848  HE2 PHE E 198     -26.739   4.522 -17.473  1.00  0.00      E    H  
ATOM   2849  HZ  PHE E 198     -28.336   5.627 -15.967  1.00  0.00      E    H  
ATOM   2850  N   ASP E 199     -20.361   5.082 -14.156  0.95 24.96      E    N  
ATOM   2851  CA  ASP E 199     -18.975   4.836 -13.748  0.95 24.96      E    C  
ATOM   2852  C   ASP E 199     -18.838   5.283 -12.279  0.95 24.96      E    C  
ATOM   2853  O   ASP E 199     -19.488   6.244 -11.863  0.95 24.96      E    O  
ATOM   2854  CB  ASP E 199     -17.848   5.400 -14.655  0.95 24.96      E    C  
ATOM   2855  CG  ASP E 199     -16.466   4.837 -14.316  0.95 24.96      E    C  
ATOM   2856  OD1 ASP E 199     -16.408   3.782 -13.645  0.95 24.96      E    O  
ATOM   2857  OD2 ASP E 199     -15.457   5.418 -14.758  0.95 24.96      E    O1-
ATOM   2858  H   ASP E 199     -21.019   4.612 -13.546  1.00  0.00      E    H  
ATOM   2859  HA  ASP E 199     -18.896   3.747 -13.758  1.00  0.00      E    H  
ATOM   2860  HB2 ASP E 199     -18.055   5.171 -15.700  1.00  0.00      E    H  
ATOM   2861  HB3 ASP E 199     -17.810   6.484 -14.543  1.00  0.00      E    H  
ATOM   2862  N   VAL E 200     -18.048   4.540 -11.501  1.00 16.87      E    N  
ATOM   2863  CA  VAL E 200     -17.807   4.753 -10.075  1.00 16.87      E    C  
ATOM   2864  C   VAL E 200     -16.390   4.202  -9.761  1.00 16.87      E    C  
ATOM   2865  O   VAL E 200     -16.253   2.981  -9.668  1.00 16.87      E    O  
ATOM   2866  CB  VAL E 200     -18.853   4.006  -9.179  1.00 16.87      E    C  
ATOM   2867  CG1 VAL E 200     -18.553   4.095  -7.667  1.00 16.87      E    C  
ATOM   2868  CG2 VAL E 200     -20.308   4.459  -9.415  1.00 16.87      E    C  
ATOM   2869  H   VAL E 200     -17.428   3.887 -11.984  1.00  0.00      E    H  
ATOM   2870  HA  VAL E 200     -17.878   5.815  -9.844  1.00  0.00      E    H  
ATOM   2871  HB  VAL E 200     -18.815   2.953  -9.450  1.00  0.00      E    H  
ATOM   2872 HG11 VAL E 200     -19.312   3.573  -7.086  1.00  0.00      E    H  
ATOM   2873 HG12 VAL E 200     -17.601   3.631  -7.410  1.00  0.00      E    H  
ATOM   2874 HG13 VAL E 200     -18.524   5.130  -7.325  1.00  0.00      E    H  
ATOM   2875 HG21 VAL E 200     -20.992   3.994  -8.706  1.00  0.00      E    H  
ATOM   2876 HG22 VAL E 200     -20.406   5.540  -9.308  1.00  0.00      E    H  
ATOM   2877 HG23 VAL E 200     -20.655   4.188 -10.412  1.00  0.00      E    H  
ATOM   2878  N   PRO E 201     -15.366   5.081  -9.629  1.00  4.29      E    N  
ATOM   2879  CA  PRO E 201     -13.976   4.681  -9.317  1.00  4.29      E    C  
ATOM   2880  C   PRO E 201     -13.785   3.724  -8.121  1.00  4.29      E    C  
ATOM   2881  O   PRO E 201     -14.152   4.075  -6.994  1.00  4.29      E    O  
ATOM   2882  CB  PRO E 201     -13.257   6.024  -9.096  1.00  4.29      E    C  
ATOM   2883  CG  PRO E 201     -14.007   7.001  -9.984  1.00  4.29      E    C  
ATOM   2884  CD  PRO E 201     -15.451   6.524  -9.874  1.00  4.29      E    C  
ATOM   2885  HA  PRO E 201     -13.577   4.218 -10.219  1.00  0.00      E    H  
ATOM   2886  HB2 PRO E 201     -13.339   6.341  -8.055  1.00  0.00      E    H  
ATOM   2887  HB3 PRO E 201     -12.196   5.970  -9.341  1.00  0.00      E    H  
ATOM   2888  HG2 PRO E 201     -13.873   8.045  -9.701  1.00  0.00      E    H  
ATOM   2889  HG3 PRO E 201     -13.669   6.884 -11.016  1.00  0.00      E    H  
ATOM   2890  HD2 PRO E 201     -15.951   6.996  -9.027  1.00  0.00      E    H  
ATOM   2891  HD3 PRO E 201     -16.005   6.766 -10.784  1.00  0.00      E    H  
ATOM   2892  N   VAL E 202     -13.186   2.558  -8.399  1.00  6.86      E    N  
ATOM   2893  CA  VAL E 202     -12.757   1.564  -7.419  1.00  6.86      E    C  
ATOM   2894  C   VAL E 202     -11.214   1.552  -7.432  1.00  6.86      E    C  
ATOM   2895  O   VAL E 202     -10.605   1.007  -8.352  1.00  6.86      E    O  
ATOM   2896  CB  VAL E 202     -13.298   0.148  -7.784  1.00  6.86      E    C  
ATOM   2897  CG1 VAL E 202     -12.803  -0.976  -6.850  1.00  6.86      E    C  
ATOM   2898  CG2 VAL E 202     -14.836   0.134  -7.814  1.00  6.86      E    C  
ATOM   2899  H   VAL E 202     -12.960   2.326  -9.363  1.00  0.00      E    H  
ATOM   2900  HA  VAL E 202     -13.108   1.825  -6.421  1.00  0.00      E    H  
ATOM   2901  HB  VAL E 202     -12.958  -0.097  -8.792  1.00  0.00      E    H  
ATOM   2902 HG11 VAL E 202     -13.233  -1.937  -7.128  1.00  0.00      E    H  
ATOM   2903 HG12 VAL E 202     -11.720  -1.097  -6.886  1.00  0.00      E    H  
ATOM   2904 HG13 VAL E 202     -13.080  -0.778  -5.816  1.00  0.00      E    H  
ATOM   2905 HG21 VAL E 202     -15.210  -0.842  -8.113  1.00  0.00      E    H  
ATOM   2906 HG22 VAL E 202     -15.258   0.376  -6.838  1.00  0.00      E    H  
ATOM   2907 HG23 VAL E 202     -15.231   0.854  -8.530  1.00  0.00      E    H  
ATOM   2908  N   VAL E 203     -10.601   2.220  -6.450  1.00  6.77      E    N  
ATOM   2909  CA  VAL E 203      -9.158   2.450  -6.411  1.00  6.77      E    C  
ATOM   2910  C   VAL E 203      -8.416   1.271  -5.739  1.00  6.77      E    C  
ATOM   2911  O   VAL E 203      -8.506   1.103  -4.520  1.00  6.77      E    O  
ATOM   2912  CB  VAL E 203      -8.835   3.777  -5.660  1.00  6.77      E    C  
ATOM   2913  CG1 VAL E 203      -7.328   4.081  -5.524  1.00  6.77      E    C  
ATOM   2914  CG2 VAL E 203      -9.542   4.976  -6.319  1.00  6.77      E    C  
ATOM   2915  H   VAL E 203     -11.165   2.675  -5.735  1.00  0.00      E    H  
ATOM   2916  HA  VAL E 203      -8.787   2.553  -7.433  1.00  0.00      E    H  
ATOM   2917  HB  VAL E 203      -9.234   3.701  -4.649  1.00  0.00      E    H  
ATOM   2918 HG11 VAL E 203      -7.168   5.046  -5.047  1.00  0.00      E    H  
ATOM   2919 HG12 VAL E 203      -6.810   3.340  -4.915  1.00  0.00      E    H  
ATOM   2920 HG13 VAL E 203      -6.837   4.104  -6.498  1.00  0.00      E    H  
ATOM   2921 HG21 VAL E 203      -9.283   5.912  -5.826  1.00  0.00      E    H  
ATOM   2922 HG22 VAL E 203      -9.265   5.060  -7.370  1.00  0.00      E    H  
ATOM   2923 HG23 VAL E 203     -10.628   4.881  -6.272  1.00  0.00      E    H  
ATOM   2924  N   ASP E 204      -7.667   0.500  -6.539  1.00  1.44      E    N  
ATOM   2925  CA  ASP E 204      -6.671  -0.475  -6.067  1.00  1.44      E    C  
ATOM   2926  C   ASP E 204      -5.473   0.251  -5.393  1.00  1.44      E    C  
ATOM   2927  O   ASP E 204      -4.990   1.237  -5.959  1.00  1.44      E    O  
ATOM   2928  CB  ASP E 204      -6.198  -1.407  -7.217  1.00  1.44      E    C  
ATOM   2929  CG  ASP E 204      -4.895  -2.162  -6.934  1.00  1.44      E    C  
ATOM   2930  OD1 ASP E 204      -4.790  -2.845  -5.888  1.00  1.44      E    O  
ATOM   2931  OD2 ASP E 204      -3.932  -1.933  -7.685  1.00  1.44      E    O1-
ATOM   2932  H   ASP E 204      -7.676   0.668  -7.533  1.00  0.00      E    H  
ATOM   2933  HA  ASP E 204      -7.195  -1.102  -5.355  1.00  0.00      E    H  
ATOM   2934  HB2 ASP E 204      -6.963  -2.144  -7.459  1.00  0.00      E    H  
ATOM   2935  HB3 ASP E 204      -6.051  -0.828  -8.129  1.00  0.00      E    H  
ATOM   2936  N   PRO E 205      -4.997  -0.236  -4.222  1.00  0.61      E    N  
ATOM   2937  CA  PRO E 205      -3.722   0.216  -3.652  1.00  0.61      E    C  
ATOM   2938  C   PRO E 205      -2.461  -0.199  -4.430  1.00  0.61      E    C  
ATOM   2939  O   PRO E 205      -1.480   0.539  -4.376  1.00  0.61      E    O  
ATOM   2940  CB  PRO E 205      -3.719  -0.409  -2.244  1.00  0.61      E    C  
ATOM   2941  CG  PRO E 205      -4.575  -1.653  -2.359  1.00  0.61      E    C  
ATOM   2942  CD  PRO E 205      -5.640  -1.221  -3.350  1.00  0.61      E    C  
ATOM   2943  HA  PRO E 205      -3.702   1.303  -3.595  1.00  0.00      E    H  
ATOM   2944  HB2 PRO E 205      -2.721  -0.646  -1.884  1.00  0.00      E    H  
ATOM   2945  HB3 PRO E 205      -4.182   0.268  -1.528  1.00  0.00      E    H  
ATOM   2946  HG2 PRO E 205      -3.989  -2.468  -2.790  1.00  0.00      E    H  
ATOM   2947  HG3 PRO E 205      -4.990  -1.987  -1.409  1.00  0.00      E    H  
ATOM   2948  HD2 PRO E 205      -6.033  -2.097  -3.866  1.00  0.00      E    H  
ATOM   2949  HD3 PRO E 205      -6.449  -0.709  -2.833  1.00  0.00      E    H  
ATOM   2950  N   THR E 206      -2.465  -1.371  -5.067  1.00-14.08      E    N  
ATOM   2951  CA  THR E 206      -1.282  -2.050  -5.589  1.00-14.08      E    C  
ATOM   2952  C   THR E 206      -0.636  -1.343  -6.794  1.00-14.08      E    C  
ATOM   2953  O   THR E 206       0.543  -0.978  -6.738  1.00-14.08      E    O  
ATOM   2954  CB  THR E 206      -1.592  -3.526  -5.968  1.00-14.08      E    C  
ATOM   2955  CG2 THR E 206      -0.351  -4.434  -5.989  1.00-14.08      E    C  
ATOM   2956  OG1 THR E 206      -2.518  -4.061  -5.039  1.00-14.08      E    O  
ATOM   2957  H   THR E 206      -3.334  -1.890  -5.219  1.00  0.00      E    H  
ATOM   2958  HA  THR E 206      -0.541  -2.055  -4.787  1.00  0.00      E    H  
ATOM   2959  HB  THR E 206      -2.068  -3.580  -6.950  1.00  0.00      E    H  
ATOM   2960  HG1 THR E 206      -3.401  -3.743  -5.344  1.00  0.00      E    H  
ATOM   2961 HG21 THR E 206      -0.630  -5.465  -6.206  1.00  0.00      E    H  
ATOM   2962 HG22 THR E 206       0.355  -4.119  -6.758  1.00  0.00      E    H  
ATOM   2963 HG23 THR E 206       0.164  -4.423  -5.029  1.00  0.00      E    H  
ATOM   2964  N   GLY E 207      -1.435  -1.098  -7.837  1.00 -4.90      E    N  
ATOM   2965  CA  GLY E 207      -1.019  -0.412  -9.054  1.00 -4.90      E    C  
ATOM   2966  C   GLY E 207      -0.807   1.077  -8.771  1.00 -4.90      E    C  
ATOM   2967  O   GLY E 207       0.126   1.684  -9.304  1.00 -4.90      E    O  
ATOM   2968  H   GLY E 207      -2.415  -1.446  -7.809  1.00  0.00      E    H  
ATOM   2969  HA2 GLY E 207      -0.099  -0.855  -9.436  1.00  0.00      E    H  
ATOM   2970  HA3 GLY E 207      -1.794  -0.535  -9.810  1.00  0.00      E    H  
ATOM   2971  N   ALA E 208      -1.614   1.649  -7.862  1.00-13.39      E    N  
ATOM   2972  CA  ALA E 208      -1.439   3.004  -7.345  1.00-13.39      E    C  
ATOM   2973  C   ALA E 208      -0.079   3.175  -6.652  1.00-13.39      E    C  
ATOM   2974  O   ALA E 208       0.634   4.129  -6.957  1.00-13.39      E    O  
ATOM   2975  CB  ALA E 208      -2.591   3.377  -6.400  1.00-13.39      E    C  
ATOM   2976  H   ALA E 208      -2.337   1.073  -7.447  1.00  0.00      E    H  
ATOM   2977  HA  ALA E 208      -1.465   3.686  -8.197  1.00  0.00      E    H  
ATOM   2978  HB1 ALA E 208      -2.475   4.392  -6.020  1.00  0.00      E    H  
ATOM   2979  HB2 ALA E 208      -3.551   3.332  -6.916  1.00  0.00      E    H  
ATOM   2980  HB3 ALA E 208      -2.646   2.708  -5.542  1.00  0.00      E    H  
ATOM   2981  N   ALA E 209       0.288   2.232  -5.774  1.00-15.35      E    N  
ATOM   2982  CA  ALA E 209       1.562   2.216  -5.061  1.00-15.35      E    C  
ATOM   2983  C   ALA E 209       2.781   2.217  -5.991  1.00-15.35      E    C  
ATOM   2984  O   ALA E 209       3.708   2.993  -5.752  1.00-15.35      E    O  
ATOM   2985  CB  ALA E 209       1.609   1.035  -4.085  1.00-15.35      E    C  
ATOM   2986  H   ALA E 209      -0.362   1.482  -5.544  1.00  0.00      E    H  
ATOM   2987  HA  ALA E 209       1.619   3.137  -4.485  1.00  0.00      E    H  
ATOM   2988  HB1 ALA E 209       2.510   1.075  -3.480  1.00  0.00      E    H  
ATOM   2989  HB2 ALA E 209       0.773   1.053  -3.388  1.00  0.00      E    H  
ATOM   2990  HB3 ALA E 209       1.583   0.074  -4.597  1.00  0.00      E    H  
ATOM   2991  N   VAL E 210       2.730   1.412  -7.062  1.00-17.37      E    N  
ATOM   2992  CA  VAL E 210       3.735   1.393  -8.126  1.00-17.37      E    C  
ATOM   2993  C   VAL E 210       3.836   2.766  -8.824  1.00-17.37      E    C  
ATOM   2994  O   VAL E 210       4.922   3.350  -8.866  1.00-17.37      E    O  
ATOM   2995  CB  VAL E 210       3.442   0.283  -9.180  1.00-17.37      E    C  
ATOM   2996  CG1 VAL E 210       4.325   0.323 -10.447  1.00-17.37      E    C  
ATOM   2997  CG2 VAL E 210       3.533  -1.117  -8.551  1.00-17.37      E    C  
ATOM   2998  H   VAL E 210       1.919   0.811  -7.179  1.00  0.00      E    H  
ATOM   2999  HA  VAL E 210       4.701   1.187  -7.662  1.00  0.00      E    H  
ATOM   3000  HB  VAL E 210       2.411   0.401  -9.516  1.00  0.00      E    H  
ATOM   3001 HG11 VAL E 210       4.163  -0.561 -11.064  1.00  0.00      E    H  
ATOM   3002 HG12 VAL E 210       4.107   1.187 -11.077  1.00  0.00      E    H  
ATOM   3003 HG13 VAL E 210       5.384   0.347 -10.196  1.00  0.00      E    H  
ATOM   3004 HG21 VAL E 210       3.217  -1.876  -9.264  1.00  0.00      E    H  
ATOM   3005 HG22 VAL E 210       4.549  -1.355  -8.235  1.00  0.00      E    H  
ATOM   3006 HG23 VAL E 210       2.881  -1.220  -7.686  1.00  0.00      E    H  
ATOM   3007  N   LEU E 211       2.694   3.285  -9.296  1.00-25.35      E    N  
ATOM   3008  CA  LEU E 211       2.601   4.559 -10.006  1.00-25.35      E    C  
ATOM   3009  C   LEU E 211       3.025   5.766  -9.145  1.00-25.35      E    C  
ATOM   3010  O   LEU E 211       3.711   6.654  -9.662  1.00-25.35      E    O  
ATOM   3011  CB  LEU E 211       1.176   4.736 -10.573  1.00-25.35      E    C  
ATOM   3012  CG  LEU E 211       0.856   3.784 -11.749  1.00-25.35      E    C  
ATOM   3013  CD1 LEU E 211      -0.659   3.745 -12.042  1.00-25.35      E    C  
ATOM   3014  CD2 LEU E 211       1.697   4.107 -13.004  1.00-25.35      E    C  
ATOM   3015  H   LEU E 211       1.832   2.751  -9.203  1.00  0.00      E    H  
ATOM   3016  HA  LEU E 211       3.307   4.511 -10.837  1.00  0.00      E    H  
ATOM   3017  HB2 LEU E 211       0.462   4.576  -9.763  1.00  0.00      E    H  
ATOM   3018  HB3 LEU E 211       1.023   5.766 -10.900  1.00  0.00      E    H  
ATOM   3019  HG  LEU E 211       1.128   2.771 -11.446  1.00  0.00      E    H  
ATOM   3020 HD11 LEU E 211      -1.049   2.737 -11.888  1.00  0.00      E    H  
ATOM   3021 HD12 LEU E 211      -1.225   4.401 -11.379  1.00  0.00      E    H  
ATOM   3022 HD13 LEU E 211      -0.908   4.033 -13.063  1.00  0.00      E    H  
ATOM   3023 HD21 LEU E 211       1.117   4.065 -13.926  1.00  0.00      E    H  
ATOM   3024 HD22 LEU E 211       2.156   5.093 -12.953  1.00  0.00      E    H  
ATOM   3025 HD23 LEU E 211       2.507   3.384 -13.115  1.00  0.00      E    H  
ATOM   3026  N   TRP E 212       2.663   5.771  -7.854  1.00 15.97      E    N  
ATOM   3027  CA  TRP E 212       3.132   6.747  -6.869  1.00 15.97      E    C  
ATOM   3028  C   TRP E 212       4.638   6.641  -6.604  1.00 15.97      E    C  
ATOM   3029  O   TRP E 212       5.307   7.674  -6.643  1.00 15.97      E    O  
ATOM   3030  CB  TRP E 212       2.327   6.696  -5.554  1.00 15.97      E    C  
ATOM   3031  CG  TRP E 212       1.078   7.524  -5.553  1.00 15.97      E    C  
ATOM   3032  CD1 TRP E 212      -0.163   7.092  -5.860  1.00 15.97      E    C  
ATOM   3033  CD2 TRP E 212       0.946   8.963  -5.320  1.00 15.97      E    C  
ATOM   3034  CE2 TRP E 212      -0.422   9.331  -5.507  1.00 15.97      E    C  
ATOM   3035  CE3 TRP E 212       1.846  10.000  -4.976  1.00 15.97      E    C  
ATOM   3036  NE1 TRP E 212      -1.043   8.149  -5.837  1.00 15.97      E    N  
ATOM   3037  CZ2 TRP E 212      -0.875  10.652  -5.360  1.00 15.97      E    C  
ATOM   3038  CZ3 TRP E 212       1.402  11.330  -4.816  1.00 15.97      E    C  
ATOM   3039  CH2 TRP E 212       0.044  11.656  -5.007  1.00 15.97      E    C  
ATOM   3040  H   TRP E 212       2.035   5.037  -7.519  1.00  0.00      E    H  
ATOM   3041  HA  TRP E 212       2.986   7.742  -7.292  1.00  0.00      E    H  
ATOM   3042  HB2 TRP E 212       2.099   5.665  -5.280  1.00  0.00      E    H  
ATOM   3043  HB3 TRP E 212       2.931   7.088  -4.735  1.00  0.00      E    H  
ATOM   3044  HD1 TRP E 212      -0.430   6.077  -6.099  1.00  0.00      E    H  
ATOM   3045  HE1 TRP E 212      -2.034   7.999  -6.066  1.00  0.00      E    H  
ATOM   3046  HE3 TRP E 212       2.889   9.762  -4.830  1.00  0.00      E    H  
ATOM   3047  HZ2 TRP E 212      -1.919  10.891  -5.511  1.00  0.00      E    H  
ATOM   3048  HZ3 TRP E 212       2.107  12.103  -4.548  1.00  0.00      E    H  
ATOM   3049  HH2 TRP E 212      -0.297  12.674  -4.885  1.00  0.00      E    H  
ATOM   3050  N   LEU E 213       5.164   5.425  -6.391  1.00 -3.04      E    N  
ATOM   3051  CA  LEU E 213       6.597   5.182  -6.197  1.00 -3.04      E    C  
ATOM   3052  C   LEU E 213       7.442   5.646  -7.388  1.00 -3.04      E    C  
ATOM   3053  O   LEU E 213       8.427   6.354  -7.178  1.00 -3.04      E    O  
ATOM   3054  CB  LEU E 213       6.868   3.698  -5.885  1.00 -3.04      E    C  
ATOM   3055  CG  LEU E 213       6.684   3.347  -4.400  1.00 -3.04      E    C  
ATOM   3056  CD1 LEU E 213       6.605   1.825  -4.215  1.00 -3.04      E    C  
ATOM   3057  CD2 LEU E 213       7.780   3.980  -3.517  1.00 -3.04      E    C  
ATOM   3058  H   LEU E 213       4.560   4.604  -6.371  1.00  0.00      E    H  
ATOM   3059  HA  LEU E 213       6.912   5.788  -5.346  1.00  0.00      E    H  
ATOM   3060  HB2 LEU E 213       6.225   3.082  -6.514  1.00  0.00      E    H  
ATOM   3061  HB3 LEU E 213       7.886   3.428  -6.166  1.00  0.00      E    H  
ATOM   3062  HG  LEU E 213       5.718   3.747  -4.087  1.00  0.00      E    H  
ATOM   3063 HD11 LEU E 213       6.043   1.577  -3.315  1.00  0.00      E    H  
ATOM   3064 HD12 LEU E 213       6.094   1.339  -5.048  1.00  0.00      E    H  
ATOM   3065 HD13 LEU E 213       7.593   1.375  -4.132  1.00  0.00      E    H  
ATOM   3066 HD21 LEU E 213       8.240   3.252  -2.849  1.00  0.00      E    H  
ATOM   3067 HD22 LEU E 213       8.579   4.431  -4.105  1.00  0.00      E    H  
ATOM   3068 HD23 LEU E 213       7.368   4.767  -2.889  1.00  0.00      E    H  
ATOM   3069  N   GLU E 214       7.008   5.323  -8.615  1.00-34.09      E    N  
ATOM   3070  CA  GLU E 214       7.615   5.875  -9.822  1.00-34.09      E    C  
ATOM   3071  C   GLU E 214       7.542   7.412  -9.866  1.00-34.09      E    C  
ATOM   3072  O   GLU E 214       8.530   8.055 -10.212  1.00-34.09      E    O  
ATOM   3073  CB  GLU E 214       6.939   5.340 -11.088  1.00-34.09      E    C  
ATOM   3074  CG  GLU E 214       7.135   3.853 -11.423  1.00-34.09      E    C  
ATOM   3075  CD  GLU E 214       6.636   3.597 -12.837  1.00-34.09      E    C  
ATOM   3076  OE1 GLU E 214       5.614   4.209 -13.221  1.00-34.09      E    O  
ATOM   3077  OE2 GLU E 214       7.401   3.011 -13.631  1.00-34.09      E    O1-
ATOM   3078  H   GLU E 214       6.209   4.697  -8.724  1.00  0.00      E    H  
ATOM   3079  HA  GLU E 214       8.669   5.589  -9.830  1.00  0.00      E    H  
ATOM   3080  HB2 GLU E 214       5.867   5.530 -11.017  1.00  0.00      E    H  
ATOM   3081  HB3 GLU E 214       7.300   5.925 -11.936  1.00  0.00      E    H  
ATOM   3082  HG2 GLU E 214       8.187   3.578 -11.353  1.00  0.00      E    H  
ATOM   3083  HG3 GLU E 214       6.589   3.211 -10.736  1.00  0.00      E    H  
ATOM   3084  N   SER E 215       6.380   7.984  -9.531  1.00-12.60      E    N  
ATOM   3085  CA  SER E 215       6.145   9.424  -9.610  1.00-12.60      E    C  
ATOM   3086  C   SER E 215       6.919  10.240  -8.560  1.00-12.60      E    C  
ATOM   3087  O   SER E 215       7.334  11.355  -8.871  1.00-12.60      E    O  
ATOM   3088  CB  SER E 215       4.641   9.715  -9.618  1.00-12.60      E    C  
ATOM   3089  OG  SER E 215       4.082   9.094 -10.767  1.00-12.60      E    O  
ATOM   3090  H   SER E 215       5.601   7.400  -9.244  1.00  0.00      E    H  
ATOM   3091  HA  SER E 215       6.528   9.751 -10.574  1.00  0.00      E    H  
ATOM   3092  HB2 SER E 215       4.160   9.340  -8.713  1.00  0.00      E    H  
ATOM   3093  HB3 SER E 215       4.452  10.790  -9.661  1.00  0.00      E    H  
ATOM   3094  HG  SER E 215       3.716   8.244 -10.450  1.00  0.00      E    H  
ATOM   3095  N   LEU E 216       7.194   9.652  -7.387  1.00-16.44      E    N  
ATOM   3096  CA  LEU E 216       8.147  10.179  -6.408  1.00-16.44      E    C  
ATOM   3097  C   LEU E 216       9.559  10.276  -7.013  1.00-16.44      E    C  
ATOM   3098  O   LEU E 216      10.193  11.323  -6.901  1.00-16.44      E    O  
ATOM   3099  CB  LEU E 216       8.141   9.301  -5.136  1.00-16.44      E    C  
ATOM   3100  CG  LEU E 216       6.867   9.447  -4.271  1.00-16.44      E    C  
ATOM   3101  CD1 LEU E 216       6.683   8.246  -3.318  1.00-16.44      E    C  
ATOM   3102  CD2 LEU E 216       6.809  10.806  -3.539  1.00-16.44      E    C  
ATOM   3103  H   LEU E 216       6.761   8.756  -7.169  1.00  0.00      E    H  
ATOM   3104  HA  LEU E 216       7.839  11.193  -6.146  1.00  0.00      E    H  
ATOM   3105  HB2 LEU E 216       8.266   8.262  -5.441  1.00  0.00      E    H  
ATOM   3106  HB3 LEU E 216       9.014   9.520  -4.518  1.00  0.00      E    H  
ATOM   3107  HG  LEU E 216       6.012   9.424  -4.947  1.00  0.00      E    H  
ATOM   3108 HD11 LEU E 216       5.689   7.813  -3.436  1.00  0.00      E    H  
ATOM   3109 HD12 LEU E 216       7.394   7.446  -3.524  1.00  0.00      E    H  
ATOM   3110 HD13 LEU E 216       6.799   8.510  -2.267  1.00  0.00      E    H  
ATOM   3111 HD21 LEU E 216       6.725  10.703  -2.457  1.00  0.00      E    H  
ATOM   3112 HD22 LEU E 216       7.692  11.415  -3.730  1.00  0.00      E    H  
ATOM   3113 HD23 LEU E 216       5.946  11.384  -3.871  1.00  0.00      E    H  
ATOM   3114  N   VAL E 217       9.995   9.222  -7.715  1.00  1.52      E    N  
ATOM   3115  CA  VAL E 217      11.285   9.176  -8.403  1.00  1.52      E    C  
ATOM   3116  C   VAL E 217      11.344  10.123  -9.626  1.00  1.52      E    C  
ATOM   3117  O   VAL E 217      12.380  10.750  -9.838  1.00  1.52      E    O  
ATOM   3118  CB  VAL E 217      11.653   7.726  -8.819  1.00  1.52      E    C  
ATOM   3119  CG1 VAL E 217      12.965   7.602  -9.619  1.00  1.52      E    C  
ATOM   3120  CG2 VAL E 217      11.737   6.822  -7.579  1.00  1.52      E    C  
ATOM   3121  H   VAL E 217       9.425   8.385  -7.762  1.00  0.00      E    H  
ATOM   3122  HA  VAL E 217      12.043   9.524  -7.696  1.00  0.00      E    H  
ATOM   3123  HB  VAL E 217      10.854   7.329  -9.445  1.00  0.00      E    H  
ATOM   3124 HG11 VAL E 217      13.246   6.559  -9.744  1.00  0.00      E    H  
ATOM   3125 HG12 VAL E 217      12.885   8.037 -10.615  1.00  0.00      E    H  
ATOM   3126 HG13 VAL E 217      13.790   8.097  -9.103  1.00  0.00      E    H  
ATOM   3127 HG21 VAL E 217      11.835   5.775  -7.862  1.00  0.00      E    H  
ATOM   3128 HG22 VAL E 217      12.587   7.091  -6.952  1.00  0.00      E    H  
ATOM   3129 HG23 VAL E 217      10.855   6.884  -6.945  1.00  0.00      E    H  
ATOM   3130  N   ARG E 218      10.226  10.295 -10.353  1.00-18.50      E    N  
ATOM   3131  CA  ARG E 218      10.067  11.317 -11.404  1.00-18.50      E    C  
ATOM   3132  C   ARG E 218      10.245  12.759 -10.879  1.00-18.50      E    C  
ATOM   3133  O   ARG E 218      10.643  13.625 -11.653  1.00-18.50      E    O  
ATOM   3134  CB  ARG E 218       8.697  11.184 -12.115  1.00-18.50      E    C  
ATOM   3135  CG  ARG E 218       8.510   9.903 -12.953  1.00-18.50      E    C  
ATOM   3136  CD  ARG E 218       7.103   9.774 -13.576  1.00-18.50      E    C  
ATOM   3137  NE  ARG E 218       6.916   8.471 -14.239  1.00-18.50      E    N  
ATOM   3138  CZ  ARG E 218       6.137   7.447 -13.856  1.00-18.50      E    C  
ATOM   3139  NH1 ARG E 218       6.218   6.293 -14.505  1.00-18.50      E    N1+
ATOM   3140  NH2 ARG E 218       5.279   7.525 -12.838  1.00-18.50      E    N1+
ATOM   3141  H   ARG E 218       9.436   9.689 -10.152  1.00  0.00      E    H  
ATOM   3142  HA  ARG E 218      10.858  11.151 -12.138  1.00  0.00      E    H  
ATOM   3143  HB2 ARG E 218       7.908  11.272 -11.372  1.00  0.00      E    H  
ATOM   3144  HB3 ARG E 218       8.555  12.039 -12.779  1.00  0.00      E    H  
ATOM   3145  HG2 ARG E 218       9.234   9.989 -13.764  1.00  0.00      E    H  
ATOM   3146  HG3 ARG E 218       8.782   8.993 -12.426  1.00  0.00      E    H  
ATOM   3147  HD2 ARG E 218       6.287  10.078 -12.920  1.00  0.00      E    H  
ATOM   3148  HD3 ARG E 218       7.072  10.474 -14.412  1.00  0.00      E    H  
ATOM   3149  HE  ARG E 218       7.494   8.329 -15.055  1.00  0.00      E    H  
ATOM   3150 HH11 ARG E 218       6.838   6.037 -15.269  1.00  0.00      E    H  
ATOM   3151 HH12 ARG E 218       5.841   5.414 -14.039  1.00  0.00      E    H  
ATOM   3152 HH21 ARG E 218       5.069   8.359 -12.287  1.00  0.00      E    H  
ATOM   3153 HH22 ARG E 218       4.757   6.690 -12.588  1.00  0.00      E    H  
ATOM   3154  N   LEU E 219       9.964  12.980  -9.588  1.00-19.57      E    N  
ATOM   3155  CA  LEU E 219      10.181  14.244  -8.882  1.00-19.57      E    C  
ATOM   3156  C   LEU E 219      11.523  14.261  -8.115  1.00-19.57      E    C  
ATOM   3157  O   LEU E 219      11.821  15.259  -7.463  1.00-19.57      E    O  
ATOM   3158  CB  LEU E 219       8.986  14.485  -7.928  1.00-19.57      E    C  
ATOM   3159  CG  LEU E 219       7.637  14.747  -8.638  1.00-19.57      E    C  
ATOM   3160  CD1 LEU E 219       6.462  14.672  -7.639  1.00-19.57      E    C  
ATOM   3161  CD2 LEU E 219       7.646  16.064  -9.445  1.00-19.57      E    C  
ATOM   3162  H   LEU E 219       9.600  12.222  -9.025  1.00  0.00      E    H  
ATOM   3163  HA  LEU E 219      10.234  15.066  -9.597  1.00  0.00      E    H  
ATOM   3164  HB2 LEU E 219       8.885  13.615  -7.279  1.00  0.00      E    H  
ATOM   3165  HB3 LEU E 219       9.200  15.326  -7.266  1.00  0.00      E    H  
ATOM   3166  HG  LEU E 219       7.477  13.939  -9.353  1.00  0.00      E    H  
ATOM   3167 HD11 LEU E 219       5.747  13.907  -7.946  1.00  0.00      E    H  
ATOM   3168 HD12 LEU E 219       6.793  14.409  -6.634  1.00  0.00      E    H  
ATOM   3169 HD13 LEU E 219       5.914  15.610  -7.552  1.00  0.00      E    H  
ATOM   3170 HD21 LEU E 219       6.756  16.671  -9.280  1.00  0.00      E    H  
ATOM   3171 HD22 LEU E 219       8.506  16.688  -9.201  1.00  0.00      E    H  
ATOM   3172 HD23 LEU E 219       7.694  15.856 -10.515  1.00  0.00      E    H  
ATOM   3173  N   GLY E 220      12.314  13.180  -8.194  1.00-16.00      E    N  
ATOM   3174  CA  GLY E 220      13.627  13.056  -7.556  1.00-16.00      E    C  
ATOM   3175  C   GLY E 220      13.546  12.811  -6.039  1.00-16.00      E    C  
ATOM   3176  O   GLY E 220      14.557  12.959  -5.351  1.00-16.00      E    O  
ATOM   3177  H   GLY E 220      12.025  12.407  -8.781  1.00  0.00      E    H  
ATOM   3178  HA2 GLY E 220      14.162  12.224  -8.014  1.00  0.00      E    H  
ATOM   3179  HA3 GLY E 220      14.217  13.955  -7.741  1.00  0.00      E    H  
ATOM   3180  N   VAL E 221      12.372  12.454  -5.502  1.00 -4.62      E    N  
ATOM   3181  CA  VAL E 221      12.115  12.337  -4.070  1.00 -4.62      E    C  
ATOM   3182  C   VAL E 221      12.648  10.995  -3.517  1.00 -4.62      E    C  
ATOM   3183  O   VAL E 221      11.902  10.028  -3.358  1.00 -4.62      E    O  
ATOM   3184  CB  VAL E 221      10.600  12.517  -3.740  1.00 -4.62      E    C  
ATOM   3185  CG1 VAL E 221      10.267  12.438  -2.233  1.00 -4.62      E    C  
ATOM   3186  CG2 VAL E 221      10.060  13.851  -4.292  1.00 -4.62      E    C  
ATOM   3187  H   VAL E 221      11.583  12.258  -6.112  1.00  0.00      E    H  
ATOM   3188  HA  VAL E 221      12.651  13.140  -3.557  1.00  0.00      E    H  
ATOM   3189  HB  VAL E 221      10.048  11.718  -4.234  1.00  0.00      E    H  
ATOM   3190 HG11 VAL E 221       9.216  12.661  -2.049  1.00  0.00      E    H  
ATOM   3191 HG12 VAL E 221      10.450  11.448  -1.816  1.00  0.00      E    H  
ATOM   3192 HG13 VAL E 221      10.860  13.152  -1.660  1.00  0.00      E    H  
ATOM   3193 HG21 VAL E 221       8.995  13.963  -4.093  1.00  0.00      E    H  
ATOM   3194 HG22 VAL E 221      10.576  14.702  -3.847  1.00  0.00      E    H  
ATOM   3195 HG23 VAL E 221      10.192  13.922  -5.370  1.00  0.00      E    H  
ATOM   3196  N   ARG E 222      13.950  10.982  -3.213  1.00 12.25      E    N  
ATOM   3197  CA  ARG E 222      14.528  10.127  -2.178  1.00 12.25      E    C  
ATOM   3198  C   ARG E 222      14.396  10.839  -0.815  1.00 12.25      E    C  
ATOM   3199  O   ARG E 222      14.091  12.032  -0.768  1.00 12.25      E    O  
ATOM   3200  CB  ARG E 222      15.966   9.725  -2.574  1.00 12.25      E    C  
ATOM   3201  CG  ARG E 222      15.973   8.521  -3.545  1.00 12.25      E    C  
ATOM   3202  CD  ARG E 222      17.378   8.098  -4.008  1.00 12.25      E    C  
ATOM   3203  NE  ARG E 222      17.405   6.742  -4.582  1.00 12.25      E    N  
ATOM   3204  CZ  ARG E 222      17.655   5.589  -3.953  1.00 12.25      E    C  
ATOM   3205  NH1 ARG E 222      17.664   4.482  -4.678  1.00 12.25      E    N1+
ATOM   3206  NH2 ARG E 222      17.886   5.542  -2.643  1.00 12.25      E    N1+
ATOM   3207  H   ARG E 222      14.465  11.825  -3.438  1.00  0.00      E    H  
ATOM   3208  HA  ARG E 222      13.938   9.221  -2.084  1.00  0.00      E    H  
ATOM   3209  HB2 ARG E 222      16.503  10.577  -2.994  1.00  0.00      E    H  
ATOM   3210  HB3 ARG E 222      16.520   9.436  -1.680  1.00  0.00      E    H  
ATOM   3211  HG2 ARG E 222      15.428   7.669  -3.141  1.00  0.00      E    H  
ATOM   3212  HG3 ARG E 222      15.416   8.839  -4.428  1.00  0.00      E    H  
ATOM   3213  HD2 ARG E 222      17.611   8.720  -4.873  1.00  0.00      E    H  
ATOM   3214  HD3 ARG E 222      18.172   8.294  -3.286  1.00  0.00      E    H  
ATOM   3215  HE  ARG E 222      17.202   6.626  -5.596  1.00  0.00      E    H  
ATOM   3216 HH11 ARG E 222      17.454   4.623  -5.692  1.00  0.00      E    H  
ATOM   3217 HH12 ARG E 222      17.745   3.541  -4.313  1.00  0.00      E    H  
ATOM   3218 HH21 ARG E 222      17.840   6.356  -2.063  1.00  0.00      E    H  
ATOM   3219 HH22 ARG E 222      18.161   4.634  -2.164  1.00  0.00      E    H  
ATOM   3220  N   SER E 223      14.526  10.068   0.271  1.00 19.48      E    N  
ATOM   3221  CA  SER E 223      14.143  10.477   1.621  1.00 19.48      E    C  
ATOM   3222  C   SER E 223      15.007  11.646   2.144  1.00 19.48      E    C  
ATOM   3223  O   SER E 223      16.229  11.510   2.242  1.00 19.48      E    O  
ATOM   3224  CB  SER E 223      14.159   9.236   2.547  1.00 19.48      E    C  
ATOM   3225  OG  SER E 223      13.520   9.501   3.783  1.00 19.48      E    O  
ATOM   3226  H   SER E 223      14.886   9.121   0.175  1.00  0.00      E    H  
ATOM   3227  HA  SER E 223      13.108  10.818   1.555  1.00  0.00      E    H  
ATOM   3228  HB2 SER E 223      13.633   8.405   2.075  1.00  0.00      E    H  
ATOM   3229  HB3 SER E 223      15.180   8.897   2.725  1.00  0.00      E    H  
ATOM   3230  HG  SER E 223      13.645   8.745   4.385  1.00  0.00      E    H  
ATOM   3231  N   SER E 224      14.351  12.767   2.474  1.00 -0.55      E    N  
ATOM   3232  CA  SER E 224      14.947  13.970   3.055  1.00 -0.55      E    C  
ATOM   3233  C   SER E 224      15.134  13.757   4.569  1.00 -0.55      E    C  
ATOM   3234  O   SER E 224      14.343  14.258   5.368  1.00 -0.55      E    O  
ATOM   3235  CB  SER E 224      14.046  15.178   2.700  1.00 -0.55      E    C  
ATOM   3236  OG  SER E 224      14.562  16.404   3.184  1.00 -0.55      E    O  
ATOM   3237  H   SER E 224      13.348  12.777   2.389  1.00  0.00      E    H  
ATOM   3238  HA  SER E 224      15.929  14.137   2.607  1.00  0.00      E    H  
ATOM   3239  HB2 SER E 224      13.941  15.260   1.618  1.00  0.00      E    H  
ATOM   3240  HB3 SER E 224      13.042  15.042   3.106  1.00  0.00      E    H  
ATOM   3241  HG  SER E 224      14.537  16.366   4.150  1.00  0.00      E    H  
ATOM   3242  N   ARG E 225      16.138  12.947   4.906  1.00 25.85      E    N  
ATOM   3243  CA  ARG E 225      16.434  12.458   6.247  1.00 25.85      E    C  
ATOM   3244  C   ARG E 225      17.213  13.450   7.129  1.00 25.85      E    C  
ATOM   3245  O   ARG E 225      17.475  14.589   6.741  1.00 25.85      E    O  
ATOM   3246  CB  ARG E 225      17.207  11.135   6.083  1.00 25.85      E    C  
ATOM   3247  CG  ARG E 225      16.303  10.001   5.579  1.00 25.85      E    C  
ATOM   3248  CD  ARG E 225      16.967   8.629   5.660  1.00 25.85      E    C  
ATOM   3249  NE  ARG E 225      17.460   8.364   7.014  1.00 25.85      E    N  
ATOM   3250  CZ  ARG E 225      18.095   7.281   7.458  1.00 25.85      E    C  
ATOM   3251  NH1 ARG E 225      18.510   7.237   8.722  1.00 25.85      E    N1+
ATOM   3252  NH2 ARG E 225      18.319   6.250   6.644  1.00 25.85      E    N1+
ATOM   3253  H   ARG E 225      16.710  12.575   4.160  1.00  0.00      E    H  
ATOM   3254  HA  ARG E 225      15.490  12.258   6.761  1.00  0.00      E    H  
ATOM   3255  HB2 ARG E 225      18.075  11.262   5.435  1.00  0.00      E    H  
ATOM   3256  HB3 ARG E 225      17.620  10.838   7.044  1.00  0.00      E    H  
ATOM   3257  HG2 ARG E 225      15.342   9.972   6.096  1.00  0.00      E    H  
ATOM   3258  HG3 ARG E 225      16.078  10.217   4.538  1.00  0.00      E    H  
ATOM   3259  HD2 ARG E 225      16.183   7.892   5.508  1.00  0.00      E    H  
ATOM   3260  HD3 ARG E 225      17.715   8.485   4.881  1.00  0.00      E    H  
ATOM   3261  HE  ARG E 225      17.036   9.016   7.722  1.00  0.00      E    H  
ATOM   3262 HH11 ARG E 225      18.223   8.048   9.339  1.00  0.00      E    H  
ATOM   3263 HH12 ARG E 225      18.395   6.362   9.220  1.00  0.00      E    H  
ATOM   3264 HH21 ARG E 225      17.865   6.225   5.721  1.00  0.00      E    H  
ATOM   3265 HH22 ARG E 225      18.808   5.413   6.922  1.00  0.00      E    H  
ATOM   3266  N   THR E 226      17.588  12.944   8.310  0.87 -6.20      E    N  
ATOM   3267  CA  THR E 226      18.551  13.494   9.254  0.87 -6.20      E    C  
ATOM   3268  C   THR E 226      19.913  13.844   8.598  0.87 -6.20      E    C  
ATOM   3269  O   THR E 226      20.296  13.297   7.560  0.87 -6.20      E    O  
ATOM   3270  CB  THR E 226      18.790  12.428  10.362  0.87 -6.20      E    C  
ATOM   3271  CG2 THR E 226      17.558  12.226  11.257  0.87 -6.20      E    C  
ATOM   3272  OG1 THR E 226      19.144  11.170   9.802  0.87 -6.20      E    O  
ATOM   3273  H   THR E 226      17.354  11.978   8.511  1.00  0.00      E    H  
ATOM   3274  HA  THR E 226      18.120  14.399   9.683  1.00  0.00      E    H  
ATOM   3275  HB  THR E 226      19.621  12.739  10.997  1.00  0.00      E    H  
ATOM   3276  HG1 THR E 226      18.489  10.478  10.052  1.00  0.00      E    H  
ATOM   3277 HG21 THR E 226      17.734  11.449  12.003  1.00  0.00      E    H  
ATOM   3278 HG22 THR E 226      17.309  13.143  11.791  1.00  0.00      E    H  
ATOM   3279 HG23 THR E 226      16.678  11.935  10.682  1.00  0.00      E    H  
ATOM   3280  N   THR E 227      20.625  14.799   9.206  0.87  0.16      E    N  
ATOM   3281  CA  THR E 227      21.889  15.314   8.708  0.87  0.16      E    C  
ATOM   3282  C   THR E 227      23.041  14.333   9.031  0.87  0.16      E    C  
ATOM   3283  O   THR E 227      23.628  14.407  10.111  0.87  0.16      E    O  
ATOM   3284  CB  THR E 227      22.160  16.688   9.383  0.87  0.16      E    C  
ATOM   3285  CG2 THR E 227      21.163  17.774   8.951  0.87  0.16      E    C  
ATOM   3286  OG1 THR E 227      22.068  16.582  10.795  0.87  0.16      E    O  
ATOM   3287  H   THR E 227      20.313  15.233  10.061  1.00  0.00      E    H  
ATOM   3288  HA  THR E 227      21.830  15.455   7.626  1.00  0.00      E    H  
ATOM   3289  HB  THR E 227      23.170  17.021   9.132  1.00  0.00      E    H  
ATOM   3290  HG1 THR E 227      22.679  15.867  11.042  1.00  0.00      E    H  
ATOM   3291 HG21 THR E 227      21.394  18.729   9.422  1.00  0.00      E    H  
ATOM   3292 HG22 THR E 227      21.193  17.924   7.871  1.00  0.00      E    H  
ATOM   3293 HG23 THR E 227      20.138  17.514   9.217  1.00  0.00      E    H  
ATOM   3294  N   TYR E 228      23.352  13.440   8.085  0.87-14.98      E    N  
ATOM   3295  CA  TYR E 228      24.577  12.634   8.075  0.87-14.98      E    C  
ATOM   3296  C   TYR E 228      25.791  13.559   7.861  0.87-14.98      E    C  
ATOM   3297  O   TYR E 228      26.090  13.914   6.721  0.87-14.98      E    O  
ATOM   3298  CB  TYR E 228      24.492  11.555   6.970  0.87-14.98      E    C  
ATOM   3299  CG  TYR E 228      23.625  10.348   7.300  0.87-14.98      E    C  
ATOM   3300  CD1 TYR E 228      24.226   9.112   7.622  0.87-14.98      E    C  
ATOM   3301  CD2 TYR E 228      22.217  10.447   7.284  0.87-14.98      E    C  
ATOM   3302  CE1 TYR E 228      23.429   7.991   7.923  0.87-14.98      E    C  
ATOM   3303  CE2 TYR E 228      21.419   9.333   7.605  0.87-14.98      E    C  
ATOM   3304  CZ  TYR E 228      22.026   8.102   7.919  0.87-14.98      E    C  
ATOM   3305  OH  TYR E 228      21.262   7.016   8.222  0.87-14.98      E    O  
ATOM   3306  H   TYR E 228      22.740  13.349   7.286  1.00  0.00      E    H  
ATOM   3307  HA  TYR E 228      24.677  12.134   9.041  1.00  0.00      E    H  
ATOM   3308  HB2 TYR E 228      24.162  11.995   6.028  1.00  0.00      E    H  
ATOM   3309  HB3 TYR E 228      25.497  11.179   6.771  1.00  0.00      E    H  
ATOM   3310  HD1 TYR E 228      25.302   9.015   7.643  1.00  0.00      E    H  
ATOM   3311  HD2 TYR E 228      21.734  11.379   7.039  1.00  0.00      E    H  
ATOM   3312  HE1 TYR E 228      23.893   7.049   8.173  1.00  0.00      E    H  
ATOM   3313  HE2 TYR E 228      20.343   9.444   7.612  1.00  0.00      E    H  
ATOM   3314  HH  TYR E 228      20.340   7.273   8.385  1.00  0.00      E    H  
ATOM   3315  N   HIS E 229      26.412  13.999   8.961  0.87-14.53      E    N  
ATOM   3316  CA  HIS E 229      27.531  14.945   8.960  0.87-14.53      E    C  
ATOM   3317  C   HIS E 229      28.810  14.297   8.383  0.87-14.53      E    C  
ATOM   3318  O   HIS E 229      29.231  13.269   8.921  0.87-14.53      E    O  
ATOM   3319  CB  HIS E 229      27.801  15.420  10.407  0.87-14.53      E    C  
ATOM   3320  CG  HIS E 229      26.624  16.012  11.132  0.87-14.53      E    C  
ATOM   3321  CD2 HIS E 229      25.938  17.180  10.873  0.87-14.53      E    C  
ATOM   3322  ND1 HIS E 229      26.035  15.381  12.229  0.87-14.53      E    N  
ATOM   3323  CE1 HIS E 229      25.029  16.166  12.584  0.87-14.53      E    C  
ATOM   3324  NE2 HIS E 229      24.919  17.246  11.811  0.87-14.53      E    N  
ATOM   3325  H   HIS E 229      26.074  13.703   9.868  1.00  0.00      E    H  
ATOM   3326  HA  HIS E 229      27.208  15.806   8.379  1.00  0.00      E    H  
ATOM   3327  HB2 HIS E 229      28.180  14.592  11.008  1.00  0.00      E    H  
ATOM   3328  HB3 HIS E 229      28.596  16.166  10.401  1.00  0.00      E    H  
ATOM   3329  HD2 HIS E 229      26.085  17.930  10.111  1.00  0.00      E    H  
ATOM   3330  HE1 HIS E 229      24.360  15.942  13.404  1.00  0.00      E    H  
ATOM   3331  HE2 HIS E 229      24.193  17.948  11.882  1.00  0.00      E    H  
ATOM   3332  N   PRO E 230      29.417  14.879   7.321  0.87 -0.12      E    N  
ATOM   3333  CA  PRO E 230      30.745  14.429   6.867  0.87 -0.12      E    C  
ATOM   3334  C   PRO E 230      31.866  14.862   7.845  0.87 -0.12      E    C  
ATOM   3335  O   PRO E 230      31.648  15.773   8.650  0.87 -0.12      E    O  
ATOM   3336  CB  PRO E 230      30.881  15.105   5.490  0.87 -0.12      E    C  
ATOM   3337  CG  PRO E 230      30.091  16.398   5.615  0.87 -0.12      E    C  
ATOM   3338  CD  PRO E 230      28.936  16.022   6.537  0.87 -0.12      E    C  
ATOM   3339  HA  PRO E 230      30.750  13.343   6.759  1.00  0.00      E    H  
ATOM   3340  HB2 PRO E 230      31.914  15.287   5.193  1.00  0.00      E    H  
ATOM   3341  HB3 PRO E 230      30.432  14.466   4.728  1.00  0.00      E    H  
ATOM   3342  HG2 PRO E 230      30.715  17.149   6.104  1.00  0.00      E    H  
ATOM   3343  HG3 PRO E 230      29.769  16.807   4.656  1.00  0.00      E    H  
ATOM   3344  HD2 PRO E 230      28.658  16.876   7.155  1.00  0.00      E    H  
ATOM   3345  HD3 PRO E 230      28.065  15.708   5.960  1.00  0.00      E    H  
ATOM   3346  N   PRO E 231      33.063  14.242   7.742  0.87 -4.07      E    N  
ATOM   3347  CA  PRO E 231      34.224  14.674   8.541  0.87 -4.07      E    C  
ATOM   3348  C   PRO E 231      34.770  16.050   8.088  0.87 -4.07      E    C  
ATOM   3349  O   PRO E 231      34.520  16.451   6.949  0.87 -4.07      E    O  
ATOM   3350  CB  PRO E 231      35.242  13.542   8.304  0.87 -4.07      E    C  
ATOM   3351  CG  PRO E 231      34.913  13.007   6.919  0.87 -4.07      E    C  
ATOM   3352  CD  PRO E 231      33.393  13.118   6.862  0.87 -4.07      E    C  
ATOM   3353  HA  PRO E 231      33.939  14.722   9.594  1.00  0.00      E    H  
ATOM   3354  HB2 PRO E 231      36.283  13.861   8.379  1.00  0.00      E    H  
ATOM   3355  HB3 PRO E 231      35.089  12.759   9.048  1.00  0.00      E    H  
ATOM   3356  HG2 PRO E 231      35.357  13.664   6.170  1.00  0.00      E    H  
ATOM   3357  HG3 PRO E 231      35.284  11.997   6.738  1.00  0.00      E    H  
ATOM   3358  HD2 PRO E 231      33.049  13.256   5.837  1.00  0.00      E    H  
ATOM   3359  HD3 PRO E 231      32.926  12.216   7.260  1.00  0.00      E    H  
ATOM   3360  N   PRO E 232      35.572  16.722   8.946  0.87-15.11      E    N  
ATOM   3361  CA  PRO E 232      36.205  18.004   8.579  0.87-15.11      E    C  
ATOM   3362  C   PRO E 232      37.193  17.905   7.400  0.87-15.11      E    C  
ATOM   3363  O   PRO E 232      37.319  18.858   6.639  0.87-15.11      E    O  
ATOM   3364  CB  PRO E 232      36.887  18.464   9.879  0.87-15.11      E    C  
ATOM   3365  CG  PRO E 232      37.140  17.183  10.662  0.87-15.11      E    C  
ATOM   3366  CD  PRO E 232      35.939  16.313  10.304  0.87-15.11      E    C  
ATOM   3367  HA  PRO E 232      35.435  18.725   8.296  1.00  0.00      E    H  
ATOM   3368  HB2 PRO E 232      37.800  19.038   9.712  1.00  0.00      E    H  
ATOM   3369  HB3 PRO E 232      36.202  19.107  10.433  1.00  0.00      E    H  
ATOM   3370  HG2 PRO E 232      38.055  16.713  10.298  1.00  0.00      E    H  
ATOM   3371  HG3 PRO E 232      37.255  17.346  11.735  1.00  0.00      E    H  
ATOM   3372  HD2 PRO E 232      36.185  15.254  10.392  1.00  0.00      E    H  
ATOM   3373  HD3 PRO E 232      35.099  16.525  10.967  1.00  0.00      E    H  
ATOM   3374  N   THR E 233      37.827  16.740   7.234  0.87 -9.52      E    N  
ATOM   3375  CA  THR E 233      38.750  16.408   6.156  0.87 -9.52      E    C  
ATOM   3376  C   THR E 233      38.034  16.035   4.833  0.87 -9.52      E    C  
ATOM   3377  O   THR E 233      38.701  15.628   3.881  0.87 -9.52      E    O  
ATOM   3378  CB  THR E 233      39.617  15.210   6.627  0.87 -9.52      E    C  
ATOM   3379  CG2 THR E 233      40.618  15.618   7.719  0.87 -9.52      E    C  
ATOM   3380  OG1 THR E 233      38.793  14.198   7.199  0.87 -9.52      E    O  
ATOM   3381  H   THR E 233      37.683  15.964   7.864  1.00  0.00      E    H  
ATOM   3382  HA  THR E 233      39.392  17.268   5.949  1.00  0.00      E    H  
ATOM   3383  HB  THR E 233      40.175  14.785   5.789  1.00  0.00      E    H  
ATOM   3384  HG1 THR E 233      39.324  13.399   7.279  1.00  0.00      E    H  
ATOM   3385 HG21 THR E 233      41.240  14.778   8.028  1.00  0.00      E    H  
ATOM   3386 HG22 THR E 233      41.288  16.398   7.353  1.00  0.00      E    H  
ATOM   3387 HG23 THR E 233      40.119  16.010   8.606  1.00  0.00      E    H  
ATOM   3388  N   MET E 234      36.710  16.250   4.730  0.87 -1.02      E    N  
ATOM   3389  CA  MET E 234      35.954  16.171   3.471  0.87 -1.02      E    C  
ATOM   3390  C   MET E 234      36.220  17.365   2.521  0.87 -1.02      E    C  
ATOM   3391  O   MET E 234      35.562  17.490   1.491  0.87 -1.02      E    O  
ATOM   3392  CB  MET E 234      34.453  15.952   3.768  0.87 -1.02      E    C  
ATOM   3393  CG  MET E 234      33.672  15.254   2.637  0.87 -1.02      E    C  
ATOM   3394  SD  MET E 234      33.361  13.478   2.886  0.87 -1.02      E    S  
ATOM   3395  CE  MET E 234      35.055  12.829   2.935  0.87 -1.02      E    C  
ATOM   3396  H   MET E 234      36.210  16.622   5.529  1.00  0.00      E    H  
ATOM   3397  HA  MET E 234      36.320  15.294   2.938  1.00  0.00      E    H  
ATOM   3398  HB2 MET E 234      34.352  15.337   4.661  1.00  0.00      E    H  
ATOM   3399  HB3 MET E 234      33.981  16.904   4.016  1.00  0.00      E    H  
ATOM   3400  HG2 MET E 234      32.700  15.737   2.533  1.00  0.00      E    H  
ATOM   3401  HG3 MET E 234      34.167  15.377   1.674  1.00  0.00      E    H  
ATOM   3402  HE1 MET E 234      35.041  11.739   2.945  1.00  0.00      E    H  
ATOM   3403  HE2 MET E 234      35.622  13.156   2.065  1.00  0.00      E    H  
ATOM   3404  HE3 MET E 234      35.576  13.171   3.829  1.00  0.00      E    H  
ATOM   3405  N   THR E 235      37.211  18.196   2.859  0.87 17.53      E    N  
ATOM   3406  CA  THR E 235      37.952  19.074   1.965  0.87 17.53      E    C  
ATOM   3407  C   THR E 235      38.876  18.273   1.009  0.87 17.53      E    C  
ATOM   3408  O   THR E 235      39.296  18.821  -0.008  0.87 17.53      E    O  
ATOM   3409  CB  THR E 235      38.850  19.979   2.851  0.87 17.53      E    C  
ATOM   3410  CG2 THR E 235      38.037  20.973   3.693  0.87 17.53      E    C  
ATOM   3411  OG1 THR E 235      39.595  19.187   3.769  0.87 17.53      E    O  
ATOM   3412  H   THR E 235      37.679  18.096   3.751  1.00  0.00      E    H  
ATOM   3413  HA  THR E 235      37.261  19.675   1.373  1.00  0.00      E    H  
ATOM   3414  HB  THR E 235      39.552  20.536   2.226  1.00  0.00      E    H  
ATOM   3415  HG1 THR E 235      40.534  19.220   3.494  1.00  0.00      E    H  
ATOM   3416 HG21 THR E 235      38.695  21.604   4.292  1.00  0.00      E    H  
ATOM   3417 HG22 THR E 235      37.439  21.626   3.059  1.00  0.00      E    H  
ATOM   3418 HG23 THR E 235      37.360  20.465   4.381  1.00  0.00      E    H  
ATOM   3419  N   TRP E 236      39.179  17.006   1.344  0.87 31.59      E    N  
ATOM   3420  CA  TRP E 236      39.983  16.011   0.616  0.87 31.59      E    C  
ATOM   3421  C   TRP E 236      41.498  16.283   0.614  0.87 31.59      E    C  
ATOM   3422  O   TRP E 236      42.269  15.333   0.498  0.87 31.59      E    O  
ATOM   3423  CB  TRP E 236      39.449  15.740  -0.808  0.87 31.59      E    C  
ATOM   3424  CG  TRP E 236      38.021  15.290  -0.892  0.87 31.59      E    C  
ATOM   3425  CD1 TRP E 236      36.955  16.103  -1.061  0.87 31.59      E    C  
ATOM   3426  CD2 TRP E 236      37.471  13.948  -0.717  0.87 31.59      E    C  
ATOM   3427  CE2 TRP E 236      36.048  14.023  -0.817  0.87 31.59      E    C  
ATOM   3428  CE3 TRP E 236      38.029  12.670  -0.478  0.87 31.59      E    C  
ATOM   3429  NE1 TRP E 236      35.793  15.362  -1.015  0.87 31.59      E    N  
ATOM   3430  CZ2 TRP E 236      35.224  12.890  -0.700  0.87 31.59      E    C  
ATOM   3431  CZ3 TRP E 236      37.214  11.525  -0.357  0.87 31.59      E    C  
ATOM   3432  CH2 TRP E 236      35.813  11.633  -0.471  0.87 31.59      E    C  
ATOM   3433  H   TRP E 236      38.857  16.677   2.249  1.00  0.00      E    H  
ATOM   3434  HA  TRP E 236      39.862  15.086   1.183  1.00  0.00      E    H  
ATOM   3435  HB2 TRP E 236      39.566  16.629  -1.429  1.00  0.00      E    H  
ATOM   3436  HB3 TRP E 236      40.063  14.973  -1.282  1.00  0.00      E    H  
ATOM   3437  HD1 TRP E 236      37.023  17.177  -1.174  1.00  0.00      E    H  
ATOM   3438  HE1 TRP E 236      34.885  15.801  -1.065  1.00  0.00      E    H  
ATOM   3439  HE3 TRP E 236      39.102  12.575  -0.389  1.00  0.00      E    H  
ATOM   3440  HZ2 TRP E 236      34.151  12.984  -0.774  1.00  0.00      E    H  
ATOM   3441  HZ3 TRP E 236      37.668  10.562  -0.178  1.00  0.00      E    H  
ATOM   3442  HH2 TRP E 236      35.192  10.755  -0.376  1.00  0.00      E    H  
ATOM   3443  N   LEU E 237      41.892  17.546   0.783  0.87 -0.59      E    N  
ATOM   3444  CA  LEU E 237      43.244  17.994   1.096  0.87 -0.59      E    C  
ATOM   3445  C   LEU E 237      43.166  18.803   2.400  0.87 -0.59      E    C  
ATOM   3446  O   LEU E 237      42.092  19.312   2.740  0.87 -0.59      E    O  
ATOM   3447  CB  LEU E 237      43.778  18.876  -0.057  0.87 -0.59      E    C  
ATOM   3448  CG  LEU E 237      43.981  18.138  -1.401  0.87 -0.59      E    C  
ATOM   3449  CD1 LEU E 237      44.343  19.129  -2.528  0.87 -0.59      E    C  
ATOM   3450  CD2 LEU E 237      45.002  16.985  -1.289  0.87 -0.59      E    C  
ATOM   3451  H   LEU E 237      41.179  18.258   0.872  1.00  0.00      E    H  
ATOM   3452  HA  LEU E 237      43.905  17.143   1.267  1.00  0.00      E    H  
ATOM   3453  HB2 LEU E 237      43.091  19.713  -0.201  1.00  0.00      E    H  
ATOM   3454  HB3 LEU E 237      44.727  19.324   0.244  1.00  0.00      E    H  
ATOM   3455  HG  LEU E 237      43.024  17.695  -1.678  1.00  0.00      E    H  
ATOM   3456 HD11 LEU E 237      43.659  19.023  -3.370  1.00  0.00      E    H  
ATOM   3457 HD12 LEU E 237      44.282  20.166  -2.196  1.00  0.00      E    H  
ATOM   3458 HD13 LEU E 237      45.354  18.984  -2.909  1.00  0.00      E    H  
ATOM   3459 HD21 LEU E 237      45.680  16.933  -2.141  1.00  0.00      E    H  
ATOM   3460 HD22 LEU E 237      45.621  17.072  -0.395  1.00  0.00      E    H  
ATOM   3461 HD23 LEU E 237      44.488  16.025  -1.232  1.00  0.00      E    H  
ATOM   3462  N   ALA E 238      44.303  18.916   3.090  0.87-12.98      E    N  
ATOM   3463  CA  ALA E 238      44.538  19.649   4.346  0.87-12.98      E    C  
ATOM   3464  C   ALA E 238      46.086  19.727   4.637  0.87-12.98      E    C  
ATOM   3465  O   ALA E 238      46.395  20.459   5.603  0.87-12.98      E    O  
ATOM   3466  CB  ALA E 238      43.773  18.984   5.517  0.87-12.98      E    C  
ATOM   3467  OXT ALA E 238      46.819  19.058   3.864  0.87-12.98      E    O1-
ATOM   3468  H   ALA E 238      45.184  18.534   2.754  1.00  0.00      E    H  
ATOM   3469  HA  ALA E 238      44.209  20.685   4.249  1.00  0.00      E    H  
ATOM   3470  HB1 ALA E 238      43.964  19.511   6.453  1.00  0.00      E    H  
ATOM   3471  HB2 ALA E 238      42.696  18.997   5.353  1.00  0.00      E    H  
ATOM   3472  HB3 ALA E 238      44.083  17.948   5.654  1.00  0.00      E    H  
TER   
HETATM 3473  C1  UNK L   0      -1.786  -6.386  -1.421  1.00  0.00      L    C  
HETATM 3474  C2  UNK L   0      -1.955  -7.042  -0.197  1.00  0.00      L    C  
HETATM 3475  C3  UNK L   0      -2.914  -6.630   0.776  1.00  0.00      L    C  
HETATM 3476  C4  UNK L   0      -3.711  -5.512   0.484  1.00  0.00      L    C  
HETATM 3477  C5  UNK L   0      -3.564  -4.867  -0.743  1.00  0.00      L    C  
HETATM 3478  C6  UNK L   0      -2.620  -5.296  -1.672  1.00  0.00      L    C  
HETATM 3479  C7  UNK L   0      -3.231  -4.369  10.757  1.00  0.00      L    C  
HETATM 3480  C8  UNK L   0      -1.884  -4.033  10.880  1.00  0.00      L    C  
HETATM 3481  C9  UNK L   0      -0.929  -4.471   9.962  1.00  0.00      L    C  
HETATM 3482  C10 UNK L   0      -1.395  -5.230   8.883  1.00  0.00      L    C  
HETATM 3483  C11 UNK L   0      -2.778  -5.549   8.704  1.00  0.00      L    C  
HETATM 3484  C12 UNK L   0      -3.693  -5.116   9.678  1.00  0.00      L    C  
HETATM 3485  C13 UNK L   0      -2.829  -7.529   1.904  1.00  0.00      L    C  
HETATM 3486  C14 UNK L   0      -1.827  -8.426   1.569  1.00  0.00      L    C  
HETATM 3487  N1  UNK L   0      -1.311  -8.131   0.335  1.00  0.00      L    N  
HETATM 3488  C15 UNK L   0      -2.905  -6.278   7.466  1.00  0.00      L    C  
HETATM 3489  C16 UNK L   0      -1.612  -6.416   6.991  1.00  0.00      L    C  
HETATM 3490  N2  UNK L   0      -0.722  -5.807   7.832  1.00  0.00      L    N  
HETATM 3491  C17 UNK L   0      -3.657  -7.455   3.181  1.00  0.00      L    C  
HETATM 3492  C18 UNK L   0      -4.188  -6.756   6.808  1.00  0.00      L    C  
HETATM 3493  C19 UNK L   0      -5.570  -8.579   5.759  1.00  0.00      L    C  
HETATM 3494  C20 UNK L   0      -4.290  -8.292   6.601  1.00  0.00      L    C  
HETATM 3495  N3  UNK L   0      -3.071  -8.978   6.105  1.00  0.00      L    N  
HETATM 3496  C21 UNK L   0      -2.825  -9.250   4.809  1.00  0.00      L    C  
HETATM 3497  C22 UNK L   0      -3.977  -8.826   3.849  1.00  0.00      L    C  
HETATM 3498  N4  UNK L   0      -5.316  -8.904   4.477  1.00  0.00      L    N  
HETATM 3499  O1  UNK L   0      -1.800  -9.828   4.459  1.00  0.00      L    O  
HETATM 3500  O2  UNK L   0      -6.719  -8.560   6.192  1.00  0.00      L    O  
HETATM 3501  H1  UNK L   0      -1.056  -6.710  -2.147  1.00  0.00      L    H  
HETATM 3502  H2  UNK L   0      -4.452  -5.165   1.188  1.00  0.00      L    H  
HETATM 3503  H3  UNK L   0      -4.201  -4.028  -0.985  1.00  0.00      L    H  
HETATM 3504  H4  UNK L   0      -2.537  -4.774  -2.616  1.00  0.00      L    H  
HETATM 3505  H5  UNK L   0      -3.933  -4.030  11.504  1.00  0.00      L    H  
HETATM 3506  H6  UNK L   0      -1.567  -3.439  11.725  1.00  0.00      L    H  
HETATM 3507  H7  UNK L   0       0.116  -4.229  10.088  1.00  0.00      L    H  
HETATM 3508  H8  UNK L   0      -4.743  -5.359   9.599  1.00  0.00      L    H  
HETATM 3509  H9  UNK L   0      -1.415  -9.261   2.119  1.00  0.00      L    H  
HETATM 3510  H10 UNK L   0      -0.546  -8.648  -0.077  1.00  0.00      L    H  
HETATM 3511  H11 UNK L   0      -1.248  -6.913   6.102  1.00  0.00      L    H  
HETATM 3512  H12 UNK L   0       0.273  -5.804   7.663  1.00  0.00      L    H  
HETATM 3513  H13 UNK L   0      -3.191  -6.773   3.893  1.00  0.00      L    H  
HETATM 3514  H14 UNK L   0      -4.606  -6.975   2.939  1.00  0.00      L    H  
HETATM 3515  H15 UNK L   0      -5.045  -6.429   7.395  1.00  0.00      L    H  
HETATM 3516  H16 UNK L   0      -4.293  -6.235   5.856  1.00  0.00      L    H  
HETATM 3517  H17 UNK L   0      -4.492  -8.743   7.574  1.00  0.00      L    H  
HETATM 3518  H18 UNK L   0      -2.351  -9.239   6.770  1.00  0.00      L    H  
HETATM 3519  H19 UNK L   0      -4.005  -9.595   3.076  1.00  0.00      L    H  
HETATM 3520  H20 UNK L   0      -6.112  -9.126   3.895  1.00  0.00      L    H  
CONECT 3473 3474 3478 3501
CONECT 3474 3473 3475 3487
CONECT 3475 3474 3476 3485
CONECT 3476 3475 3477 3502
CONECT 3477 3476 3478 3503
CONECT 3478 3473 3477 3504
CONECT 3479 3480 3484 3505
CONECT 3480 3479 3481 3506
CONECT 3481 3480 3482 3507
CONECT 3482 3481 3483 3490
CONECT 3483 3482 3484 3488
CONECT 3484 3479 3483 3508
CONECT 3485 3475 3486 3491
CONECT 3486 3485 3487 3509
CONECT 3487 3474 3486 3510
CONECT 3488 3483 3489 3492
CONECT 3489 3488 3490 3511
CONECT 3490 3482 3489 3512
CONECT 3491 3485 3497 3513 3514
CONECT 3492 3488 3494 3515 3516
CONECT 3493 3494 3498 3500
CONECT 3494 3492 3493 3495 3517
CONECT 3495 3494 3496 3518
CONECT 3496 3495 3497 3499
CONECT 3497 3491 3496 3498 3519
CONECT 3498 3493 3497 3520
CONECT 3499 3496
CONECT 3500 3493
CONECT 3501 3473
CONECT 3502 3476
CONECT 3503 3477
CONECT 3504 3478
CONECT 3505 3479
CONECT 3506 3480
CONECT 3507 3481
CONECT 3508 3484
CONECT 3509 3486
CONECT 3510 3487
CONECT 3511 3489
CONECT 3512 3490
CONECT 3513 3491
CONECT 3514 3491
CONECT 3515 3492
CONECT 3516 3492
CONECT 3517 3494
CONECT 3518 3495
CONECT 3519 3497
CONECT 3520 3498
END
