# Supplementary material for: Unveiling an indole alkaloid diketopiperazine biosynthetic pathway that features a unique stereoisomerase and multifunctional methyltransferase
Source: Nat Commun. 2023 May 3;14:2558. doi: 10.1038/s41467-023-38168-3 (PMC10156859; doi:10.1038/s41467-023-38168-3)
Supplement: Supplementary file 4 — Supplementary Data 2 [file 41467_2023_38168_MOESM4_ESM.txt]

REMARK YASARA *************************************************************
REMARK YASARA *                                                           *
REMARK YASARA *                     Y  A  S  A  R  A                      *
REMARK YASARA *                                                           *
REMARK YASARA *   Yet Another Scientific Artificial Reality Application   *
REMARK YASARA *                                                           *
REMARK YASARA *            MOLECULE STRUCTURE FILE, PDB FORMAT            *
REMARK YASARA *                                                           *
REMARK YASARA * Just use YASARA every day to make your questions go away! *
REMARK YASARA *                                                           *
REMARK YASARA *                      www.YASARA.org                       *
REMARK YASARA *                                                           *
REMARK YASARA *************************************************************
REMARK YASARA
REMARK YASARA Written on:        Sun Apr 17 16:53:25 2022
REMARK YASARA Number of models: 1
REMARK YASARA Number of atoms:   4237
REMARK YASARA Please address questions or suggestions to: Eliza@yasara.org
REMARK YASARA
SEQRES   1 A  270  MET THR ALA PRO ALA THR ALA PRO HIS ASP HIS PRO GLN 
SEQRES   2 A  270  PRO TYR ALA THR ILE ALA ASP SER TYR ASP ARG LEU LEU 
SEQRES   3 A  270  ASP TRP SER SER ARG HIS TRP ASP GLU SER PRO ARG THR 
SEQRES   4 A  270  ARG VAL GLY ASP PHE LEU ASP THR LEU TRP ALA GLY ARG 
SEQRES   5 A  270  ALA GLU PRO VAL ARG THR VAL ILE GLU LEU CYS CYS GLY 
SEQRES   6 A  270  THR GLY ALA VAL LEU GLU GLU LEU ALA GLU ARG GLY TYR 
SEQRES   7 A  270  THR VAL ALA GLY LEU ASP ARG SER ALA PRO MET LEU GLU 
SEQRES   8 A  270  GLN ALA ARG ALA ARG LEU GLY PRO ALA VAL ASP LEU VAL 
SEQRES   9 A  270  HIS SER GLU LEU PRO ASP ILE PRO ALA ARG ALA THR TYR 
SEQRES  10 A  270  ASP ALA LEU ILE SER VAL GLY THR GLY LEU ASN TYR LEU 
SEQRES  11 A  270  ALA SER PRO ASP ASP LEU ALA ARG THR LEU GLU SER MET 
SEQRES  12 A  270  ALA ARG THR VAL ARG PRO GLY GLY PRO VAL VAL PHE ASP 
SEQRES  13 A  270  LEU LEU SER VAL ARG MET LEU THR VAL ASP ALA VAL GLU 
SEQRES  14 A  270  GLY PHE SER GLN ARG PRO ILE VAL GLU PHE ASP ASP SER 
SEQRES  15 A  270  SER PHE PHE TRP THR TYR GLU HIS ASN VAL ALA GLU GLY 
SEQRES  16 A  270  HIS CYS ASP LEU THR TYR THR ARG PHE GLN ARG CYS PRO 
SEQRES  17 A  270  GLY THR SER GLU GLU LEU PHE THR ARG THR ARG GLU LEU 
SEQRES  18 A  270  HIS ARG ILE HIS LEU ARG GLU ARG ASP LEU VAL GLU ARG 
SEQRES  19 A  270  LEU ALA ARG GLU ALA GLY PHE THR ASP ILE ALA VAL TYR 
SEQRES  20 A  270  ASP ASN TYR ALA HIS ARG PRO ALA SER ALA GLU THR GLN 
SEQRES  21 A  270  TYR GLU VAL TRP THR MET VAL ALA PRO SER 
ATOM      1  N   MET A   1      14.313 -22.023  -8.213  1.00-18.93           N
ATOM      2  CA  MET A   1      13.131 -21.359  -8.827  1.00-18.93           C
ATOM      3  C   MET A   1      13.261 -21.348 -10.336  1.00-18.93           C
ATOM      4  O   MET A   1      14.364 -21.260 -10.868  1.00-18.93           O
ATOM      5  CB  MET A   1      12.980 -19.921  -8.333  1.00-18.93           C
ATOM      6  CG  MET A   1      12.396 -19.811  -6.940  1.00-18.93           C
ATOM      7  SD  MET A   1      11.943 -18.111  -6.604  1.00-18.93           S
ATOM      8  CE  MET A   1      11.472 -18.209  -4.892  1.00-18.93           C
ATOM      9 1H   MET A   1      14.407 -22.960  -8.583  1.00-18.93           H
ATOM     10 2H   MET A   1      14.202 -22.063  -7.208  1.00-18.93           H
ATOM     11 3H   MET A   1      15.149 -21.498  -8.436  1.00-18.93           H
ATOM     12  HA  MET A   1      12.235 -21.919  -8.569  1.00-18.93           H
ATOM     13 1HB  MET A   1      13.948 -19.424  -8.362  1.00-18.93           H
ATOM     14 2HB  MET A   1      12.311 -19.396  -9.013  1.00-18.93           H
ATOM     15 1HG  MET A   1      11.504 -20.433  -6.872  1.00-18.93           H
ATOM     16 2HG  MET A   1      13.127 -20.144  -6.207  1.00-18.93           H
ATOM     17 1HE  MET A   1      12.328 -18.515  -4.290  1.00-18.93           H
ATOM     18 2HE  MET A   1      10.664 -18.930  -4.771  1.00-18.93           H
ATOM     19 3HE  MET A   1      11.131 -17.231  -4.554  1.00-18.93           H
ATOM     20  N   THR A   2      12.140 -21.427 -11.037  1.00 18.41           N
ATOM     21  CA  THR A   2      12.137 -21.536 -12.497  1.00 18.41           C
ATOM     22  C   THR A   2      12.115 -20.172 -13.173  1.00 18.41           C
ATOM     23  O   THR A   2      12.292 -20.067 -14.388  1.00 18.41           O
ATOM     24  CB  THR A   2      10.874 -22.292 -12.962  1.00 18.41           C
ATOM     25  CG2 THR A   2      10.813 -23.693 -12.382  1.00 18.41           C
ATOM     26  OG1 THR A   2       9.715 -21.600 -12.490  1.00 18.41           O
ATOM     27  H   THR A   2      11.234 -21.422 -10.569  1.00 18.41           H
ATOM     28  HA  THR A   2      13.023 -22.079 -12.826  1.00 18.41           H
ATOM     29  HB  THR A   2      10.859 -22.348 -14.051  1.00 18.41           H
ATOM     30  HG1 THR A   2       9.387 -21.051 -13.220  1.00 18.41           H
ATOM     31 1HG2 THR A   2       9.980 -24.228 -12.837  1.00 18.41           H
ATOM     32 2HG2 THR A   2      10.652 -23.652 -11.306  1.00 18.41           H
ATOM     33 3HG2 THR A   2      11.738 -24.223 -12.599  1.00 18.41           H
ATOM     34  N   ALA A   3      11.875 -19.129 -12.389  1.00 28.89           N
ATOM     35  CA  ALA A   3      11.716 -17.776 -12.917  1.00 28.89           C
ATOM     36  C   ALA A   3      12.961 -17.265 -13.670  1.00 28.89           C
ATOM     37  O   ALA A   3      14.097 -17.588 -13.283  1.00 28.89           O
ATOM     38  CB  ALA A   3      11.372 -16.826 -11.757  1.00 28.89           C
ATOM     39  H   ALA A   3      11.763 -19.276 -11.399  1.00 28.89           H
ATOM     40  HA  ALA A   3      10.874 -17.801 -13.606  1.00 28.89           H
ATOM     41 1HB  ALA A   3      10.479 -17.180 -11.244  1.00 28.89           H
ATOM     42 2HB  ALA A   3      11.182 -15.827 -12.149  1.00 28.89           H
ATOM     43 3HB  ALA A   3      12.206 -16.781 -11.053  1.00 28.89           H
ATOM     44  N   PRO A   4      12.771 -16.439 -14.719  1.00 -3.43           N
ATOM     45  CA  PRO A   4      13.946 -15.802 -15.329  1.00 -3.43           C
ATOM     46  C   PRO A   4      14.655 -14.859 -14.364  1.00 -3.43           C
ATOM     47  O   PRO A   4      14.069 -14.387 -13.385  1.00 -3.43           O
ATOM     48  CB  PRO A   4      13.343 -14.993 -16.485  1.00 -3.43           C
ATOM     49  CG  PRO A   4      12.049 -15.651 -16.766  1.00 -3.43           C
ATOM     50  CD  PRO A   4      11.540 -15.994 -15.400  1.00 -3.43           C
ATOM     51  HA  PRO A   4      14.639 -16.554 -15.708  1.00 -3.43           H
ATOM     52 1HB  PRO A   4      13.175 -13.964 -16.169  1.00 -3.43           H
ATOM     53 2HB  PRO A   4      13.991 -15.027 -17.360  1.00 -3.43           H
ATOM     54 1HG  PRO A   4      11.369 -14.976 -17.284  1.00 -3.43           H
ATOM     55 2HG  PRO A   4      12.207 -16.558 -17.349  1.00 -3.43           H
ATOM     56 1HD  PRO A   4      11.125 -15.112 -14.906  1.00 -3.43           H
ATOM     57 2HD  PRO A   4      10.802 -16.794 -15.463  1.00 -3.43           H
ATOM     58  N   ALA A   5      15.910 -14.543 -14.648  1.00 -0.88           N
ATOM     59  CA  ALA A   5      16.715 -13.705 -13.762  1.00 -0.88           C
ATOM     60  C   ALA A   5      16.256 -12.246 -13.701  1.00 -0.88           C
ATOM     61  O   ALA A   5      16.655 -11.501 -12.808  1.00 -0.88           O
ATOM     62  CB  ALA A   5      18.161 -13.777 -14.209  1.00 -0.88           C
ATOM     63  H   ALA A   5      16.347 -14.912 -15.490  1.00 -0.88           H
ATOM     64  HA  ALA A   5      16.649 -14.113 -12.754  1.00 -0.88           H
ATOM     65 1HB  ALA A   5      18.502 -14.812 -14.198  1.00 -0.88           H
ATOM     66 2HB  ALA A   5      18.784 -13.188 -13.534  1.00 -0.88           H
ATOM     67 3HB  ALA A   5      18.257 -13.378 -15.218  1.00 -0.88           H
ATOM     68  N   THR A   6      15.413 -11.853 -14.644  1.00 11.38           N
ATOM     69  CA  THR A   6      14.843 -10.509 -14.685  1.00 11.38           C
ATOM     70  C   THR A   6      13.747 -10.317 -13.642  1.00 11.38           C
ATOM     71  O   THR A   6      13.348  -9.184 -13.362  1.00 11.38           O
ATOM     72  CB  THR A   6      14.197 -10.244 -16.058  1.00 11.38           C
ATOM     73  CG2 THR A   6      15.216 -10.306 -17.180  1.00 11.38           C
ATOM     74  OG1 THR A   6      13.231 -11.266 -16.319  1.00 11.38           O
ATOM     75  H   THR A   6      15.131 -12.502 -15.362  1.00 11.38           H
ATOM     76  HA  THR A   6      15.625  -9.772 -14.506  1.00 11.38           H
ATOM     77  HB  THR A   6      13.717  -9.266 -16.056  1.00 11.38           H
ATOM     78  HG1 THR A   6      12.416 -10.830 -16.603  1.00 11.38           H
ATOM     79 1HG2 THR A   6      16.041  -9.623 -16.973  1.00 11.38           H
ATOM     80 2HG2 THR A   6      14.736 -10.010 -18.112  1.00 11.38           H
ATOM     81 3HG2 THR A   6      15.598 -11.319 -17.284  1.00 11.38           H
ATOM     82  N   ALA A   7      13.251 -11.409 -13.072  1.00 16.77           N
ATOM     83  CA  ALA A   7      12.252 -11.353 -12.009  1.00 16.77           C
ATOM     84  C   ALA A   7      12.997 -11.022 -10.702  1.00 16.77           C
ATOM     85  O   ALA A   7      14.193 -11.291 -10.583  1.00 16.77           O
ATOM     86  CB  ALA A   7      11.510 -12.705 -11.927  1.00 16.77           C
ATOM     87  H   ALA A   7      13.603 -12.315 -13.348  1.00 16.77           H
ATOM     88  HA  ALA A   7      11.532 -10.564 -12.229  1.00 16.77           H
ATOM     89 1HB  ALA A   7      11.065 -12.934 -12.897  1.00 16.77           H
ATOM     90 2HB  ALA A   7      10.715 -12.653 -11.183  1.00 16.77           H
ATOM     91 3HB  ALA A   7      12.204 -13.498 -11.657  1.00 16.77           H
ATOM     92  N   PRO A   8      12.313 -10.462  -9.687  1.00  2.30           N
ATOM     93  CA  PRO A   8      13.084 -10.024  -8.514  1.00  2.30           C
ATOM     94  C   PRO A   8      13.690 -11.108  -7.623  1.00  2.30           C
ATOM     95  O   PRO A   8      14.494 -10.795  -6.744  1.00  2.30           O
ATOM     96  CB  PRO A   8      12.058  -9.202  -7.732  1.00  2.30           C
ATOM     97  CG  PRO A   8      10.782  -9.845  -8.050  1.00  2.30           C
ATOM     98  CD  PRO A   8      10.886 -10.120  -9.523  1.00  2.30           C
ATOM     99  HA  PRO A   8      13.892  -9.367  -8.829  1.00  2.30           H
ATOM    100 1HB  PRO A   8      12.265  -9.229  -6.664  1.00  2.30           H
ATOM    101 2HB  PRO A   8      12.043  -8.173  -8.085  1.00  2.30           H
ATOM    102 1HG  PRO A   8      10.675 -10.773  -7.488  1.00  2.30           H
ATOM    103 2HG  PRO A   8       9.952  -9.175  -7.846  1.00  2.30           H
ATOM    104 1HD  PRO A   8      10.241 -10.954  -9.799  1.00  2.30           H
ATOM    105 2HD  PRO A   8      10.639  -9.228 -10.101  1.00  2.30           H
ATOM    106  N   HIS A   9      13.358 -12.374  -7.838  1.00  3.27           N
ATOM    107  CA  HIS A   9      13.858 -13.445  -6.975  1.00  3.27           C
ATOM    108  C   HIS A   9      15.365 -13.652  -7.089  1.00  3.27           C
ATOM    109  O   HIS A   9      16.023 -13.984  -6.108  1.00  3.27           O
ATOM    110  CB  HIS A   9      13.137 -14.755  -7.286  1.00  3.27           C
ATOM    111  CG  HIS A   9      11.649 -14.618  -7.373  1.00  3.27           C
ATOM    112  CD2 HIS A   9      10.777 -14.902  -8.373  1.00  3.27           C
ATOM    113  ND1 HIS A   9      10.855 -14.133  -6.339  1.00  3.27           N
ATOM    114  CE1 HIS A   9       9.585 -14.157  -6.714  1.00  3.27           C
ATOM    115  NE2 HIS A   9       9.513 -14.616  -7.941  1.00  3.27           N
ATOM    116  H   HIS A   9      12.742 -12.611  -8.602  1.00  3.27           H
ATOM    117  HA  HIS A   9      13.646 -13.175  -5.942  1.00  3.27           H
ATOM    118 1HB  HIS A   9      13.499 -15.149  -8.236  1.00  3.27           H
ATOM    119 2HB  HIS A   9      13.386 -15.478  -6.506  1.00  3.27           H
ATOM    120  HD1 HIS A   9      11.202 -13.795  -5.438  1.00  3.27           H
ATOM    121  HD2 HIS A   9      11.040 -15.307  -9.341  1.00  3.27           H
ATOM    122  HE1 HIS A   9       8.740 -13.854  -6.101  1.00  3.27           H
ATOM    123  HE2 HIS A   9       8.659 -14.751  -8.484  1.00  3.27           H
ATOM    124  N   ASP A  10      15.909 -13.393  -8.271  1.00 14.87           N
ATOM    125  CA  ASP A  10      17.356 -13.467  -8.518  1.00 14.87           C
ATOM    126  C   ASP A  10      18.017 -12.093  -8.390  1.00 14.87           C
ATOM    127  O   ASP A  10      19.164 -11.895  -8.803  1.00 14.87           O
ATOM    128  CB  ASP A  10      17.626 -14.064  -9.903  1.00 14.87           C
ATOM    129  CG  ASP A  10      17.387 -15.560  -9.947  1.00 14.87           C
ATOM    130  OD1 ASP A  10      16.587 -16.016 -10.793  1.00 14.87           O
ATOM    131  OD2 ASP A  10      17.965 -16.312  -9.122  1.00 14.87           O
ATOM    132  H   ASP A  10      15.303 -13.153  -9.050  1.00 14.87           H
ATOM    133  HA  ASP A  10      17.815 -14.117  -7.774  1.00 14.87           H
ATOM    134 1HB  ASP A  10      16.982 -13.566 -10.627  1.00 14.87           H
ATOM    135 2HB  ASP A  10      18.662 -13.892 -10.185  1.00 14.87           H
ATOM    136  N   HIS A  11      17.294 -11.146  -7.804  1.00 18.12           N
ATOM    137  CA  HIS A  11      17.821  -9.821  -7.441  1.00 18.12           C
ATOM    138  C   HIS A  11      18.548  -9.002  -8.525  1.00 18.12           C
ATOM    139  O   HIS A  11      19.686  -8.562  -8.312  1.00 18.12           O
ATOM    140  CB  HIS A  11      18.707  -9.966  -6.196  1.00 18.12           C
ATOM    141  CG  HIS A  11      18.062 -10.747  -5.093  1.00 18.12           C
ATOM    142  CD2 HIS A  11      17.087 -10.418  -4.210  1.00 18.12           C
ATOM    143  ND1 HIS A  11      18.410 -12.054  -4.769  1.00 18.12           N
ATOM    144  CE1 HIS A  11      17.666 -12.461  -3.751  1.00 18.12           C
ATOM    145  NE2 HIS A  11      16.865 -11.487  -3.391  1.00 18.12           N
ATOM    146  H   HIS A  11      16.332 -11.346  -7.559  1.00 18.12           H
ATOM    147  HA  HIS A  11      16.970  -9.218  -7.127  1.00 18.12           H
ATOM    148 1HB  HIS A  11      19.637 -10.459  -6.467  1.00 18.12           H
ATOM    149 2HB  HIS A  11      18.947  -8.972  -5.818  1.00 18.12           H
ATOM    150  HD1 HIS A  11      19.129 -12.613  -5.233  1.00 18.12           H
ATOM    151  HD2 HIS A  11      16.584  -9.462  -4.158  1.00 18.12           H
ATOM    152  HE1 HIS A  11      17.715 -13.440  -3.286  1.00 18.12           H
ATOM    153  HE2 HIS A  11      16.200 -11.515  -2.618  1.00 18.12           H
ATOM    154  N   PRO A  12      17.909  -8.766  -9.688  1.00 25.90           N
ATOM    155  CA  PRO A  12      18.631  -7.938 -10.661  1.00 25.90           C
ATOM    156  C   PRO A  12      18.699  -6.487 -10.185  1.00 25.90           C
ATOM    157  O   PRO A  12      17.866  -6.065  -9.373  1.00 25.90           O
ATOM    158  CB  PRO A  12      17.780  -8.089 -11.926  1.00 25.90           C
ATOM    159  CG  PRO A  12      16.411  -8.253 -11.412  1.00 25.90           C
ATOM    160  CD  PRO A  12      16.578  -9.136 -10.205  1.00 25.90           C
ATOM    161  HA  PRO A  12      19.635  -8.325 -10.833  1.00 25.90           H
ATOM    162 1HB  PRO A  12      17.853  -7.210 -12.561  1.00 25.90           H
ATOM    163 2HB  PRO A  12      18.082  -8.979 -12.477  1.00 25.90           H
ATOM    164 1HG  PRO A  12      16.006  -7.283 -11.119  1.00 25.90           H
ATOM    165 2HG  PRO A  12      15.770  -8.726 -12.154  1.00 25.90           H
ATOM    166 1HD  PRO A  12      15.802  -8.927  -9.470  1.00 25.90           H
ATOM    167 2HD  PRO A  12      16.567 -10.187 -10.497  1.00 25.90           H
ATOM    168  N   GLN A  13      19.656  -5.710 -10.680  1.00 25.72           N
ATOM    169  CA  GLN A  13      19.845  -4.326 -10.220  1.00 25.72           C
ATOM    170  C   GLN A  13      18.587  -3.443 -10.134  1.00 25.72           C
ATOM    171  O   GLN A  13      18.379  -2.826  -9.087  1.00 25.72           O
ATOM    172  CB  GLN A  13      20.908  -3.593 -11.056  1.00 25.72           C
ATOM    173  CG  GLN A  13      22.318  -4.164 -10.960  1.00 25.72           C
ATOM    174  CD  GLN A  13      23.340  -3.315 -11.696  1.00 25.72           C
ATOM    175  NE2 GLN A  13      24.252  -2.730 -10.969  1.00 25.72           N
ATOM    176  OE1 GLN A  13      23.292  -3.163 -12.913  1.00 25.72           O
ATOM    177  H   GLN A  13      20.289  -6.086 -11.383  1.00 25.72           H
ATOM    178  HA  GLN A  13      20.222  -4.387  -9.198  1.00 25.72           H
ATOM    179 1HB  GLN A  13      20.599  -3.594 -12.101  1.00 25.72           H
ATOM    180 2HB  GLN A  13      20.945  -2.559 -10.714  1.00 25.72           H
ATOM    181 1HG  GLN A  13      22.603  -4.223  -9.911  1.00 25.72           H
ATOM    182 2HG  GLN A  13      22.333  -5.165 -11.379  1.00 25.72           H
ATOM    183 1HE2 GLN A  13      24.964  -2.183 -11.421  1.00 25.72           H
ATOM    184 2HE2 GLN A  13      24.222  -2.816  -9.962  1.00 25.72           H
ATOM    185  N   PRO A  14      17.702  -3.406 -11.155  1.00 -0.70           N
ATOM    186  CA  PRO A  14      16.567  -2.493 -10.944  1.00 -0.70           C
ATOM    187  C   PRO A  14      15.535  -2.888  -9.882  1.00 -0.70           C
ATOM    188  O   PRO A  14      14.678  -2.070  -9.551  1.00 -0.70           O
ATOM    189  CB  PRO A  14      15.917  -2.441 -12.329  1.00 -0.70           C
ATOM    190  CG  PRO A  14      16.183  -3.774 -12.891  1.00 -0.70           C
ATOM    191  CD  PRO A  14      17.608  -4.028 -12.492  1.00 -0.70           C
ATOM    192  HA  PRO A  14      16.938  -1.499 -10.692  1.00 -0.70           H
ATOM    193 1HB  PRO A  14      14.846  -2.251 -12.255  1.00 -0.70           H
ATOM    194 2HB  PRO A  14      16.395  -1.680 -12.945  1.00 -0.70           H
ATOM    195 1HG  PRO A  14      15.514  -4.512 -12.446  1.00 -0.70           H
ATOM    196 2HG  PRO A  14      16.080  -3.767 -13.976  1.00 -0.70           H
ATOM    197 1HD  PRO A  14      17.801  -5.097 -12.450  1.00 -0.70           H
ATOM    198 2HD  PRO A  14      18.293  -3.538 -13.186  1.00 -0.70           H
ATOM    199  N   TYR A  15      15.613  -4.090  -9.319  1.00 14.43           N
ATOM    200  CA  TYR A  15      14.750  -4.479  -8.201  1.00 14.43           C
ATOM    201  C   TYR A  15      15.510  -4.561  -6.880  1.00 14.43           C
ATOM    202  O   TYR A  15      14.997  -4.160  -5.832  1.00 14.43           O
ATOM    203  CB  TYR A  15      14.090  -5.831  -8.466  1.00 14.43           C
ATOM    204  CG  TYR A  15      13.067  -5.850  -9.589  1.00 14.43           C
ATOM    205  CD1 TYR A  15      12.985  -6.939 -10.461  1.00 14.43           C
ATOM    206  CD2 TYR A  15      12.147  -4.811  -9.752  1.00 14.43           C
ATOM    207  CE1 TYR A  15      11.966  -7.016 -11.435  1.00 14.43           C
ATOM    208  CE2 TYR A  15      11.170  -4.860 -10.746  1.00 14.43           C
ATOM    209  CZ  TYR A  15      11.080  -5.964 -11.577  1.00 14.43           C
ATOM    210  OH  TYR A  15      10.104  -6.016 -12.545  1.00 14.43           O
ATOM    211  H   TYR A  15      16.317  -4.746  -9.639  1.00 14.43           H
ATOM    212  HA  TYR A  15      13.965  -3.738  -8.069  1.00 14.43           H
ATOM    213 1HB  TYR A  15      14.864  -6.566  -8.687  1.00 14.43           H
ATOM    214 2HB  TYR A  15      13.586  -6.142  -7.551  1.00 14.43           H
ATOM    215  HD1 TYR A  15      13.693  -7.749 -10.378  1.00 14.43           H
ATOM    216  HD2 TYR A  15      12.185  -3.945  -9.109  1.00 14.43           H
ATOM    217  HE1 TYR A  15      11.880  -7.883 -12.062  1.00 14.43           H
ATOM    218  HE2 TYR A  15      10.485  -4.035 -10.872  1.00 14.43           H
ATOM    219  HH  TYR A  15       9.579  -5.214 -12.588  1.00 14.43           H
ATOM    220  N   ALA A  16      16.751  -5.024  -6.928  1.00 10.79           N
ATOM    221  CA  ALA A  16      17.565  -5.196  -5.729  1.00 10.79           C
ATOM    222  C   ALA A  16      17.812  -3.866  -5.014  1.00 10.79           C
ATOM    223  O   ALA A  16      17.955  -3.812  -3.789  1.00 10.79           O
ATOM    224  CB  ALA A  16      18.896  -5.842  -6.115  1.00 10.79           C
ATOM    225  H   ALA A  16      17.150  -5.305  -7.819  1.00 10.79           H
ATOM    226  HA  ALA A  16      17.037  -5.857  -5.041  1.00 10.79           H
ATOM    227 1HB  ALA A  16      18.710  -6.784  -6.627  1.00 10.79           H
ATOM    228 2HB  ALA A  16      19.484  -6.040  -5.217  1.00 10.79           H
ATOM    229 3HB  ALA A  16      19.461  -5.181  -6.775  1.00 10.79           H
ATOM    230  N   THR A  17      17.847  -2.791  -5.781  1.00 15.44           N
ATOM    231  CA  THR A  17      18.080  -1.454  -5.245  1.00 15.44           C
ATOM    232  C   THR A  17      16.849  -0.783  -4.648  1.00 15.44           C
ATOM    233  O   THR A  17      16.980   0.212  -3.930  1.00 15.44           O
ATOM    234  CB  THR A  17      18.583  -0.560  -6.377  1.00 15.44           C
ATOM    235  CG2 THR A  17      19.944  -1.026  -6.856  1.00 15.44           C
ATOM    236  OG1 THR A  17      17.674  -0.654  -7.476  1.00 15.44           O
ATOM    237  H   THR A  17      17.736  -2.882  -6.785  1.00 15.44           H
ATOM    238  HA  THR A  17      18.845  -1.500  -4.471  1.00 15.44           H
ATOM    239  HB  THR A  17      18.652   0.471  -6.033  1.00 15.44           H
ATOM    240  HG1 THR A  17      18.124  -1.109  -8.200  1.00 15.44           H
ATOM    241 1HG2 THR A  17      20.263  -0.384  -7.672  1.00 15.44           H
ATOM    242 2HG2 THR A  17      19.916  -2.056  -7.208  1.00 15.44           H
ATOM    243 3HG2 THR A  17      20.668  -0.942  -6.045  1.00 15.44           H
ATOM    244  N   ILE A  18      15.662  -1.314  -4.917  1.00  8.69           N
ATOM    245  CA  ILE A  18      14.426  -0.699  -4.427  1.00  8.69           C
ATOM    246  C   ILE A  18      13.605  -1.532  -3.443  1.00  8.69           C
ATOM    247  O   ILE A  18      12.766  -0.970  -2.745  1.00  8.69           O
ATOM    248  CB  ILE A  18      13.537  -0.213  -5.603  1.00  8.69           C
ATOM    249  CG1 ILE A  18      12.867  -1.363  -6.365  1.00  8.69           C
ATOM    250  CG2 ILE A  18      14.315   0.838  -6.442  1.00  8.69           C
ATOM    251  CD1 ILE A  18      11.831  -0.905  -7.374  1.00  8.69           C
ATOM    252  H   ILE A  18      15.599  -2.137  -5.502  1.00  8.69           H
ATOM    253  HA  ILE A  18      14.699   0.195  -3.885  1.00  8.69           H
ATOM    254  HB  ILE A  18      12.718   0.339  -5.142  1.00  8.69           H
ATOM    255 1HG1 ILE A  18      13.609  -1.962  -6.888  1.00  8.69           H
ATOM    256 2HG1 ILE A  18      12.367  -2.012  -5.646  1.00  8.69           H
ATOM    257 1HG2 ILE A  18      13.643   1.318  -7.153  1.00  8.69           H
ATOM    258 2HG2 ILE A  18      15.130   0.366  -6.993  1.00  8.69           H
ATOM    259 3HG2 ILE A  18      14.731   1.607  -5.791  1.00  8.69           H
ATOM    260 1HD1 ILE A  18      11.410  -1.773  -7.882  1.00  8.69           H
ATOM    261 2HD1 ILE A  18      12.296  -0.256  -8.115  1.00  8.69           H
ATOM    262 3HD1 ILE A  18      11.035  -0.366  -6.861  1.00  8.69           H
ATOM    263  N   ALA A  19      13.820  -2.839  -3.351  1.00 13.41           N
ATOM    264  CA  ALA A  19      12.986  -3.672  -2.483  1.00 13.41           C
ATOM    265  C   ALA A  19      13.137  -3.342  -0.991  1.00 13.41           C
ATOM    266  O   ALA A  19      12.154  -3.213  -0.261  1.00 13.41           O
ATOM    267  CB  ALA A  19      13.285  -5.145  -2.730  1.00 13.41           C
ATOM    268  H   ALA A  19      14.530  -3.279  -3.924  1.00 13.41           H
ATOM    269  HA  ALA A  19      11.947  -3.488  -2.752  1.00 13.41           H
ATOM    270 1HB  ALA A  19      13.154  -5.374  -3.788  1.00 13.41           H
ATOM    271 2HB  ALA A  19      12.602  -5.758  -2.143  1.00 13.41           H
ATOM    272 3HB  ALA A  19      14.312  -5.367  -2.437  1.00 13.41           H
ATOM    273  N   ASP A  20      14.373  -3.194  -0.541  1.00 -6.52           N
ATOM    274  CA  ASP A  20      14.650  -2.929   0.870  1.00 -6.52           C
ATOM    275  C   ASP A  20      14.567  -1.438   1.124  1.00 -6.52           C
ATOM    276  O   ASP A  20      14.182  -1.000   2.202  1.00 -6.52           O
ATOM    277  CB  ASP A  20      16.059  -3.385   1.253  1.00 -6.52           C
ATOM    278  CG  ASP A  20      16.231  -4.879   1.158  1.00 -6.52           C
ATOM    279  OD1 ASP A  20      15.584  -5.641   1.905  1.00 -6.52           O
ATOM    280  OD2 ASP A  20      17.030  -5.331   0.306  1.00 -6.52           O
ATOM    281  H   ASP A  20      15.157  -3.271  -1.183  1.00 -6.52           H
ATOM    282  HA  ASP A  20      13.921  -3.447   1.492  1.00 -6.52           H
ATOM    283 1HB  ASP A  20      16.774  -2.909   0.584  1.00 -6.52           H
ATOM    284 2HB  ASP A  20      16.277  -3.065   2.271  1.00 -6.52           H
ATOM    285  N   SER A  21      14.925  -0.635   0.133  1.00-12.96           N
ATOM    286  CA  SER A  21      14.931   0.810   0.332  1.00-12.96           C
ATOM    287  C   SER A  21      13.518   1.386   0.350  1.00-12.96           C
ATOM    288  O   SER A  21      13.289   2.402   0.998  1.00-12.96           O
ATOM    289  CB  SER A  21      15.803   1.515  -0.705  1.00-12.96           C
ATOM    290  OG  SER A  21      15.273   1.359  -2.003  1.00-12.96           O
ATOM    291  H   SER A  21      15.237  -1.025  -0.750  1.00-12.96           H
ATOM    292  HA  SER A  21      15.371   1.011   1.308  1.00-12.96           H
ATOM    293 1HB  SER A  21      15.857   2.576  -0.464  1.00-12.96           H
ATOM    294 2HB  SER A  21      16.808   1.095  -0.674  1.00-12.96           H
ATOM    295  HG  SER A  21      15.965   0.982  -2.574  1.00-12.96           H
ATOM    296  N   TYR A  22      12.543   0.730  -0.270  1.00 11.21           N
ATOM    297  CA  TYR A  22      11.151   1.161  -0.110  1.00 11.21           C
ATOM    298  C   TYR A  22      10.681   0.850   1.312  1.00 11.21           C
ATOM    299  O   TYR A  22       9.942   1.605   1.928  1.00 11.21           O
ATOM    300  CB  TYR A  22      10.228   0.483  -1.124  1.00 11.21           C
ATOM    301  CG  TYR A  22       9.077   1.377  -1.528  1.00 11.21           C
ATOM    302  CD1 TYR A  22       9.105   2.061  -2.744  1.00 11.21           C
ATOM    303  CD2 TYR A  22       7.997   1.594  -0.671  1.00 11.21           C
ATOM    304  CE1 TYR A  22       8.111   2.978  -3.073  1.00 11.21           C
ATOM    305  CE2 TYR A  22       7.021   2.540  -0.978  1.00 11.21           C
ATOM    306  CZ  TYR A  22       7.087   3.231  -2.177  1.00 11.21           C
ATOM    307  OH  TYR A  22       6.145   4.184  -2.490  1.00 11.21           O
ATOM    308  H   TYR A  22      12.754  -0.068  -0.863  1.00 11.21           H
ATOM    309  HA  TYR A  22      11.098   2.236  -0.280  1.00 11.21           H
ATOM    310 1HB  TYR A  22      10.800   0.237  -2.018  1.00 11.21           H
ATOM    311 2HB  TYR A  22       9.841  -0.438  -0.688  1.00 11.21           H
ATOM    312  HD1 TYR A  22       9.914   1.886  -3.438  1.00 11.21           H
ATOM    313  HD2 TYR A  22       7.932   1.045   0.258  1.00 11.21           H
ATOM    314  HE1 TYR A  22       8.145   3.495  -4.020  1.00 11.21           H
ATOM    315  HE2 TYR A  22       6.232   2.745  -0.271  1.00 11.21           H
ATOM    316  HH  TYR A  22       5.516   4.341  -1.783  1.00 11.21           H
ATOM    317  N   ASP A  23      11.157  -0.254   1.865  1.00 -1.17           N
ATOM    318  CA  ASP A  23      10.806  -0.630   3.236  1.00 -1.17           C
ATOM    319  C   ASP A  23      11.407   0.388   4.217  1.00 -1.17           C
ATOM    320  O   ASP A  23      10.794   0.797   5.202  1.00 -1.17           O
ATOM    321  CB  ASP A  23      11.335  -2.038   3.520  1.00 -1.17           C
ATOM    322  CG  ASP A  23      10.771  -2.633   4.794  1.00 -1.17           C
ATOM    323  OD1 ASP A  23       9.763  -2.125   5.329  1.00 -1.17           O
ATOM    324  OD2 ASP A  23      11.335  -3.647   5.256  1.00 -1.17           O
ATOM    325  H   ASP A  23      11.771  -0.860   1.338  1.00 -1.17           H
ATOM    326  HA  ASP A  23       9.719  -0.625   3.333  1.00 -1.17           H
ATOM    327 1HB  ASP A  23      11.073  -2.689   2.686  1.00 -1.17           H
ATOM    328 2HB  ASP A  23      12.421  -2.001   3.602  1.00 -1.17           H
ATOM    329  N   ARG A  24      12.597   0.880   3.896  1.00-15.87           N
ATOM    330  CA  ARG A  24      13.235   1.943   4.683  1.00-15.87           C
ATOM    331  C   ARG A  24      12.520   3.285   4.513  1.00-15.87           C
ATOM    332  O   ARG A  24      12.378   4.029   5.475  1.00-15.87           O
ATOM    333  CB  ARG A  24      14.721   2.040   4.311  1.00-15.87           C
ATOM    334  CG  ARG A  24      15.508   0.788   4.723  1.00-15.87           C
ATOM    335  CD  ARG A  24      16.871   0.681   4.062  1.00-15.87           C
ATOM    336  NE  ARG A  24      17.505  -0.600   4.410  1.00-15.87           N
ATOM    337  CZ  ARG A  24      18.663  -1.058   3.957  1.00-15.87           C
ATOM    338  NH1 ARG A  24      19.081  -2.218   4.369  1.00-15.87           N
ATOM    339  NH2 ARG A  24      19.407  -0.430   3.087  1.00-15.87           N
ATOM    340  H   ARG A  24      13.083   0.495   3.090  1.00-15.87           H
ATOM    341  HA  ARG A  24      13.164   1.684   5.741  1.00-15.87           H
ATOM    342 1HB  ARG A  24      14.800   2.175   3.234  1.00-15.87           H
ATOM    343 2HB  ARG A  24      15.161   2.907   4.804  1.00-15.87           H
ATOM    344 1HG  ARG A  24      15.632   0.784   5.804  1.00-15.87           H
ATOM    345 2HG  ARG A  24      14.940  -0.096   4.447  1.00-15.87           H
ATOM    346 1HD  ARG A  24      16.748   0.734   2.980  1.00-15.87           H
ATOM    347 2HD  ARG A  24      17.502   1.507   4.389  1.00-15.87           H
ATOM    348  HE  ARG A  24      17.012  -1.190   5.068  1.00-15.87           H
ATOM    349 1HH1 ARG A  24      18.541  -2.752   5.037  1.00-15.87           H
ATOM    350 2HH1 ARG A  24      19.945  -2.598   4.004  1.00-15.87           H
ATOM    351 1HH2 ARG A  24      19.093   0.452   2.695  1.00-15.87           H
ATOM    352 2HH2 ARG A  24      20.296  -0.819   2.822  1.00-15.87           H
ATOM    353  N   LEU A  25      12.000   3.572   3.328  1.00  3.48           N
ATOM    354  CA  LEU A  25      11.147   4.748   3.102  1.00  3.48           C
ATOM    355  C   LEU A  25       9.928   4.706   4.025  1.00  3.48           C
ATOM    356  O   LEU A  25       9.618   5.702   4.682  1.00  3.48           O
ATOM    357  CB  LEU A  25      10.704   4.796   1.635  1.00  3.48           C
ATOM    358  CG  LEU A  25       9.390   5.485   1.250  1.00  3.48           C
ATOM    359  CD1 LEU A  25       9.311   6.960   1.622  1.00  3.48           C
ATOM    360  CD2 LEU A  25       9.202   5.353  -0.256  1.00  3.48           C
ATOM    361  H   LEU A  25      12.187   2.954   2.547  1.00  3.48           H
ATOM    362  HA  LEU A  25      11.708   5.653   3.339  1.00  3.48           H
ATOM    363 1HB  LEU A  25      11.509   5.248   1.058  1.00  3.48           H
ATOM    364 2HB  LEU A  25      10.622   3.765   1.294  1.00  3.48           H
ATOM    365  HG  LEU A  25       8.570   4.965   1.744  1.00  3.48           H
ATOM    366 1HD1 LEU A  25       8.280   7.300   1.525  1.00  3.48           H
ATOM    367 2HD1 LEU A  25       9.943   7.541   0.953  1.00  3.48           H
ATOM    368 3HD1 LEU A  25       9.636   7.106   2.652  1.00  3.48           H
ATOM    369 1HD2 LEU A  25       8.223   5.744  -0.536  1.00  3.48           H
ATOM    370 2HD2 LEU A  25       9.265   4.304  -0.541  1.00  3.48           H
ATOM    371 3HD2 LEU A  25       9.978   5.914  -0.777  1.00  3.48           H
ATOM    372  N   LEU A  26       9.288   3.549   4.137  1.00 -2.96           N
ATOM    373  CA  LEU A  26       8.135   3.385   5.026  1.00 -2.96           C
ATOM    374  C   LEU A  26       8.509   3.590   6.491  1.00 -2.96           C
ATOM    375  O   LEU A  26       7.734   4.140   7.281  1.00 -2.96           O
ATOM    376  CB  LEU A  26       7.529   1.990   4.842  1.00 -2.96           C
ATOM    377  CG  LEU A  26       6.899   1.661   3.485  1.00 -2.96           C
ATOM    378  CD1 LEU A  26       6.466   0.201   3.460  1.00 -2.96           C
ATOM    379  CD2 LEU A  26       5.705   2.558   3.180  1.00 -2.96           C
ATOM    380  H   LEU A  26       9.599   2.755   3.583  1.00 -2.96           H
ATOM    381  HA  LEU A  26       7.375   4.124   4.770  1.00 -2.96           H
ATOM    382 1HB  LEU A  26       8.310   1.256   5.039  1.00 -2.96           H
ATOM    383 2HB  LEU A  26       6.760   1.858   5.603  1.00 -2.96           H
ATOM    384  HG  LEU A  26       7.644   1.811   2.704  1.00 -2.96           H
ATOM    385 1HD1 LEU A  26       6.061  -0.042   2.478  1.00 -2.96           H
ATOM    386 2HD1 LEU A  26       5.701   0.030   4.217  1.00 -2.96           H
ATOM    387 3HD1 LEU A  26       7.326  -0.439   3.661  1.00 -2.96           H
ATOM    388 1HD2 LEU A  26       5.293   2.292   2.208  1.00 -2.96           H
ATOM    389 2HD2 LEU A  26       6.020   3.601   3.156  1.00 -2.96           H
ATOM    390 3HD2 LEU A  26       4.939   2.427   3.946  1.00 -2.96           H
ATOM    391  N   ASP A  27       9.704   3.160   6.864  1.00 -3.41           N
ATOM    392  CA  ASP A  27      10.158   3.305   8.245  1.00 -3.41           C
ATOM    393  C   ASP A  27      10.342   4.778   8.605  1.00 -3.41           C
ATOM    394  O   ASP A  27       9.875   5.236   9.645  1.00 -3.41           O
ATOM    395  CB  ASP A  27      11.469   2.535   8.431  1.00 -3.41           C
ATOM    396  CG  ASP A  27      11.815   2.303   9.889  1.00 -3.41           C
ATOM    397  OD1 ASP A  27      10.902   2.037  10.699  1.00 -3.41           O
ATOM    398  OD2 ASP A  27      13.016   2.343  10.229  1.00 -3.41           O
ATOM    399  H   ASP A  27      10.310   2.710   6.188  1.00 -3.41           H
ATOM    400  HA  ASP A  27       9.399   2.886   8.906  1.00 -3.41           H
ATOM    401 1HB  ASP A  27      11.380   1.566   7.940  1.00 -3.41           H
ATOM    402 2HB  ASP A  27      12.278   3.089   7.956  1.00 -3.41           H
ATOM    403  N   TRP A  28      10.953   5.557   7.724  1.00 35.29           N
ATOM    404  CA  TRP A  28      11.099   6.987   7.996  1.00 35.29           C
ATOM    405  C   TRP A  28       9.756   7.709   7.953  1.00 35.29           C
ATOM    406  O   TRP A  28       9.503   8.591   8.776  1.00 35.29           O
ATOM    407  CB  TRP A  28      12.077   7.618   7.004  1.00 35.29           C
ATOM    408  CG  TRP A  28      13.487   7.170   7.238  1.00 35.29           C
ATOM    409  CD1 TRP A  28      14.166   6.231   6.531  1.00 35.29           C
ATOM    410  CD2 TRP A  28      14.391   7.589   8.277  1.00 35.29           C
ATOM    411  CE2 TRP A  28      15.602   6.860   8.101  1.00 35.29           C
ATOM    412  CE3 TRP A  28      14.301   8.501   9.347  1.00 35.29           C
ATOM    413  NE1 TRP A  28      15.410   6.012   7.050  1.00 35.29           N
ATOM    414  CZ2 TRP A  28      16.723   7.046   8.936  1.00 35.29           C
ATOM    415  CZ3 TRP A  28      15.425   8.693  10.188  1.00 35.29           C
ATOM    416  CH2 TRP A  28      16.630   7.963   9.967  1.00 35.29           C
ATOM    417  H   TRP A  28      11.336   5.161   6.869  1.00 35.29           H
ATOM    418  HA  TRP A  28      11.496   7.106   9.004  1.00 35.29           H
ATOM    419 1HB  TRP A  28      11.777   7.351   5.990  1.00 35.29           H
ATOM    420 2HB  TRP A  28      12.028   8.700   7.096  1.00 35.29           H
ATOM    421  HD1 TRP A  28      13.758   5.706   5.678  1.00 35.29           H
ATOM    422  HE1 TRP A  28      16.062   5.308   6.713  1.00 35.29           H
ATOM    423  HE3 TRP A  28      13.383   9.040   9.526  1.00 35.29           H
ATOM    424  HZ2 TRP A  28      17.633   6.489   8.770  1.00 35.29           H
ATOM    425  HZ3 TRP A  28      15.364   9.394  11.007  1.00 35.29           H
ATOM    426  HH2 TRP A  28      17.480   8.123  10.617  1.00 35.29           H
ATOM    427  N   SER A  29       8.868   7.322   7.047  1.00 -8.17           N
ATOM    428  CA  SER A  29       7.555   7.962   6.974  1.00 -8.17           C
ATOM    429  C   SER A  29       6.752   7.743   8.249  1.00 -8.17           C
ATOM    430  O   SER A  29       6.130   8.671   8.764  1.00 -8.17           O
ATOM    431  CB  SER A  29       6.775   7.424   5.772  1.00 -8.17           C
ATOM    432  OG  SER A  29       7.487   7.659   4.570  1.00 -8.17           O
ATOM    433  H   SER A  29       9.100   6.590   6.378  1.00 -8.17           H
ATOM    434  HA  SER A  29       7.700   9.035   6.845  1.00 -8.17           H
ATOM    435 1HB  SER A  29       6.620   6.352   5.894  1.00 -8.17           H
ATOM    436 2HB  SER A  29       5.806   7.921   5.722  1.00 -8.17           H
ATOM    437  HG  SER A  29       8.284   7.123   4.582  1.00 -8.17           H
ATOM    438  N   SER A  30       6.774   6.534   8.789  1.00 -7.92           N
ATOM    439  CA  SER A  30       6.013   6.257  10.006  1.00 -7.92           C
ATOM    440  C   SER A  30       6.614   6.952  11.225  1.00 -7.92           C
ATOM    441  O   SER A  30       5.882   7.526  12.035  1.00 -7.92           O
ATOM    442  CB  SER A  30       5.925   4.750  10.255  1.00 -7.92           C
ATOM    443  OG  SER A  30       7.207   4.183  10.466  1.00 -7.92           O
ATOM    444  H   SER A  30       7.303   5.787   8.347  1.00 -7.92           H
ATOM    445  HA  SER A  30       5.003   6.648   9.880  1.00 -7.92           H
ATOM    446 1HB  SER A  30       5.306   4.571  11.134  1.00 -7.92           H
ATOM    447 2HB  SER A  30       5.461   4.274   9.392  1.00 -7.92           H
ATOM    448  HG  SER A  30       7.770   4.410   9.721  1.00 -7.92           H
ATOM    449  N   ARG A  31       7.936   6.982  11.350  1.00-18.16           N
ATOM    450  CA  ARG A  31       8.577   7.666  12.485  1.00-18.16           C
ATOM    451  C   ARG A  31       8.358   9.171  12.459  1.00-18.16           C
ATOM    452  O   ARG A  31       8.228   9.805  13.508  1.00-18.16           O
ATOM    453  CB  ARG A  31      10.077   7.363  12.520  1.00-18.16           C
ATOM    454  CG  ARG A  31      10.368   5.906  12.853  1.00-18.16           C
ATOM    455  CD  ARG A  31      11.838   5.575  12.694  1.00-18.16           C
ATOM    456  NE  ARG A  31      12.026   4.119  12.719  1.00-18.16           N
ATOM    457  CZ  ARG A  31      12.279   3.351  13.766  1.00-18.16           C
ATOM    458  NH1 ARG A  31      12.294   2.064  13.575  1.00-18.16           N
ATOM    459  NH2 ARG A  31      12.505   3.784  14.976  1.00-18.16           N
ATOM    460  H   ARG A  31       8.517   6.499  10.664  1.00-18.16           H
ATOM    461  HA  ARG A  31       8.134   7.298  13.410  1.00-18.16           H
ATOM    462 1HB  ARG A  31      10.508   7.601  11.547  1.00-18.16           H
ATOM    463 2HB  ARG A  31      10.550   7.991  13.276  1.00-18.16           H
ATOM    464 1HG  ARG A  31      10.057   5.696  13.876  1.00-18.16           H
ATOM    465 2HG  ARG A  31       9.801   5.265  12.181  1.00-18.16           H
ATOM    466 1HD  ARG A  31      12.176   5.947  11.726  1.00-18.16           H
ATOM    467 2HD  ARG A  31      12.419   6.056  13.480  1.00-18.16           H
ATOM    468  HE  ARG A  31      11.936   3.640  11.831  1.00-18.16           H
ATOM    469 1HH1 ARG A  31      12.067   1.705  12.659  1.00-18.16           H
ATOM    470 2HH1 ARG A  31      12.517   1.448  14.339  1.00-18.16           H
ATOM    471 1HH2 ARG A  31      12.515   4.777  15.174  1.00-18.16           H
ATOM    472 2HH2 ARG A  31      12.680   3.115  15.713  1.00-18.16           H
ATOM    473  N   HIS A  32       8.263   9.746  11.270  1.00 12.31           N
ATOM    474  CA  HIS A  32       7.975  11.176  11.126  1.00 12.31           C
ATOM    475  C   HIS A  32       6.481  11.508  11.091  1.00 12.31           C
ATOM    476  O   HIS A  32       6.131  12.670  10.898  1.00 12.31           O
ATOM    477  CB  HIS A  32       8.473  11.761   9.804  1.00 12.31           C
ATOM    478  CG  HIS A  32       9.953  11.659   9.647  1.00 12.31           C
ATOM    479  CD2 HIS A  32      10.917  11.504  10.580  1.00 12.31           C
ATOM    480  ND1 HIS A  32      10.564  11.378   8.442  1.00 12.31           N
ATOM    481  CE1 HIS A  32      11.769  10.896   8.680  1.00 12.31           C
ATOM    482  NE2 HIS A  32      11.994  10.926   9.976  1.00 12.31           N
ATOM    483  H   HIS A  32       8.419   9.190  10.434  1.00 12.31           H
ATOM    484  HA  HIS A  32       8.393  11.706  11.981  1.00 12.31           H
ATOM    485 1HB  HIS A  32       8.001  11.222   8.982  1.00 12.31           H
ATOM    486 2HB  HIS A  32       8.188  12.811   9.737  1.00 12.31           H
ATOM    487  HD1 HIS A  32      10.149  11.489   7.528  1.00 12.31           H
ATOM    488  HD2 HIS A  32      10.816  11.730  11.627  1.00 12.31           H
ATOM    489  HE1 HIS A  32      12.428  10.500   7.924  1.00 12.31           H
ATOM    490  HE2 HIS A  32      12.759  10.488  10.463  1.00 12.31           H
ATOM    491  N   TRP A  33       5.624  10.505  11.265  1.00 42.56           N
ATOM    492  CA  TRP A  33       4.159  10.653  11.262  1.00 42.56           C
ATOM    493  C   TRP A  33       3.626  11.225   9.950  1.00 42.56           C
ATOM    494  O   TRP A  33       2.613  11.926   9.897  1.00 42.56           O
ATOM    495  CB  TRP A  33       3.679  11.477  12.458  1.00 42.56           C
ATOM    496  CG  TRP A  33       4.173  10.925  13.761  1.00 42.56           C
ATOM    497  CD1 TRP A  33       5.175  11.430  14.527  1.00 42.56           C
ATOM    498  CD2 TRP A  33       3.687   9.772  14.474  1.00 42.56           C
ATOM    499  CE2 TRP A  33       4.434   9.682  15.684  1.00 42.56           C
ATOM    500  CE3 TRP A  33       2.691   8.805  14.219  1.00 42.56           C
ATOM    501  NE1 TRP A  33       5.353  10.694  15.664  1.00 42.56           N
ATOM    502  CZ2 TRP A  33       4.190   8.683  16.649  1.00 42.56           C
ATOM    503  CZ3 TRP A  33       2.455   7.784  15.179  1.00 42.56           C
ATOM    504  CH2 TRP A  33       3.201   7.749  16.393  1.00 42.56           C
ATOM    505  H   TRP A  33       5.986   9.572  11.412  1.00 42.56           H
ATOM    506  HA  TRP A  33       3.737   9.653  11.367  1.00 42.56           H
ATOM    507 1HB  TRP A  33       4.031  12.503  12.349  1.00 42.56           H
ATOM    508 2HB  TRP A  33       2.589  11.487  12.466  1.00 42.56           H
ATOM    509  HD1 TRP A  33       5.752  12.310  14.270  1.00 42.56           H
ATOM    510  HE1 TRP A  33       6.054  10.893  16.374  1.00 42.56           H
ATOM    511  HE3 TRP A  33       2.113   8.846  13.307  1.00 42.56           H
ATOM    512  HZ2 TRP A  33       4.761   8.649  17.566  1.00 42.56           H
ATOM    513  HZ3 TRP A  33       1.700   7.035  14.994  1.00 42.56           H
ATOM    514  HH2 TRP A  33       2.995   6.980  17.124  1.00 42.56           H
ATOM    515  N   ASP A  34       4.338  10.892   8.885  1.00 16.04           N
ATOM    516  CA  ASP A  34       4.006  11.287   7.517  1.00 16.04           C
ATOM    517  C   ASP A  34       3.046  10.239   6.957  1.00 16.04           C
ATOM    518  O   ASP A  34       2.344  10.435   5.964  1.00 16.04           O
ATOM    519  CB  ASP A  34       5.254  11.375   6.638  1.00 16.04           C
ATOM    520  CG  ASP A  34       5.019  12.219   5.399  1.00 16.04           C
ATOM    521  OD1 ASP A  34       4.122  13.093   5.400  1.00 16.04           O
ATOM    522  OD2 ASP A  34       5.751  12.046   4.402  1.00 16.04           O
ATOM    523  H   ASP A  34       5.156  10.303   9.014  1.00 16.04           H
ATOM    524  HA  ASP A  34       3.541  12.273   7.510  1.00 16.04           H
ATOM    525 1HB  ASP A  34       6.063  11.823   7.215  1.00 16.04           H
ATOM    526 2HB  ASP A  34       5.552  10.370   6.338  1.00 16.04           H
ATOM    527  N   GLU A  35       3.039   9.104   7.639  1.00 60.43           N
ATOM    528  CA  GLU A  35       2.213   7.949   7.323  1.00 60.43           C
ATOM    529  C   GLU A  35       1.900   7.319   8.680  1.00 60.43           C
ATOM    530  O   GLU A  35       2.651   7.527   9.638  1.00 60.43           O
ATOM    531  CB  GLU A  35       3.014   6.992   6.435  1.00 60.43           C
ATOM    532  CG  GLU A  35       2.217   5.842   5.837  1.00 60.43           C
ATOM    533  CD  GLU A  35       3.049   4.996   4.889  1.00 60.43           C
ATOM    534  OE1 GLU A  35       2.476   4.095   4.240  1.00 60.43           O
ATOM    535  OE2 GLU A  35       4.272   5.224   4.772  1.00 60.43           O
ATOM    536  H   GLU A  35       3.636   9.017   8.452  1.00 60.43           H
ATOM    537  HA  GLU A  35       1.300   8.249   6.808  1.00 60.43           H
ATOM    538 1HB  GLU A  35       3.432   7.570   5.612  1.00 60.43           H
ATOM    539 2HB  GLU A  35       3.839   6.582   7.018  1.00 60.43           H
ATOM    540 1HG  GLU A  35       1.838   5.210   6.640  1.00 60.43           H
ATOM    541 2HG  GLU A  35       1.368   6.254   5.290  1.00 60.43           H
ATOM    542  N   SER A  36       0.808   6.580   8.791  1.00 11.00           N
ATOM    543  CA  SER A  36       0.478   5.837  10.006  1.00 11.00           C
ATOM    544  C   SER A  36       1.393   4.608  10.108  1.00 11.00           C
ATOM    545  O   SER A  36       1.747   4.027   9.074  1.00 11.00           O
ATOM    546  CB  SER A  36      -0.983   5.389   9.933  1.00 11.00           C
ATOM    547  OG  SER A  36      -1.365   4.665  11.089  1.00 11.00           O
ATOM    548  H   SER A  36       0.184   6.499   7.992  1.00 11.00           H
ATOM    549  HA  SER A  36       0.616   6.482  10.870  1.00 11.00           H
ATOM    550 1HB  SER A  36      -1.622   6.267   9.835  1.00 11.00           H
ATOM    551 2HB  SER A  36      -1.114   4.759   9.053  1.00 11.00           H
ATOM    552  HG  SER A  36      -2.128   4.124  10.873  1.00 11.00           H
ATOM    553  N   PRO A  37       1.804   4.197  11.324  1.00 -6.87           N
ATOM    554  CA  PRO A  37       2.629   2.982  11.405  1.00 -6.87           C
ATOM    555  C   PRO A  37       1.856   1.704  11.062  1.00 -6.87           C
ATOM    556  O   PRO A  37       0.622   1.682  11.101  1.00 -6.87           O
ATOM    557  CB  PRO A  37       3.111   3.001  12.859  1.00 -6.87           C
ATOM    558  CG  PRO A  37       2.023   3.660  13.588  1.00 -6.87           C
ATOM    559  CD  PRO A  37       1.569   4.761  12.666  1.00 -6.87           C
ATOM    560  HA  PRO A  37       3.487   3.061  10.738  1.00 -6.87           H
ATOM    561 1HB  PRO A  37       3.278   1.991  13.232  1.00 -6.87           H
ATOM    562 2HB  PRO A  37       4.022   3.593  12.942  1.00 -6.87           H
ATOM    563 1HG  PRO A  37       1.211   2.955  13.746  1.00 -6.87           H
ATOM    564 2HG  PRO A  37       2.375   4.059  14.539  1.00 -6.87           H
ATOM    565 1HD  PRO A  37       0.510   4.971  12.818  1.00 -6.87           H
ATOM    566 2HD  PRO A  37       2.172   5.657  12.811  1.00 -6.87           H
ATOM    567  N   ARG A  38       2.569   0.642  10.697  1.00 40.69           N
ATOM    568  CA  ARG A  38       1.951  -0.540  10.068  1.00 40.69           C
ATOM    569  C   ARG A  38       0.853  -1.187  10.907  1.00 40.69           C
ATOM    570  O   ARG A  38      -0.246  -1.432  10.406  1.00 40.69           O
ATOM    571  CB  ARG A  38       3.010  -1.597   9.727  1.00 40.69           C
ATOM    572  CG  ARG A  38       4.275  -1.116   9.016  1.00 40.69           C
ATOM    573  CD  ARG A  38       4.081  -0.626   7.586  1.00 40.69           C
ATOM    574  NE  ARG A  38       4.758   0.655   7.377  1.00 40.69           N
ATOM    575  CZ  ARG A  38       4.171   1.846   7.379  1.00 40.69           C
ATOM    576  NH1 ARG A  38       4.906   2.930   7.252  1.00 40.69           N
ATOM    577  NH2 ARG A  38       2.874   2.001   7.543  1.00 40.69           N
ATOM    578  H   ARG A  38       3.579   0.662  10.836  1.00 40.69           H
ATOM    579  HA  ARG A  38       1.486  -0.222   9.137  1.00 40.69           H
ATOM    580 1HB  ARG A  38       3.325  -2.069  10.658  1.00 40.69           H
ATOM    581 2HB  ARG A  38       2.541  -2.368   9.114  1.00 40.69           H
ATOM    582 1HG  ARG A  38       4.727  -0.314   9.601  1.00 40.69           H
ATOM    583 2HG  ARG A  38       4.985  -1.942   8.993  1.00 40.69           H
ATOM    584 1HD  ARG A  38       4.496  -1.366   6.901  1.00 40.69           H
ATOM    585 2HD  ARG A  38       3.017  -0.530   7.371  1.00 40.69           H
ATOM    586  HE  ARG A  38       5.755   0.628   7.229  1.00 40.69           H
ATOM    587 1HH1 ARG A  38       5.910   2.850   7.188  1.00 40.69           H
ATOM    588 2HH1 ARG A  38       4.455   3.831   7.229  1.00 40.69           H
ATOM    589 1HH2 ARG A  38       2.267   1.201   7.451  1.00 40.69           H
ATOM    590 2HH2 ARG A  38       2.504   2.913   7.768  1.00 40.69           H
ATOM    591  N   THR A  39       1.130  -1.438  12.177  1.00 11.47           N
ATOM    592  CA  THR A  39       0.164  -2.095  13.057  1.00 11.47           C
ATOM    593  C   THR A  39      -1.077  -1.226  13.253  1.00 11.47           C
ATOM    594  O   THR A  39      -2.189  -1.736  13.307  1.00 11.47           O
ATOM    595  CB  THR A  39       0.809  -2.418  14.428  1.00 11.47           C
ATOM    596  CG2 THR A  39      -0.077  -3.279  15.309  1.00 11.47           C
ATOM    597  OG1 THR A  39       2.024  -3.143  14.218  1.00 11.47           O
ATOM    598  H   THR A  39       2.049  -1.205  12.553  1.00 11.47           H
ATOM    599  HA  THR A  39      -0.147  -3.033  12.595  1.00 11.47           H
ATOM    600  HB  THR A  39       1.040  -1.490  14.945  1.00 11.47           H
ATOM    601  HG1 THR A  39       1.786  -4.048  13.965  1.00 11.47           H
ATOM    602 1HG2 THR A  39       0.466  -3.542  16.216  1.00 11.47           H
ATOM    603 2HG2 THR A  39      -0.357  -4.189  14.778  1.00 11.47           H
ATOM    604 3HG2 THR A  39      -0.979  -2.730  15.582  1.00 11.47           H
ATOM    605  N   ARG A  40      -0.933   0.092  13.300  1.00  3.30           N
ATOM    606  CA  ARG A  40      -2.096   0.971  13.473  1.00  3.30           C
ATOM    607  C   ARG A  40      -3.007   0.980  12.248  1.00  3.30           C
ATOM    608  O   ARG A  40      -4.228   1.100  12.375  1.00  3.30           O
ATOM    609  CB  ARG A  40      -1.637   2.389  13.825  1.00  3.30           C
ATOM    610  CG  ARG A  40      -2.723   3.241  14.461  1.00  3.30           C
ATOM    611  CD  ARG A  40      -2.202   4.577  14.976  1.00  3.30           C
ATOM    612  NE  ARG A  40      -1.910   5.521  13.890  1.00  3.30           N
ATOM    613  CZ  ARG A  40      -1.459   6.760  14.025  1.00  3.30           C
ATOM    614  NH1 ARG A  40      -1.276   7.511  12.962  1.00  3.30           N
ATOM    615  NH2 ARG A  40      -1.113   7.293  15.164  1.00  3.30           N
ATOM    616  H   ARG A  40      -0.007   0.499  13.233  1.00  3.30           H
ATOM    617  HA  ARG A  40      -2.680   0.585  14.310  1.00  3.30           H
ATOM    618 1HB  ARG A  40      -0.827   2.309  14.545  1.00  3.30           H
ATOM    619 2HB  ARG A  40      -1.263   2.882  12.928  1.00  3.30           H
ATOM    620 1HG  ARG A  40      -3.512   3.423  13.734  1.00  3.30           H
ATOM    621 2HG  ARG A  40      -3.141   2.690  15.304  1.00  3.30           H
ATOM    622 1HD  ARG A  40      -2.970   5.018  15.611  1.00  3.30           H
ATOM    623 2HD  ARG A  40      -1.307   4.410  15.579  1.00  3.30           H
ATOM    624  HE  ARG A  40      -2.095   5.201  12.951  1.00  3.30           H
ATOM    625 1HH1 ARG A  40      -1.510   7.148  12.053  1.00  3.30           H
ATOM    626 2HH1 ARG A  40      -0.915   8.443  13.094  1.00  3.30           H
ATOM    627 1HH2 ARG A  40      -1.182   6.762  16.024  1.00  3.30           H
ATOM    628 2HH2 ARG A  40      -0.764   8.240  15.176  1.00  3.30           H
ATOM    629  N   VAL A  41      -2.443   0.812  11.060  1.00  4.00           N
ATOM    630  CA  VAL A  41      -3.266   0.681   9.851  1.00  4.00           C
ATOM    631  C   VAL A  41      -4.006  -0.652   9.910  1.00  4.00           C
ATOM    632  O   VAL A  41      -5.216  -0.714   9.669  1.00  4.00           O
ATOM    633  CB  VAL A  41      -2.435   0.748   8.549  1.00  4.00           C
ATOM    634  CG1 VAL A  41      -3.315   0.511   7.324  1.00  4.00           C
ATOM    635  CG2 VAL A  41      -1.749   2.106   8.428  1.00  4.00           C
ATOM    636  H   VAL A  41      -1.433   0.759  10.984  1.00  4.00           H
ATOM    637  HA  VAL A  41      -4.005   1.479   9.838  1.00  4.00           H
ATOM    638  HB  VAL A  41      -1.670  -0.026   8.581  1.00  4.00           H
ATOM    639 1HG1 VAL A  41      -2.715   0.613   6.419  1.00  4.00           H
ATOM    640 2HG1 VAL A  41      -4.127   1.238   7.302  1.00  4.00           H
ATOM    641 3HG1 VAL A  41      -3.729  -0.496   7.358  1.00  4.00           H
ATOM    642 1HG2 VAL A  41      -1.204   2.157   7.485  1.00  4.00           H
ATOM    643 2HG2 VAL A  41      -1.044   2.238   9.249  1.00  4.00           H
ATOM    644 3HG2 VAL A  41      -2.494   2.900   8.456  1.00  4.00           H
ATOM    645  N   GLY A  42      -3.293  -1.711  10.277  1.00 -6.48           N
ATOM    646  CA  GLY A  42      -3.908  -3.026  10.349  1.00 -6.48           C
ATOM    647  C   GLY A  42      -5.002  -3.093  11.394  1.00 -6.48           C
ATOM    648  O   GLY A  42      -6.084  -3.587  11.114  1.00 -6.48           O
ATOM    649  H   GLY A  42      -2.305  -1.615  10.494  1.00 -6.48           H
ATOM    650 1HA  GLY A  42      -4.347  -3.262   9.380  1.00 -6.48           H
ATOM    651 2HA  GLY A  42      -3.149  -3.772  10.584  1.00 -6.48           H
ATOM    652  N   ASP A  43      -4.769  -2.532  12.570  1.00-21.22           N
ATOM    653  CA  ASP A  43      -5.765  -2.531  13.642  1.00-21.22           C
ATOM    654  C   ASP A  43      -7.023  -1.764  13.266  1.00-21.22           C
ATOM    655  O   ASP A  43      -8.129  -2.158  13.656  1.00-21.22           O
ATOM    656  CB  ASP A  43      -5.218  -1.892  14.925  1.00-21.22           C
ATOM    657  CG  ASP A  43      -4.396  -2.851  15.772  1.00-21.22           C
ATOM    658  OD1 ASP A  43      -4.285  -4.049  15.442  1.00-21.22           O
ATOM    659  OD2 ASP A  43      -3.910  -2.431  16.849  1.00-21.22           O
ATOM    660  H   ASP A  43      -3.855  -2.127  12.756  1.00-21.22           H
ATOM    661  HA  ASP A  43      -6.063  -3.558  13.850  1.00-21.22           H
ATOM    662 1HB  ASP A  43      -4.625  -1.014  14.671  1.00-21.22           H
ATOM    663 2HB  ASP A  43      -6.067  -1.573  15.530  1.00-21.22           H
ATOM    664  N   PHE A  44      -6.886  -0.684  12.508  1.00-10.19           N
ATOM    665  CA  PHE A  44      -8.065   0.081  12.118  1.00-10.19           C
ATOM    666  C   PHE A  44      -8.912  -0.742  11.156  1.00-10.19           C
ATOM    667  O   PHE A  44     -10.123  -0.845  11.331  1.00-10.19           O
ATOM    668  CB  PHE A  44      -7.680   1.419  11.483  1.00-10.19           C
ATOM    669  CG  PHE A  44      -8.841   2.373  11.335  1.00-10.19           C
ATOM    670  CD1 PHE A  44      -9.130   3.299  12.355  1.00-10.19           C
ATOM    671  CD2 PHE A  44      -9.661   2.350  10.191  1.00-10.19           C
ATOM    672  CE1 PHE A  44     -10.195   4.221  12.225  1.00-10.19           C
ATOM    673  CE2 PHE A  44     -10.750   3.256  10.063  1.00-10.19           C
ATOM    674  CZ  PHE A  44     -11.008   4.195  11.081  1.00-10.19           C
ATOM    675  H   PHE A  44      -5.965  -0.379  12.211  1.00-10.19           H
ATOM    676  HA  PHE A  44      -8.655   0.277  13.011  1.00-10.19           H
ATOM    677 1HB  PHE A  44      -6.935   1.892  12.120  1.00-10.19           H
ATOM    678 2HB  PHE A  44      -7.231   1.241  10.506  1.00-10.19           H
ATOM    679  HD1 PHE A  44      -8.539   3.309  13.257  1.00-10.19           H
ATOM    680  HD2 PHE A  44      -9.469   1.634   9.404  1.00-10.19           H
ATOM    681  HE1 PHE A  44     -10.389   4.941  13.008  1.00-10.19           H
ATOM    682  HE2 PHE A  44     -11.381   3.231   9.187  1.00-10.19           H
ATOM    683  HZ  PHE A  44     -11.828   4.891  10.987  1.00-10.19           H
ATOM    684  N   LEU A  45      -8.278  -1.358  10.167  1.00 -3.19           N
ATOM    685  CA  LEU A  45      -8.992  -2.163   9.171  1.00 -3.19           C
ATOM    686  C   LEU A  45      -9.562  -3.438   9.795  1.00 -3.19           C
ATOM    687  O   LEU A  45     -10.659  -3.874   9.440  1.00 -3.19           O
ATOM    688  CB  LEU A  45      -8.044  -2.517   8.018  1.00 -3.19           C
ATOM    689  CG  LEU A  45      -7.568  -1.351   7.130  1.00 -3.19           C
ATOM    690  CD1 LEU A  45      -6.420  -1.791   6.246  1.00 -3.19           C
ATOM    691  CD2 LEU A  45      -8.676  -0.789   6.244  1.00 -3.19           C
ATOM    692  H   LEU A  45      -7.268  -1.266  10.086  1.00 -3.19           H
ATOM    693  HA  LEU A  45      -9.827  -1.587   8.776  1.00 -3.19           H
ATOM    694 1HB  LEU A  45      -7.167  -2.999   8.450  1.00 -3.19           H
ATOM    695 2HB  LEU A  45      -8.541  -3.246   7.379  1.00 -3.19           H
ATOM    696  HG  LEU A  45      -7.205  -0.550   7.771  1.00 -3.19           H
ATOM    697 1HD1 LEU A  45      -6.045  -0.932   5.691  1.00 -3.19           H
ATOM    698 2HD1 LEU A  45      -6.749  -2.552   5.540  1.00 -3.19           H
ATOM    699 3HD1 LEU A  45      -5.620  -2.194   6.867  1.00 -3.19           H
ATOM    700 1HD2 LEU A  45      -8.270  -0.016   5.589  1.00 -3.19           H
ATOM    701 2HD2 LEU A  45      -9.449  -0.343   6.861  1.00 -3.19           H
ATOM    702 3HD2 LEU A  45      -9.107  -1.580   5.631  1.00 -3.19           H
ATOM    703  N   ASP A  46      -8.858  -3.985  10.777  1.00-21.66           N
ATOM    704  CA  ASP A  46      -9.337  -5.144  11.535  1.00-21.66           C
ATOM    705  C   ASP A  46     -10.627  -4.795  12.252  1.00-21.66           C
ATOM    706  O   ASP A  46     -11.556  -5.598  12.289  1.00-21.66           O
ATOM    707  CB  ASP A  46      -8.344  -5.578  12.622  1.00-21.66           C
ATOM    708  CG  ASP A  46      -7.137  -6.320  12.083  1.00-21.66           C
ATOM    709  OD1 ASP A  46      -7.180  -6.885  10.974  1.00-21.66           O
ATOM    710  OD2 ASP A  46      -6.134  -6.424  12.821  1.00-21.66           O
ATOM    711  H   ASP A  46      -7.942  -3.605  11.006  1.00-21.66           H
ATOM    712  HA  ASP A  46      -9.534  -5.972  10.860  1.00-21.66           H
ATOM    713 1HB  ASP A  46      -8.010  -4.702  13.172  1.00-21.66           H
ATOM    714 2HB  ASP A  46      -8.860  -6.239  13.316  1.00-21.66           H
ATOM    715  N   THR A  47     -10.690  -3.594  12.812  1.00-11.16           N
ATOM    716  CA  THR A  47     -11.882  -3.133  13.526  1.00-11.16           C
ATOM    717  C   THR A  47     -13.044  -2.980  12.544  1.00-11.16           C
ATOM    718  O   THR A  47     -14.192  -3.329  12.845  1.00-11.16           O
ATOM    719  CB  THR A  47     -11.630  -1.762  14.212  1.00-11.16           C
ATOM    720  CG2 THR A  47     -12.779  -1.337  15.100  1.00-11.16           C
ATOM    721  OG1 THR A  47     -10.469  -1.830  15.049  1.00-11.16           O
ATOM    722  H   THR A  47      -9.885  -2.980  12.750  1.00-11.16           H
ATOM    723  HA  THR A  47     -12.152  -3.868  14.284  1.00-11.16           H
ATOM    724  HB  THR A  47     -11.467  -1.006  13.449  1.00-11.16           H
ATOM    725  HG1 THR A  47      -9.698  -2.010  14.491  1.00-11.16           H
ATOM    726 1HG2 THR A  47     -13.670  -1.163  14.499  1.00-11.16           H
ATOM    727 2HG2 THR A  47     -12.518  -0.406  15.603  1.00-11.16           H
ATOM    728 3HG2 THR A  47     -12.982  -2.106  15.846  1.00-11.16           H
ATOM    729  N   LEU A  48     -12.755  -2.477  11.351  1.00-11.92           N
ATOM    730  CA  LEU A  48     -13.804  -2.248  10.359  1.00-11.92           C
ATOM    731  C   LEU A  48     -14.455  -3.547   9.898  1.00-11.92           C
ATOM    732  O   LEU A  48     -15.686  -3.604   9.783  1.00-11.92           O
ATOM    733  CB  LEU A  48     -13.267  -1.503   9.131  1.00-11.92           C
ATOM    734  CG  LEU A  48     -12.725  -0.075   9.267  1.00-11.92           C
ATOM    735  CD1 LEU A  48     -12.251   0.420   7.904  1.00-11.92           C
ATOM    736  CD2 LEU A  48     -13.746   0.870   9.865  1.00-11.92           C
ATOM    737  H   LEU A  48     -11.798  -2.224  11.128  1.00-11.92           H
ATOM    738  HA  LEU A  48     -14.582  -1.642  10.823  1.00-11.92           H
ATOM    739 1HB  LEU A  48     -12.476  -2.110   8.695  1.00-11.92           H
ATOM    740 2HB  LEU A  48     -14.081  -1.464   8.408  1.00-11.92           H
ATOM    741  HG  LEU A  48     -11.870  -0.089   9.927  1.00-11.92           H
ATOM    742 1HD1 LEU A  48     -11.507  -0.264   7.506  1.00-11.92           H
ATOM    743 2HD1 LEU A  48     -11.808   1.409   7.999  1.00-11.92           H
ATOM    744 3HD1 LEU A  48     -13.083   0.469   7.204  1.00-11.92           H
ATOM    745 1HD2 LEU A  48     -13.351   1.885   9.873  1.00-11.92           H
ATOM    746 2HD2 LEU A  48     -13.962   0.585  10.895  1.00-11.92           H
ATOM    747 3HD2 LEU A  48     -14.669   0.847   9.287  1.00-11.92           H
ATOM    748  N   TRP A  49     -13.678  -4.598   9.655  1.00 42.44           N
ATOM    749  CA  TRP A  49     -14.296  -5.862   9.250  1.00 42.44           C
ATOM    750  C   TRP A  49     -14.849  -6.636  10.442  1.00 42.44           C
ATOM    751  O   TRP A  49     -15.836  -7.356  10.290  1.00 42.44           O
ATOM    752  CB  TRP A  49     -13.399  -6.732   8.358  1.00 42.44           C
ATOM    753  CG  TRP A  49     -12.157  -7.341   8.948  1.00 42.44           C
ATOM    754  CD1 TRP A  49     -10.874  -7.019   8.633  1.00 42.44           C
ATOM    755  CD2 TRP A  49     -12.058  -8.514   9.786  1.00 42.44           C
ATOM    756  CE2 TRP A  49     -10.672  -8.822   9.916  1.00 42.44           C
ATOM    757  CE3 TRP A  49     -12.998  -9.350  10.426  1.00 42.44           C
ATOM    758  NE1 TRP A  49      -9.983  -7.895   9.186  1.00 42.44           N
ATOM    759  CZ2 TRP A  49     -10.212  -9.925  10.666  1.00 42.44           C
ATOM    760  CZ3 TRP A  49     -12.537 -10.434  11.215  1.00 42.44           C
ATOM    761  CH2 TRP A  49     -11.145 -10.713  11.317  1.00 42.44           C
ATOM    762  H   TRP A  49     -12.664  -4.525   9.730  1.00 42.44           H
ATOM    763  HA  TRP A  49     -15.158  -5.610   8.633  1.00 42.44           H
ATOM    764 1HB  TRP A  49     -14.009  -7.555   7.994  1.00 42.44           H
ATOM    765 2HB  TRP A  49     -13.102  -6.139   7.493  1.00 42.44           H
ATOM    766  HD1 TRP A  49     -10.595  -6.190   7.995  1.00 42.44           H
ATOM    767  HE1 TRP A  49      -8.973  -7.856   9.043  1.00 42.44           H
ATOM    768  HE3 TRP A  49     -14.057  -9.168  10.327  1.00 42.44           H
ATOM    769  HZ2 TRP A  49      -9.158 -10.149  10.729  1.00 42.44           H
ATOM    770  HZ3 TRP A  49     -13.250 -11.062  11.731  1.00 42.44           H
ATOM    771  HH2 TRP A  49     -10.814 -11.559  11.904  1.00 42.44           H
ATOM    772  N   ALA A  50     -14.301  -6.443  11.636  1.00  3.41           N
ATOM    773  CA  ALA A  50     -14.837  -7.088  12.839  1.00  3.41           C
ATOM    774  C   ALA A  50     -16.244  -6.595  13.168  1.00  3.41           C
ATOM    775  O   ALA A  50     -17.025  -7.303  13.805  1.00  3.41           O
ATOM    776  CB  ALA A  50     -13.918  -6.839  14.030  1.00  3.41           C
ATOM    777  H   ALA A  50     -13.474  -5.860  11.728  1.00  3.41           H
ATOM    778  HA  ALA A  50     -14.892  -8.162  12.658  1.00  3.41           H
ATOM    779 1HB  ALA A  50     -12.943  -7.275  13.834  1.00  3.41           H
ATOM    780 2HB  ALA A  50     -14.337  -7.303  14.923  1.00  3.41           H
ATOM    781 3HB  ALA A  50     -13.807  -5.767  14.201  1.00  3.41           H
ATOM    782  N   GLY A  51     -16.570  -5.396  12.708  1.00-12.17           N
ATOM    783  CA  GLY A  51     -17.914  -4.861  12.862  1.00-12.17           C
ATOM    784  C   GLY A  51     -18.872  -5.289  11.767  1.00-12.17           C
ATOM    785  O   GLY A  51     -20.005  -4.820  11.727  1.00-12.17           O
ATOM    786  H   GLY A  51     -15.866  -4.832  12.246  1.00-12.17           H
ATOM    787 1HA  GLY A  51     -18.322  -5.192  13.817  1.00-12.17           H
ATOM    788 2HA  GLY A  51     -17.863  -3.773  12.867  1.00-12.17           H
ATOM    789  N   ARG A  52     -18.418  -6.141  10.856  1.00 20.63           N
ATOM    790  CA  ARG A  52     -19.228  -6.587   9.716  1.00 20.63           C
ATOM    791  C   ARG A  52     -19.361  -8.097   9.582  1.00 20.63           C
ATOM    792  O   ARG A  52     -20.378  -8.568   9.074  1.00 20.63           O
ATOM    793  CB  ARG A  52     -18.615  -6.017   8.433  1.00 20.63           C
ATOM    794  CG  ARG A  52     -19.479  -5.009   7.661  1.00 20.63           C
ATOM    795  CD  ARG A  52     -19.905  -3.791   8.485  1.00 20.63           C
ATOM    796  NE  ARG A  52     -18.788  -3.100   9.152  1.00 20.63           N
ATOM    797  CZ  ARG A  52     -18.895  -2.079   9.991  1.00 20.63           C
ATOM    798  NH1 ARG A  52     -17.801  -1.608  10.517  1.00 20.63           N
ATOM    799  NH2 ARG A  52     -20.025  -1.506  10.304  1.00 20.63           N
ATOM    800  H   ARG A  52     -17.469  -6.487  10.940  1.00 20.63           H
ATOM    801  HA  ARG A  52     -20.241  -6.199   9.826  1.00 20.63           H
ATOM    802 1HB  ARG A  52     -17.671  -5.538   8.693  1.00 20.63           H
ATOM    803 2HB  ARG A  52     -18.388  -6.848   7.767  1.00 20.63           H
ATOM    804 1HG  ARG A  52     -18.915  -4.668   6.793  1.00 20.63           H
ATOM    805 2HG  ARG A  52     -20.379  -5.514   7.308  1.00 20.63           H
ATOM    806 1HD  ARG A  52     -20.424  -3.091   7.830  1.00 20.63           H
ATOM    807 2HD  ARG A  52     -20.610  -4.118   9.250  1.00 20.63           H
ATOM    808  HE  ARG A  52     -17.858  -3.450   8.981  1.00 20.63           H
ATOM    809 1HH1 ARG A  52     -16.918  -2.046  10.307  1.00 20.63           H
ATOM    810 2HH1 ARG A  52     -17.840  -0.815  11.143  1.00 20.63           H
ATOM    811 1HH2 ARG A  52     -20.900  -1.871   9.950  1.00 20.63           H
ATOM    812 2HH2 ARG A  52     -20.025  -0.674  10.883  1.00 20.63           H
ATOM    813  N   ALA A  53     -18.364  -8.858  10.006  1.00 44.32           N
ATOM    814  CA  ALA A  53     -18.403 -10.315   9.923  1.00 44.32           C
ATOM    815  C   ALA A  53     -17.677 -10.913  11.122  1.00 44.32           C
ATOM    816  O   ALA A  53     -16.837 -10.245  11.727  1.00 44.32           O
ATOM    817  CB  ALA A  53     -17.749 -10.781   8.618  1.00 44.32           C
ATOM    818  H   ALA A  53     -17.537  -8.439  10.414  1.00 44.32           H
ATOM    819  HA  ALA A  53     -19.438 -10.653   9.947  1.00 44.32           H
ATOM    820 1HB  ALA A  53     -18.318 -10.398   7.773  1.00 44.32           H
ATOM    821 2HB  ALA A  53     -17.748 -11.870   8.575  1.00 44.32           H
ATOM    822 3HB  ALA A  53     -16.721 -10.417   8.567  1.00 44.32           H
ATOM    823  N   GLU A  54     -17.981 -12.168  11.433  1.00 20.11           N
ATOM    824  CA  GLU A  54     -17.322 -12.881  12.537  1.00 20.11           C
ATOM    825  C   GLU A  54     -16.499 -14.127  12.159  1.00 20.11           C
ATOM    826  O   GLU A  54     -15.323 -14.184  12.539  1.00 20.11           O
ATOM    827  CB  GLU A  54     -18.307 -13.197  13.673  1.00 20.11           C
ATOM    828  CG  GLU A  54     -19.002 -11.972  14.270  1.00 20.11           C
ATOM    829  CD  GLU A  54     -20.318 -11.636  13.577  1.00 20.11           C
ATOM    830  OE1 GLU A  54     -21.306 -12.384  13.759  1.00 20.11           O
ATOM    831  OE2 GLU A  54     -20.405 -10.615  12.859  1.00 20.11           O
ATOM    832  H   GLU A  54     -18.702 -12.640  10.899  1.00 20.11           H
ATOM    833  HA  GLU A  54     -16.596 -12.197  12.965  1.00 20.11           H
ATOM    834 1HB  GLU A  54     -19.066 -13.893  13.319  1.00 20.11           H
ATOM    835 2HB  GLU A  54     -17.745 -13.686  14.468  1.00 20.11           H
ATOM    836 1HG  GLU A  54     -19.213 -12.173  15.321  1.00 20.11           H
ATOM    837 2HG  GLU A  54     -18.328 -11.116  14.215  1.00 20.11           H
ATOM    838  N   PRO A  55     -17.049 -15.115  11.415  1.00 18.94           N
ATOM    839  CA  PRO A  55     -16.163 -16.246  11.089  1.00 18.94           C
ATOM    840  C   PRO A  55     -15.190 -15.967   9.934  1.00 18.94           C
ATOM    841  O   PRO A  55     -15.470 -16.251   8.767  1.00 18.94           O
ATOM    842  CB  PRO A  55     -17.159 -17.360  10.751  1.00 18.94           C
ATOM    843  CG  PRO A  55     -18.283 -16.642  10.106  1.00 18.94           C
ATOM    844  CD  PRO A  55     -18.402 -15.345  10.865  1.00 18.94           C
ATOM    845  HA  PRO A  55     -15.593 -16.534  11.970  1.00 18.94           H
ATOM    846 1HB  PRO A  55     -16.722 -18.100  10.080  1.00 18.94           H
ATOM    847 2HB  PRO A  55     -17.504 -17.837  11.668  1.00 18.94           H
ATOM    848 1HG  PRO A  55     -18.049 -16.440   9.061  1.00 18.94           H
ATOM    849 2HG  PRO A  55     -19.203 -17.220  10.178  1.00 18.94           H
ATOM    850 1HD  PRO A  55     -18.685 -14.542  10.188  1.00 18.94           H
ATOM    851 2HD  PRO A  55     -19.127 -15.446  11.673  1.00 18.94           H
ATOM    852  N   VAL A  56     -14.048 -15.374  10.238  1.00  5.92           N
ATOM    853  CA  VAL A  56     -13.065 -14.971   9.230  1.00  5.92           C
ATOM    854  C   VAL A  56     -11.721 -15.602   9.573  1.00  5.92           C
ATOM    855  O   VAL A  56     -11.237 -15.468  10.700  1.00  5.92           O
ATOM    856  CB  VAL A  56     -12.942 -13.414   9.201  1.00  5.92           C
ATOM    857  CG1 VAL A  56     -11.882 -12.926   8.201  1.00  5.92           C
ATOM    858  CG2 VAL A  56     -14.299 -12.761   8.857  1.00  5.92           C
ATOM    859  H   VAL A  56     -13.858 -15.142  11.208  1.00  5.92           H
ATOM    860  HA  VAL A  56     -13.371 -15.318   8.246  1.00  5.92           H
ATOM    861  HB  VAL A  56     -12.647 -13.081  10.194  1.00  5.92           H
ATOM    862 1HG1 VAL A  56     -11.827 -11.836   8.234  1.00  5.92           H
ATOM    863 2HG1 VAL A  56     -12.138 -13.237   7.190  1.00  5.92           H
ATOM    864 3HG1 VAL A  56     -10.901 -13.319   8.469  1.00  5.92           H
ATOM    865 1HG2 VAL A  56     -14.181 -11.678   8.815  1.00  5.92           H
ATOM    866 2HG2 VAL A  56     -15.031 -12.991   9.631  1.00  5.92           H
ATOM    867 3HG2 VAL A  56     -14.659 -13.120   7.893  1.00  5.92           H
ATOM    868  N   ARG A  57     -11.124 -16.291   8.607  1.00 12.55           N
ATOM    869  CA  ARG A  57      -9.736 -16.753   8.722  1.00 12.55           C
ATOM    870  C   ARG A  57      -8.970 -16.707   7.404  1.00 12.55           C
ATOM    871  O   ARG A  57      -7.776 -16.434   7.415  1.00 12.55           O
ATOM    872  CB  ARG A  57      -9.679 -18.169   9.314  1.00 12.55           C
ATOM    873  CG  ARG A  57      -8.303 -18.531   9.878  1.00 12.55           C
ATOM    874  CD  ARG A  57      -8.309 -19.821  10.685  1.00 12.55           C
ATOM    875  NE  ARG A  57      -8.399 -21.037   9.864  1.00 12.55           N
ATOM    876  CZ  ARG A  57      -8.428 -22.287  10.304  1.00 12.55           C
ATOM    877  NH1 ARG A  57      -8.431 -23.242   9.420  1.00 12.55           N
ATOM    878  NH2 ARG A  57      -8.452 -22.619  11.570  1.00 12.55           N
ATOM    879  H   ARG A  57     -11.636 -16.475   7.746  1.00 12.55           H
ATOM    880  HA  ARG A  57      -9.224 -16.085   9.416  1.00 12.55           H
ATOM    881 1HB  ARG A  57     -10.401 -18.223  10.130  1.00 12.55           H
ATOM    882 2HB  ARG A  57      -9.964 -18.894   8.552  1.00 12.55           H
ATOM    883 1HG  ARG A  57      -7.581 -18.620   9.066  1.00 12.55           H
ATOM    884 2HG  ARG A  57      -7.985 -17.724  10.539  1.00 12.55           H
ATOM    885 1HD  ARG A  57      -7.381 -19.866  11.257  1.00 12.55           H
ATOM    886 2HD  ARG A  57      -9.143 -19.793  11.386  1.00 12.55           H
ATOM    887  HE  ARG A  57      -8.413 -20.919   8.858  1.00 12.55           H
ATOM    888 1HH1 ARG A  57      -8.379 -23.002   8.441  1.00 12.55           H
ATOM    889 2HH1 ARG A  57      -8.477 -24.211   9.704  1.00 12.55           H
ATOM    890 1HH2 ARG A  57      -8.391 -21.901  12.275  1.00 12.55           H
ATOM    891 2HH2 ARG A  57      -8.545 -23.585  11.832  1.00 12.55           H
ATOM    892  N   THR A  58      -9.628 -16.950   6.281  1.00  0.59           N
ATOM    893  CA  THR A  58      -8.947 -17.033   4.985  1.00  0.59           C
ATOM    894  C   THR A  58      -9.161 -15.776   4.146  1.00  0.59           C
ATOM    895  O   THR A  58     -10.275 -15.503   3.695  1.00  0.59           O
ATOM    896  CB  THR A  58      -9.433 -18.276   4.221  1.00  0.59           C
ATOM    897  CG2 THR A  58      -8.554 -18.603   3.028  1.00  0.59           C
ATOM    898  OG1 THR A  58      -9.392 -19.398   5.109  1.00  0.59           O
ATOM    899  H   THR A  58     -10.628 -17.123   6.298  1.00  0.59           H
ATOM    900  HA  THR A  58      -7.883 -17.146   5.165  1.00  0.59           H
ATOM    901  HB  THR A  58     -10.460 -18.123   3.893  1.00  0.59           H
ATOM    902  HG1 THR A  58      -9.127 -20.173   4.603  1.00  0.59           H
ATOM    903 1HG2 THR A  58      -8.921 -19.508   2.547  1.00  0.59           H
ATOM    904 2HG2 THR A  58      -7.524 -18.758   3.350  1.00  0.59           H
ATOM    905 3HG2 THR A  58      -8.588 -17.788   2.307  1.00  0.59           H
ATOM    906  N   VAL A  59      -8.110 -14.982   3.991  1.00 18.79           N
ATOM    907  CA  VAL A  59      -8.193 -13.647   3.381  1.00 18.79           C
ATOM    908  C   VAL A  59      -7.063 -13.396   2.378  1.00 18.79           C
ATOM    909  O   VAL A  59      -6.089 -14.154   2.339  1.00 18.79           O
ATOM    910  CB  VAL A  59      -8.127 -12.548   4.492  1.00 18.79           C
ATOM    911  CG1 VAL A  59      -9.339 -12.645   5.432  1.00 18.79           C
ATOM    912  CG2 VAL A  59      -6.831 -12.642   5.325  1.00 18.79           C
ATOM    913  H   VAL A  59      -7.207 -15.276   4.355  1.00 18.79           H
ATOM    914  HA  VAL A  59      -9.142 -13.537   2.858  1.00 18.79           H
ATOM    915  HB  VAL A  59      -8.157 -11.572   4.011  1.00 18.79           H
ATOM    916 1HG1 VAL A  59      -9.329 -11.806   6.128  1.00 18.79           H
ATOM    917 2HG1 VAL A  59      -9.315 -13.577   5.996  1.00 18.79           H
ATOM    918 3HG1 VAL A  59     -10.258 -12.602   4.846  1.00 18.79           H
ATOM    919 1HG2 VAL A  59      -6.803 -11.821   6.043  1.00 18.79           H
ATOM    920 2HG2 VAL A  59      -5.961 -12.556   4.675  1.00 18.79           H
ATOM    921 3HG2 VAL A  59      -6.787 -13.588   5.868  1.00 18.79           H
ATOM    922  N   ILE A  60      -7.159 -12.314   1.614  1.00 -0.84           N
ATOM    923  CA  ILE A  60      -6.054 -11.830   0.780  1.00 -0.84           C
ATOM    924  C   ILE A  60      -5.843 -10.382   1.216  1.00 -0.84           C
ATOM    925  O   ILE A  60      -6.820  -9.633   1.310  1.00 -0.84           O
ATOM    926  CB  ILE A  60      -6.357 -11.822  -0.759  1.00 -0.84           C
ATOM    927  CG1 ILE A  60      -6.869 -13.188  -1.253  1.00 -0.84           C
ATOM    928  CG2 ILE A  60      -5.077 -11.423  -1.557  1.00 -0.84           C
ATOM    929  CD1 ILE A  60      -7.342 -13.206  -2.720  1.00 -0.84           C
ATOM    930  H   ILE A  60      -7.987 -11.735   1.662  1.00 -0.84           H
ATOM    931  HA  ILE A  60      -5.157 -12.415   0.969  1.00 -0.84           H
ATOM    932  HB  ILE A  60      -7.137 -11.085  -0.953  1.00 -0.84           H
ATOM    933 1HG1 ILE A  60      -6.078 -13.925  -1.140  1.00 -0.84           H
ATOM    934 2HG1 ILE A  60      -7.709 -13.495  -0.632  1.00 -0.84           H
ATOM    935 1HG2 ILE A  60      -5.294 -11.351  -2.621  1.00 -0.84           H
ATOM    936 2HG2 ILE A  60      -4.292 -12.166  -1.407  1.00 -0.84           H
ATOM    937 3HG2 ILE A  60      -4.716 -10.450  -1.230  1.00 -0.84           H
ATOM    938 1HD1 ILE A  60      -7.721 -14.195  -2.958  1.00 -0.84           H
ATOM    939 2HD1 ILE A  60      -6.515 -12.991  -3.395  1.00 -0.84           H
ATOM    940 3HD1 ILE A  60      -8.138 -12.474  -2.865  1.00 -0.84           H
ATOM    941  N   GLU A  61      -4.601  -9.985   1.455  1.00  5.58           N
ATOM    942  CA  GLU A  61      -4.249  -8.563   1.494  1.00  5.58           C
ATOM    943  C   GLU A  61      -3.943  -8.106   0.072  1.00  5.58           C
ATOM    944  O   GLU A  61      -2.955  -8.517  -0.545  1.00  5.58           O
ATOM    945  CB  GLU A  61      -3.013  -8.319   2.364  1.00  5.58           C
ATOM    946  CG  GLU A  61      -3.268  -8.366   3.865  1.00  5.58           C
ATOM    947  CD  GLU A  61      -3.945  -7.113   4.391  1.00  5.58           C
ATOM    948  OE1 GLU A  61      -4.206  -6.176   3.608  1.00  5.58           O
ATOM    949  OE2 GLU A  61      -4.215  -7.053   5.610  1.00  5.58           O
ATOM    950  H   GLU A  61      -3.849 -10.666   1.481  1.00  5.58           H
ATOM    951  HA  GLU A  61      -5.083  -7.974   1.877  1.00  5.58           H
ATOM    952 1HB  GLU A  61      -2.265  -9.071   2.114  1.00  5.58           H
ATOM    953 2HB  GLU A  61      -2.599  -7.341   2.118  1.00  5.58           H
ATOM    954 1HG  GLU A  61      -3.885  -9.235   4.095  1.00  5.58           H
ATOM    955 2HG  GLU A  61      -2.310  -8.484   4.373  1.00  5.58           H
ATOM    956  N   LEU A  62      -4.809  -7.273  -0.472  1.00 -6.39           N
ATOM    957  CA  LEU A  62      -4.606  -6.724  -1.806  1.00 -6.39           C
ATOM    958  C   LEU A  62      -3.752  -5.481  -1.585  1.00 -6.39           C
ATOM    959  O   LEU A  62      -3.893  -4.836  -0.551  1.00 -6.39           O
ATOM    960  CB  LEU A  62      -5.931  -6.397  -2.492  1.00 -6.39           C
ATOM    961  CG  LEU A  62      -6.944  -7.545  -2.636  1.00 -6.39           C
ATOM    962  CD1 LEU A  62      -8.295  -7.010  -3.095  1.00 -6.39           C
ATOM    963  CD2 LEU A  62      -6.435  -8.575  -3.636  1.00 -6.39           C
ATOM    964  H   LEU A  62      -5.609  -6.960   0.076  1.00 -6.39           H
ATOM    965  HA  LEU A  62      -4.068  -7.434  -2.433  1.00 -6.39           H
ATOM    966 1HB  LEU A  62      -6.345  -5.567  -1.925  1.00 -6.39           H
ATOM    967 2HB  LEU A  62      -5.712  -6.015  -3.489  1.00 -6.39           H
ATOM    968  HG  LEU A  62      -7.093  -8.045  -1.680  1.00 -6.39           H
ATOM    969 1HD1 LEU A  62      -8.991  -7.839  -3.223  1.00 -6.39           H
ATOM    970 2HD1 LEU A  62      -8.190  -6.478  -4.041  1.00 -6.39           H
ATOM    971 3HD1 LEU A  62      -8.695  -6.335  -2.338  1.00 -6.39           H
ATOM    972 1HD2 LEU A  62      -7.184  -9.354  -3.778  1.00 -6.39           H
ATOM    973 2HD2 LEU A  62      -5.525  -9.032  -3.249  1.00 -6.39           H
ATOM    974 3HD2 LEU A  62      -6.216  -8.099  -4.591  1.00 -6.39           H
ATOM    975  N   CYS A  63      -2.865  -5.167  -2.520  1.00 37.68           N
ATOM    976  CA  CYS A  63      -1.886  -4.082  -2.384  1.00 37.68           C
ATOM    977  C   CYS A  63      -1.004  -4.318  -1.155  1.00 37.68           C
ATOM    978  O   CYS A  63      -0.722  -3.395  -0.393  1.00 37.68           O
ATOM    979  CB  CYS A  63      -2.582  -2.723  -2.265  1.00 37.68           C
ATOM    980  SG  CYS A  63      -3.724  -2.361  -3.620  1.00 37.68           S
ATOM    981  H   CYS A  63      -2.787  -5.760  -3.337  1.00 37.68           H
ATOM    982  HA  CYS A  63      -1.245  -4.090  -3.266  1.00 37.68           H
ATOM    983 1HB  CYS A  63      -3.127  -2.695  -1.321  1.00 37.68           H
ATOM    984 2HB  CYS A  63      -1.819  -1.946  -2.222  1.00 37.68           H
ATOM    985  HG  CYS A  63      -4.845  -2.636  -2.941  1.00 37.68           H
ATOM    986  N   CYS A  64      -0.601  -5.563  -0.927  1.00 21.70           N
ATOM    987  CA  CYS A  64       0.039  -5.941   0.337  1.00 21.70           C
ATOM    988  C   CYS A  64       1.376  -5.255   0.634  1.00 21.70           C
ATOM    989  O   CYS A  64       1.814  -5.226   1.794  1.00 21.70           O
ATOM    990  CB  CYS A  64       0.248  -7.457   0.359  1.00 21.70           C
ATOM    991  SG  CYS A  64       1.474  -8.036  -0.845  1.00 21.70           S
ATOM    992  H   CYS A  64      -0.777  -6.277  -1.622  1.00 21.70           H
ATOM    993  HA  CYS A  64      -0.640  -5.664   1.144  1.00 21.70           H
ATOM    994 1HB  CYS A  64       0.569  -7.750   1.359  1.00 21.70           H
ATOM    995 2HB  CYS A  64      -0.705  -7.943   0.149  1.00 21.70           H
ATOM    996  HG  CYS A  64       2.516  -7.322  -0.402  1.00 21.70           H
ATOM    997  N   GLY A  65       2.023  -4.694  -0.379  1.00 14.48           N
ATOM    998  CA  GLY A  65       3.279  -4.000  -0.165  1.00 14.48           C
ATOM    999  C   GLY A  65       4.363  -4.951   0.292  1.00 14.48           C
ATOM   1000  O   GLY A  65       4.375  -6.119  -0.091  1.00 14.48           O
ATOM   1001  H   GLY A  65       1.655  -4.752  -1.327  1.00 14.48           H
ATOM   1002 1HA  GLY A  65       3.593  -3.510  -1.086  1.00 14.48           H
ATOM   1003 2HA  GLY A  65       3.137  -3.245   0.606  1.00 14.48           H
ATOM   1004  N   THR A  66       5.232  -4.461   1.164  1.00 14.14           N
ATOM   1005  CA  THR A  66       6.327  -5.247   1.741  1.00 14.14           C
ATOM   1006  C   THR A  66       5.887  -6.428   2.603  1.00 14.14           C
ATOM   1007  O   THR A  66       6.727  -7.187   3.055  1.00 14.14           O
ATOM   1008  CB  THR A  66       7.211  -4.375   2.659  1.00 14.14           C
ATOM   1009  CG2 THR A  66       7.850  -3.219   1.900  1.00 14.14           C
ATOM   1010  OG1 THR A  66       6.407  -3.835   3.715  1.00 14.14           O
ATOM   1011  H   THR A  66       5.149  -3.491   1.449  1.00 14.14           H
ATOM   1012  HA  THR A  66       6.942  -5.647   0.936  1.00 14.14           H
ATOM   1013  HB  THR A  66       7.999  -4.993   3.089  1.00 14.14           H
ATOM   1014  HG1 THR A  66       6.982  -3.370   4.326  1.00 14.14           H
ATOM   1015 1HG2 THR A  66       8.520  -2.678   2.568  1.00 14.14           H
ATOM   1016 2HG2 THR A  66       7.079  -2.538   1.541  1.00 14.14           H
ATOM   1017 3HG2 THR A  66       8.420  -3.605   1.055  1.00 14.14           H
ATOM   1018  N   GLY A  67       4.596  -6.602   2.855  1.00 -8.05           N
ATOM   1019  CA  GLY A  67       4.128  -7.776   3.577  1.00 -8.05           C
ATOM   1020  C   GLY A  67       4.276  -7.722   5.083  1.00 -8.05           C
ATOM   1021  O   GLY A  67       4.109  -8.731   5.762  1.00 -8.05           O
ATOM   1022  H   GLY A  67       3.918  -5.944   2.490  1.00 -8.05           H
ATOM   1023 1HA  GLY A  67       3.073  -7.920   3.344  1.00 -8.05           H
ATOM   1024 2HA  GLY A  67       4.675  -8.648   3.222  1.00 -8.05           H
ATOM   1025  N   ALA A  68       4.547  -6.548   5.632  1.00  8.61           N
ATOM   1026  CA  ALA A  68       4.696  -6.396   7.076  1.00  8.61           C
ATOM   1027  C   ALA A  68       3.429  -6.778   7.857  1.00  8.61           C
ATOM   1028  O   ALA A  68       3.519  -7.272   8.984  1.00  8.61           O
ATOM   1029  CB  ALA A  68       5.096  -4.962   7.402  1.00  8.61           C
ATOM   1030  H   ALA A  68       4.655  -5.738   5.041  1.00  8.61           H
ATOM   1031  HA  ALA A  68       5.495  -7.060   7.407  1.00  8.61           H
ATOM   1032 1HB  ALA A  68       6.026  -4.717   6.889  1.00  8.61           H
ATOM   1033 2HB  ALA A  68       5.241  -4.861   8.478  1.00  8.61           H
ATOM   1034 3HB  ALA A  68       4.312  -4.279   7.077  1.00  8.61           H
ATOM   1035  N   VAL A  69       2.249  -6.570   7.285  1.00 16.98           N
ATOM   1036  CA  VAL A  69       1.013  -6.956   7.973  1.00 16.98           C
ATOM   1037  C   VAL A  69       0.741  -8.452   7.799  1.00 16.98           C
ATOM   1038  O   VAL A  69       0.076  -9.073   8.623  1.00 16.98           O
ATOM   1039  CB  VAL A  69      -0.209  -6.128   7.517  1.00 16.98           C
ATOM   1040  CG1 VAL A  69      -0.625  -6.474   6.088  1.00 16.98           C
ATOM   1041  CG2 VAL A  69      -1.386  -6.300   8.473  1.00 16.98           C
ATOM   1042  H   VAL A  69       2.194  -6.129   6.368  1.00 16.98           H
ATOM   1043  HA  VAL A  69       1.153  -6.770   9.038  1.00 16.98           H
ATOM   1044  HB  VAL A  69       0.085  -5.081   7.551  1.00 16.98           H
ATOM   1045 1HG1 VAL A  69      -1.438  -5.817   5.778  1.00 16.98           H
ATOM   1046 2HG1 VAL A  69      -0.963  -7.509   6.038  1.00 16.98           H
ATOM   1047 3HG1 VAL A  69       0.219  -6.334   5.413  1.00 16.98           H
ATOM   1048 1HG2 VAL A  69      -2.205  -5.653   8.160  1.00 16.98           H
ATOM   1049 2HG2 VAL A  69      -1.082  -6.024   9.483  1.00 16.98           H
ATOM   1050 3HG2 VAL A  69      -1.725  -7.336   8.467  1.00 16.98           H
ATOM   1051  N   LEU A  70       1.315  -9.071   6.772  1.00 -3.47           N
ATOM   1052  CA  LEU A  70       1.113 -10.504   6.545  1.00 -3.47           C
ATOM   1053  C   LEU A  70       1.816 -11.268   7.652  1.00 -3.47           C
ATOM   1054  O   LEU A  70       1.328 -12.300   8.091  1.00 -3.47           O
ATOM   1055  CB  LEU A  70       1.666 -10.970   5.191  1.00 -3.47           C
ATOM   1056  CG  LEU A  70       1.031 -10.437   3.898  1.00 -3.47           C
ATOM   1057  CD1 LEU A  70       1.855 -10.878   2.688  1.00 -3.47           C
ATOM   1058  CD2 LEU A  70      -0.401 -10.935   3.732  1.00 -3.47           C
ATOM   1059  H   LEU A  70       1.920  -8.557   6.149  1.00 -3.47           H
ATOM   1060  HA  LEU A  70       0.048 -10.732   6.598  1.00 -3.47           H
ATOM   1061 1HB  LEU A  70       2.727 -10.734   5.166  1.00 -3.47           H
ATOM   1062 2HB  LEU A  70       1.582 -12.057   5.166  1.00 -3.47           H
ATOM   1063  HG  LEU A  70       1.024  -9.348   3.931  1.00 -3.47           H
ATOM   1064 1HD1 LEU A  70       1.440 -10.436   1.781  1.00 -3.47           H
ATOM   1065 2HD1 LEU A  70       1.840 -11.965   2.596  1.00 -3.47           H
ATOM   1066 3HD1 LEU A  70       2.885 -10.543   2.800  1.00 -3.47           H
ATOM   1067 1HD2 LEU A  70      -0.801 -10.595   2.777  1.00 -3.47           H
ATOM   1068 2HD2 LEU A  70      -1.030 -10.540   4.530  1.00 -3.47           H
ATOM   1069 3HD2 LEU A  70      -0.427 -12.024   3.753  1.00 -3.47           H
ATOM   1070  N   GLU A  71       2.926 -10.734   8.145  1.00-15.82           N
ATOM   1071  CA  GLU A  71       3.633 -11.354   9.267  1.00-15.82           C
ATOM   1072  C   GLU A  71       2.735 -11.378  10.504  1.00-15.82           C
ATOM   1073  O   GLU A  71       2.657 -12.375  11.229  1.00-15.82           O
ATOM   1074  CB  GLU A  71       4.897 -10.561   9.619  1.00-15.82           C
ATOM   1075  CG  GLU A  71       5.968 -10.458   8.541  1.00-15.82           C
ATOM   1076  CD  GLU A  71       7.131  -9.593   9.015  1.00-15.82           C
ATOM   1077  OE1 GLU A  71       7.150  -8.375   8.738  1.00-15.82           O
ATOM   1078  OE2 GLU A  71       8.021 -10.101   9.732  1.00-15.82           O
ATOM   1079  H   GLU A  71       3.296  -9.885   7.735  1.00-15.82           H
ATOM   1080  HA  GLU A  71       3.896 -12.379   9.006  1.00-15.82           H
ATOM   1081 1HB  GLU A  71       4.594  -9.550   9.881  1.00-15.82           H
ATOM   1082 2HB  GLU A  71       5.346 -11.014  10.500  1.00-15.82           H
ATOM   1083 1HG  GLU A  71       6.330 -11.458   8.298  1.00-15.82           H
ATOM   1084 2HG  GLU A  71       5.537 -10.011   7.645  1.00-15.82           H
ATOM   1085  N   GLU A  72       2.042 -10.274  10.733  1.00  9.83           N
ATOM   1086  CA  GLU A  72       1.184 -10.129  11.907  1.00  9.83           C
ATOM   1087  C   GLU A  72      -0.067 -10.983  11.802  1.00  9.83           C
ATOM   1088  O   GLU A  72      -0.580 -11.501  12.787  1.00  9.83           O
ATOM   1089  CB  GLU A  72       0.741  -8.671  12.054  1.00  9.83           C
ATOM   1090  CG  GLU A  72       1.886  -7.677  12.157  1.00  9.83           C
ATOM   1091  CD  GLU A  72       1.394  -6.242  12.195  1.00  9.83           C
ATOM   1092  OE1 GLU A  72       1.623  -5.545  13.204  1.00  9.83           O
ATOM   1093  OE2 GLU A  72       0.766  -5.791  11.215  1.00  9.83           O
ATOM   1094  H   GLU A  72       2.125  -9.496  10.093  1.00  9.83           H
ATOM   1095  HA  GLU A  72       1.740 -10.431  12.794  1.00  9.83           H
ATOM   1096 1HB  GLU A  72       0.139  -8.410  11.183  1.00  9.83           H
ATOM   1097 2HB  GLU A  72       0.114  -8.581  12.941  1.00  9.83           H
ATOM   1098 1HG  GLU A  72       2.460  -7.890  13.059  1.00  9.83           H
ATOM   1099 2HG  GLU A  72       2.535  -7.806  11.291  1.00  9.83           H
ATOM   1100  N   LEU A  73      -0.597 -11.119  10.601  1.00 -7.50           N
ATOM   1101  CA  LEU A  73      -1.785 -11.939  10.402  1.00 -7.50           C
ATOM   1102  C   LEU A  73      -1.420 -13.419  10.502  1.00 -7.50           C
ATOM   1103  O   LEU A  73      -2.175 -14.206  11.073  1.00 -7.50           O
ATOM   1104  CB  LEU A  73      -2.392 -11.617   9.040  1.00 -7.50           C
ATOM   1105  CG  LEU A  73      -3.113 -10.274   8.859  1.00 -7.50           C
ATOM   1106  CD1 LEU A  73      -3.259  -9.708   7.450  1.00 -7.50           C
ATOM   1107  CD2 LEU A  73      -4.471 -10.272   9.560  1.00 -7.50           C
ATOM   1108  H   LEU A  73      -0.181 -10.637   9.806  1.00 -7.50           H
ATOM   1109  HA  LEU A  73      -2.515 -11.721  11.181  1.00 -7.50           H
ATOM   1110 1HB  LEU A  73      -1.585 -11.668   8.309  1.00 -7.50           H
ATOM   1111 2HB  LEU A  73      -3.107 -12.399   8.802  1.00 -7.50           H
ATOM   1112  HG  LEU A  73      -2.499  -9.548   9.391  1.00 -7.50           H
ATOM   1113 1HD1 LEU A  73      -3.525  -8.654   7.528  1.00 -7.50           H
ATOM   1114 2HD1 LEU A  73      -4.053 -10.211   6.901  1.00 -7.50           H
ATOM   1115 3HD1 LEU A  73      -2.314  -9.779   6.913  1.00 -7.50           H
ATOM   1116 1HD2 LEU A  73      -4.937  -9.294   9.433  1.00 -7.50           H
ATOM   1117 2HD2 LEU A  73      -4.347 -10.462  10.625  1.00 -7.50           H
ATOM   1118 3HD2 LEU A  73      -5.121 -11.035   9.129  1.00 -7.50           H
ATOM   1119  N   ALA A  74      -0.253 -13.799   9.999  1.00 -5.46           N
ATOM   1120  CA  ALA A  74       0.192 -15.189  10.066  1.00 -5.46           C
ATOM   1121  C   ALA A  74       0.447 -15.636  11.509  1.00 -5.46           C
ATOM   1122  O   ALA A  74       0.060 -16.741  11.891  1.00 -5.46           O
ATOM   1123  CB  ALA A  74       1.454 -15.379   9.214  1.00 -5.46           C
ATOM   1124  H   ALA A  74       0.341 -13.124   9.525  1.00 -5.46           H
ATOM   1125  HA  ALA A  74      -0.599 -15.821   9.658  1.00 -5.46           H
ATOM   1126 1HB  ALA A  74       1.243 -15.109   8.178  1.00 -5.46           H
ATOM   1127 2HB  ALA A  74       1.767 -16.423   9.253  1.00 -5.46           H
ATOM   1128 3HB  ALA A  74       2.260 -14.748   9.593  1.00 -5.46           H
ATOM   1129  N   GLU A  75       1.057 -14.794  12.335  1.00  3.94           N
ATOM   1130  CA  GLU A  75       1.297 -15.185  13.731  1.00  3.94           C
ATOM   1131  C   GLU A  75      -0.022 -15.252  14.505  1.00  3.94           C
ATOM   1132  O   GLU A  75      -0.171 -16.038  15.443  1.00  3.94           O
ATOM   1133  CB  GLU A  75       2.323 -14.275  14.428  1.00  3.94           C
ATOM   1134  CG  GLU A  75       1.874 -12.847  14.703  1.00  3.94           C
ATOM   1135  CD  GLU A  75       2.972 -11.989  15.317  1.00  3.94           C
ATOM   1136  OE1 GLU A  75       3.707 -12.475  16.209  1.00  3.94           O
ATOM   1137  OE2 GLU A  75       3.114 -10.802  14.937  1.00  3.94           O
ATOM   1138  H   GLU A  75       1.391 -13.894  11.999  1.00  3.94           H
ATOM   1139  HA  GLU A  75       1.717 -16.192  13.726  1.00  3.94           H
ATOM   1140 1HB  GLU A  75       2.585 -14.738  15.379  1.00  3.94           H
ATOM   1141 2HB  GLU A  75       3.220 -14.239  13.810  1.00  3.94           H
ATOM   1142 1HG  GLU A  75       1.566 -12.399  13.765  1.00  3.94           H
ATOM   1143 2HG  GLU A  75       1.020 -12.865  15.381  1.00  3.94           H
ATOM   1144  N   ARG A  76      -1.019 -14.500  14.050  1.00 -5.50           N
ATOM   1145  CA  ARG A  76      -2.378 -14.558  14.602  1.00 -5.50           C
ATOM   1146  C   ARG A  76      -3.242 -15.653  13.975  1.00 -5.50           C
ATOM   1147  O   ARG A  76      -4.437 -15.745  14.255  1.00 -5.50           O
ATOM   1148  CB  ARG A  76      -3.055 -13.193  14.465  1.00 -5.50           C
ATOM   1149  CG  ARG A  76      -2.505 -12.157  15.444  1.00 -5.50           C
ATOM   1150  CD  ARG A  76      -3.215 -10.824  15.289  1.00 -5.50           C
ATOM   1151  NE  ARG A  76      -2.856 -10.165  14.026  1.00 -5.50           N
ATOM   1152  CZ  ARG A  76      -3.467  -9.132  13.462  1.00 -5.50           C
ATOM   1153  NH1 ARG A  76      -2.981  -8.629  12.346  1.00 -5.50           N
ATOM   1154  NH2 ARG A  76      -4.556  -8.590  13.958  1.00 -5.50           N
ATOM   1155  H   ARG A  76      -0.838 -13.863  13.282  1.00 -5.50           H
ATOM   1156  HA  ARG A  76      -2.314 -14.790  15.665  1.00 -5.50           H
ATOM   1157 1HB  ARG A  76      -2.945 -12.841  13.440  1.00 -5.50           H
ATOM   1158 2HB  ARG A  76      -4.117 -13.303  14.679  1.00 -5.50           H
ATOM   1159 1HG  ARG A  76      -2.670 -12.521  16.458  1.00 -5.50           H
ATOM   1160 2HG  ARG A  76      -1.435 -12.019  15.289  1.00 -5.50           H
ATOM   1161 1HD  ARG A  76      -4.290 -11.000  15.318  1.00 -5.50           H
ATOM   1162 2HD  ARG A  76      -2.940 -10.173  16.120  1.00 -5.50           H
ATOM   1163  HE  ARG A  76      -2.054 -10.549  13.541  1.00 -5.50           H
ATOM   1164 1HH1 ARG A  76      -2.137  -9.019  11.959  1.00 -5.50           H
ATOM   1165 2HH1 ARG A  76      -3.461  -7.859  11.909  1.00 -5.50           H
ATOM   1166 1HH2 ARG A  76      -4.971  -8.958  14.800  1.00 -5.50           H
ATOM   1167 2HH2 ARG A  76      -4.993  -7.807  13.479  1.00 -5.50           H
ATOM   1168  N   GLY A  77      -2.646 -16.506  13.156  1.00-15.40           N
ATOM   1169  CA  GLY A  77      -3.324 -17.705  12.687  1.00-15.40           C
ATOM   1170  C   GLY A  77      -4.193 -17.557  11.456  1.00-15.40           C
ATOM   1171  O   GLY A  77      -4.865 -18.508  11.058  1.00-15.40           O
ATOM   1172  H   GLY A  77      -1.683 -16.354  12.881  1.00-15.40           H
ATOM   1173 1HA  GLY A  77      -2.569 -18.458  12.470  1.00-15.40           H
ATOM   1174 2HA  GLY A  77      -3.952 -18.088  13.492  1.00-15.40           H
ATOM   1175  N   TYR A  78      -4.193 -16.392  10.830  1.00  4.18           N
ATOM   1176  CA  TYR A  78      -4.994 -16.205   9.625  1.00  4.18           C
ATOM   1177  C   TYR A  78      -4.324 -16.962   8.485  1.00  4.18           C
ATOM   1178  O   TYR A  78      -3.096 -17.093   8.442  1.00  4.18           O
ATOM   1179  CB  TYR A  78      -5.137 -14.724   9.276  1.00  4.18           C
ATOM   1180  CG  TYR A  78      -6.020 -13.975  10.250  1.00  4.18           C
ATOM   1181  CD1 TYR A  78      -5.481 -13.341  11.390  1.00  4.18           C
ATOM   1182  CD2 TYR A  78      -7.414 -13.916  10.046  1.00  4.18           C
ATOM   1183  CE1 TYR A  78      -6.325 -12.685  12.324  1.00  4.18           C
ATOM   1184  CE2 TYR A  78      -8.262 -13.271  10.985  1.00  4.18           C
ATOM   1185  CZ  TYR A  78      -7.709 -12.667  12.117  1.00  4.18           C
ATOM   1186  OH  TYR A  78      -8.529 -12.062  13.032  1.00  4.18           O
ATOM   1187  H   TYR A  78      -3.600 -15.634  11.149  1.00  4.18           H
ATOM   1188  HA  TYR A  78      -5.989 -16.621   9.781  1.00  4.18           H
ATOM   1189 1HB  TYR A  78      -4.150 -14.270   9.254  1.00  4.18           H
ATOM   1190 2HB  TYR A  78      -5.580 -14.642   8.283  1.00  4.18           H
ATOM   1191  HD1 TYR A  78      -4.417 -13.358  11.562  1.00  4.18           H
ATOM   1192  HD2 TYR A  78      -7.845 -14.373   9.167  1.00  4.18           H
ATOM   1193  HE1 TYR A  78      -5.905 -12.205  13.196  1.00  4.18           H
ATOM   1194  HE2 TYR A  78      -9.332 -13.251  10.834  1.00  4.18           H
ATOM   1195  HH  TYR A  78      -8.043 -11.679  13.765  1.00  4.18           H
ATOM   1196  N   THR A  79      -5.130 -17.441   7.553  1.00 10.73           N
ATOM   1197  CA  THR A  79      -4.635 -18.100   6.354  1.00 10.73           C
ATOM   1198  C   THR A  79      -4.561 -16.984   5.329  1.00 10.73           C
ATOM   1199  O   THR A  79      -5.592 -16.474   4.875  1.00 10.73           O
ATOM   1200  CB  THR A  79      -5.585 -19.216   5.888  1.00 10.73           C
ATOM   1201  CG2 THR A  79      -5.020 -20.006   4.723  1.00 10.73           C
ATOM   1202  OG1 THR A  79      -5.794 -20.126   6.969  1.00 10.73           O
ATOM   1203  H   THR A  79      -6.130 -17.275   7.622  1.00 10.73           H
ATOM   1204  HA  THR A  79      -3.644 -18.507   6.538  1.00 10.73           H
ATOM   1205  HB  THR A  79      -6.544 -18.784   5.605  1.00 10.73           H
ATOM   1206  HG1 THR A  79      -4.929 -20.459   7.249  1.00 10.73           H
ATOM   1207 1HG2 THR A  79      -5.718 -20.799   4.460  1.00 10.73           H
ATOM   1208 2HG2 THR A  79      -4.064 -20.452   5.000  1.00 10.73           H
ATOM   1209 3HG2 THR A  79      -4.884 -19.355   3.858  1.00 10.73           H
ATOM   1210  N   VAL A  80      -3.356 -16.537   5.022  1.00 12.18           N
ATOM   1211  CA  VAL A  80      -3.186 -15.311   4.247  1.00 12.18           C
ATOM   1212  C   VAL A  80      -2.595 -15.573   2.882  1.00 12.18           C
ATOM   1213  O   VAL A  80      -2.034 -16.633   2.610  1.00 12.18           O
ATOM   1214  CB  VAL A  80      -2.331 -14.266   5.005  1.00 12.18           C
ATOM   1215  CG1 VAL A  80      -3.011 -13.874   6.293  1.00 12.18           C
ATOM   1216  CG2 VAL A  80      -0.912 -14.770   5.307  1.00 12.18           C
ATOM   1217  H   VAL A  80      -2.528 -17.021   5.357  1.00 12.18           H
ATOM   1218  HA  VAL A  80      -4.163 -14.860   4.079  1.00 12.18           H
ATOM   1219  HB  VAL A  80      -2.254 -13.374   4.387  1.00 12.18           H
ATOM   1220 1HG1 VAL A  80      -2.487 -13.019   6.705  1.00 12.18           H
ATOM   1221 2HG1 VAL A  80      -2.984 -14.696   7.010  1.00 12.18           H
ATOM   1222 3HG1 VAL A  80      -4.046 -13.590   6.102  1.00 12.18           H
ATOM   1223 1HG2 VAL A  80      -0.345 -13.989   5.817  1.00 12.18           H
ATOM   1224 2HG2 VAL A  80      -0.406 -15.014   4.376  1.00 12.18           H
ATOM   1225 3HG2 VAL A  80      -0.943 -15.655   5.944  1.00 12.18           H
ATOM   1226  N   ALA A  81      -2.752 -14.578   2.033  1.00  7.90           N
ATOM   1227  CA  ALA A  81      -2.290 -14.581   0.662  1.00  7.90           C
ATOM   1228  C   ALA A  81      -2.087 -13.083   0.459  1.00  7.90           C
ATOM   1229  O   ALA A  81      -2.614 -12.295   1.256  1.00  7.90           O
ATOM   1230  CB  ALA A  81      -3.386 -15.146  -0.238  1.00  7.90           C
ATOM   1231  H   ALA A  81      -3.209 -13.728   2.340  1.00  7.90           H
ATOM   1232  HA  ALA A  81      -1.351 -15.126   0.551  1.00  7.90           H
ATOM   1233 1HB  ALA A  81      -3.535 -16.200  -0.008  1.00  7.90           H
ATOM   1234 2HB  ALA A  81      -3.100 -15.049  -1.281  1.00  7.90           H
ATOM   1235 3HB  ALA A  81      -4.317 -14.608  -0.063  1.00  7.90           H
ATOM   1236  N   GLY A  82      -1.363 -12.683  -0.572  1.00 -1.51           N
ATOM   1237  CA  GLY A  82      -1.149 -11.268  -0.820  1.00 -1.51           C
ATOM   1238  C   GLY A  82      -1.092 -11.038  -2.309  1.00 -1.51           C
ATOM   1239  O   GLY A  82      -0.749 -11.962  -3.045  1.00 -1.51           O
ATOM   1240  H   GLY A  82      -0.983 -13.358  -1.229  1.00 -1.51           H
ATOM   1241 1HA  GLY A  82      -1.979 -10.697  -0.411  1.00 -1.51           H
ATOM   1242 2HA  GLY A  82      -0.220 -10.935  -0.359  1.00 -1.51           H
ATOM   1243  N   LEU A  83      -1.455  -9.859  -2.781  1.00 19.98           N
ATOM   1244  CA  LEU A  83      -1.452  -9.585  -4.214  1.00 19.98           C
ATOM   1245  C   LEU A  83      -0.997  -8.157  -4.443  1.00 19.98           C
ATOM   1246  O   LEU A  83      -1.476  -7.258  -3.757  1.00 19.98           O
ATOM   1247  CB  LEU A  83      -2.889  -9.499  -4.759  1.00 19.98           C
ATOM   1248  CG  LEU A  83      -3.236  -9.619  -6.248  1.00 19.98           C
ATOM   1249  CD1 LEU A  83      -4.280 -10.693  -6.603  1.00 19.98           C
ATOM   1250  CD2 LEU A  83      -3.783  -8.274  -6.714  1.00 19.98           C
ATOM   1251  H   LEU A  83      -1.761  -9.126  -2.144  1.00 19.98           H
ATOM   1252  HA  LEU A  83      -0.752 -10.254  -4.705  1.00 19.98           H
ATOM   1253 1HB  LEU A  83      -3.584 -10.080  -4.160  1.00 19.98           H
ATOM   1254 2HB  LEU A  83      -3.216  -8.495  -4.489  1.00 19.98           H
ATOM   1255  HG  LEU A  83      -2.320  -9.752  -6.819  1.00 19.98           H
ATOM   1256 1HD1 LEU A  83      -4.475 -10.667  -7.676  1.00 19.98           H
ATOM   1257 2HD1 LEU A  83      -5.209 -10.444  -6.091  1.00 19.98           H
ATOM   1258 3HD1 LEU A  83      -4.035 -11.717  -6.323  1.00 19.98           H
ATOM   1259 1HD2 LEU A  83      -4.709  -8.044  -6.186  1.00 19.98           H
ATOM   1260 2HD2 LEU A  83      -3.981  -8.311  -7.785  1.00 19.98           H
ATOM   1261 3HD2 LEU A  83      -3.050  -7.491  -6.519  1.00 19.98           H
ATOM   1262  N   ASP A  84      -0.064  -7.942  -5.359  1.00 19.17           N
ATOM   1263  CA  ASP A  84       0.454  -6.598  -5.626  1.00 19.17           C
ATOM   1264  C   ASP A  84       1.030  -6.512  -7.042  1.00 19.17           C
ATOM   1265  O   ASP A  84       1.705  -7.437  -7.495  1.00 19.17           O
ATOM   1266  CB  ASP A  84       1.542  -6.262  -4.601  1.00 19.17           C
ATOM   1267  CG  ASP A  84       1.713  -4.770  -4.394  1.00 19.17           C
ATOM   1268  OD1 ASP A  84       1.879  -4.034  -5.389  1.00 19.17           O
ATOM   1269  OD2 ASP A  84       1.695  -4.318  -3.230  1.00 19.17           O
ATOM   1270  H   ASP A  84       0.310  -8.720  -5.898  1.00 19.17           H
ATOM   1271  HA  ASP A  84      -0.357  -5.876  -5.525  1.00 19.17           H
ATOM   1272 1HB  ASP A  84       1.272  -6.710  -3.645  1.00 19.17           H
ATOM   1273 2HB  ASP A  84       2.489  -6.690  -4.930  1.00 19.17           H
ATOM   1274  N   ARG A  85       0.785  -5.409  -7.739  1.00  4.69           N
ATOM   1275  CA  ARG A  85       1.358  -5.166  -9.070  1.00  4.69           C
ATOM   1276  C   ARG A  85       2.852  -4.835  -9.003  1.00  4.69           C
ATOM   1277  O   ARG A  85       3.569  -4.938 -10.006  1.00  4.69           O
ATOM   1278  CB  ARG A  85       0.584  -4.028  -9.748  1.00  4.69           C
ATOM   1279  CG  ARG A  85       0.966  -3.700 -11.190  1.00  4.69           C
ATOM   1280  CD  ARG A  85       0.728  -4.855 -12.152  1.00  4.69           C
ATOM   1281  NE  ARG A  85       1.106  -4.521 -13.535  1.00  4.69           N
ATOM   1282  CZ  ARG A  85       2.276  -4.753 -14.116  1.00  4.69           C
ATOM   1283  NH1 ARG A  85       2.401  -4.517 -15.391  1.00  4.69           N
ATOM   1284  NH2 ARG A  85       3.324  -5.209 -13.482  1.00  4.69           N
ATOM   1285  H   ARG A  85       0.181  -4.696  -7.332  1.00  4.69           H
ATOM   1286  HA  ARG A  85       1.245  -6.078  -9.659  1.00  4.69           H
ATOM   1287 1HB  ARG A  85      -0.477  -4.280  -9.729  1.00  4.69           H
ATOM   1288 2HB  ARG A  85       0.718  -3.122  -9.155  1.00  4.69           H
ATOM   1289 1HG  ARG A  85       0.379  -2.845 -11.524  1.00  4.69           H
ATOM   1290 2HG  ARG A  85       2.020  -3.425 -11.232  1.00  4.69           H
ATOM   1291 1HD  ARG A  85       1.310  -5.716 -11.824  1.00  4.69           H
ATOM   1292 2HD  ARG A  85      -0.322  -5.143 -12.132  1.00  4.69           H
ATOM   1293  HE  ARG A  85       0.393  -4.079 -14.099  1.00  4.69           H
ATOM   1294 1HH1 ARG A  85       1.617  -4.174 -15.923  1.00  4.69           H
ATOM   1295 2HH1 ARG A  85       3.279  -4.701 -15.852  1.00  4.69           H
ATOM   1296 1HH2 ARG A  85       3.248  -5.435 -12.508  1.00  4.69           H
ATOM   1297 2HH2 ARG A  85       4.203  -5.318 -13.975  1.00  4.69           H
ATOM   1298  N   SER A  86       3.353  -4.461  -7.836  1.00 21.20           N
ATOM   1299  CA  SER A  86       4.786  -4.213  -7.657  1.00 21.20           C
ATOM   1300  C   SER A  86       5.544  -5.510  -7.362  1.00 21.20           C
ATOM   1301  O   SER A  86       5.579  -5.976  -6.221  1.00 21.20           O
ATOM   1302  CB  SER A  86       5.013  -3.212  -6.522  1.00 21.20           C
ATOM   1303  OG  SER A  86       4.414  -1.964  -6.828  1.00 21.20           O
ATOM   1304  H   SER A  86       2.740  -4.368  -7.029  1.00 21.20           H
ATOM   1305  HA  SER A  86       5.186  -3.772  -8.569  1.00 21.20           H
ATOM   1306 1HB  SER A  86       4.578  -3.604  -5.602  1.00 21.20           H
ATOM   1307 2HB  SER A  86       6.084  -3.069  -6.379  1.00 21.20           H
ATOM   1308  HG  SER A  86       4.745  -1.303  -6.215  1.00 21.20           H
ATOM   1309  N   ALA A  87       6.198  -6.083  -8.365  1.00 25.18           N
ATOM   1310  CA  ALA A  87       6.933  -7.340  -8.194  1.00 25.18           C
ATOM   1311  C   ALA A  87       7.993  -7.359  -7.070  1.00 25.18           C
ATOM   1312  O   ALA A  87       8.057  -8.347  -6.322  1.00 25.18           O
ATOM   1313  CB  ALA A  87       7.572  -7.752  -9.536  1.00 25.18           C
ATOM   1314  H   ALA A  87       6.207  -5.636  -9.280  1.00 25.18           H
ATOM   1315  HA  ALA A  87       6.196  -8.102  -7.931  1.00 25.18           H
ATOM   1316 1HB  ALA A  87       6.812  -7.799 -10.314  1.00 25.18           H
ATOM   1317 2HB  ALA A  87       8.026  -8.739  -9.438  1.00 25.18           H
ATOM   1318 3HB  ALA A  87       8.337  -7.028  -9.819  1.00 25.18           H
ATOM   1319  N   PRO A  88       8.815  -6.296  -6.899  1.00-11.36           N
ATOM   1320  CA  PRO A  88       9.777  -6.459  -5.800  1.00-11.36           C
ATOM   1321  C   PRO A  88       9.167  -6.374  -4.403  1.00-11.36           C
ATOM   1322  O   PRO A  88       9.794  -6.783  -3.433  1.00-11.36           O
ATOM   1323  CB  PRO A  88      10.756  -5.306  -6.031  1.00-11.36           C
ATOM   1324  CG  PRO A  88       9.920  -4.251  -6.653  1.00-11.36           C
ATOM   1325  CD  PRO A  88       9.004  -5.001  -7.578  1.00-11.36           C
ATOM   1326  HA  PRO A  88      10.308  -7.405  -5.893  1.00-11.36           H
ATOM   1327 1HB  PRO A  88      11.180  -4.963  -5.088  1.00-11.36           H
ATOM   1328 2HB  PRO A  88      11.542  -5.615  -6.720  1.00-11.36           H
ATOM   1329 1HG  PRO A  88       9.344  -3.727  -5.890  1.00-11.36           H
ATOM   1330 2HG  PRO A  88      10.541  -3.555  -7.215  1.00-11.36           H
ATOM   1331 1HD  PRO A  88       8.061  -4.466  -7.684  1.00-11.36           H
ATOM   1332 2HD  PRO A  88       9.479  -5.149  -8.549  1.00-11.36           H
ATOM   1333  N   MET A  89       7.940  -5.889  -4.273  1.00 13.45           N
ATOM   1334  CA  MET A  89       7.304  -5.852  -2.960  1.00 13.45           C
ATOM   1335  C   MET A  89       6.881  -7.258  -2.572  1.00 13.45           C
ATOM   1336  O   MET A  89       6.939  -7.619  -1.409  1.00 13.45           O
ATOM   1337  CB  MET A  89       6.080  -4.933  -2.966  1.00 13.45           C
ATOM   1338  CG  MET A  89       6.395  -3.452  -3.122  1.00 13.45           C
ATOM   1339  SD  MET A  89       7.066  -2.730  -1.610  1.00 13.45           S
ATOM   1340  CE  MET A  89       8.854  -2.805  -1.863  1.00 13.45           C
ATOM   1341  H   MET A  89       7.415  -5.574  -5.080  1.00 13.45           H
ATOM   1342  HA  MET A  89       8.026  -5.512  -2.219  1.00 13.45           H
ATOM   1343 1HB  MET A  89       5.425  -5.239  -3.781  1.00 13.45           H
ATOM   1344 2HB  MET A  89       5.540  -5.070  -2.031  1.00 13.45           H
ATOM   1345 1HG  MET A  89       7.102  -3.313  -3.940  1.00 13.45           H
ATOM   1346 2HG  MET A  89       5.472  -2.928  -3.368  1.00 13.45           H
ATOM   1347 1HE  MET A  89       9.362  -2.545  -0.934  1.00 13.45           H
ATOM   1348 2HE  MET A  89       9.143  -2.101  -2.642  1.00 13.45           H
ATOM   1349 3HE  MET A  89       9.150  -3.811  -2.159  1.00 13.45           H
ATOM   1350  N   LEU A  90       6.555  -8.092  -3.550  1.00 14.52           N
ATOM   1351  CA  LEU A  90       6.248  -9.495  -3.271  1.00 14.52           C
ATOM   1352  C   LEU A  90       7.518 -10.260  -2.895  1.00 14.52           C
ATOM   1353  O   LEU A  90       7.496 -11.154  -2.050  1.00 14.52           O
ATOM   1354  CB  LEU A  90       5.586 -10.145  -4.490  1.00 14.52           C
ATOM   1355  CG  LEU A  90       4.260  -9.534  -4.970  1.00 14.52           C
ATOM   1356  CD1 LEU A  90       3.859 -10.183  -6.278  1.00 14.52           C
ATOM   1357  CD2 LEU A  90       3.128  -9.694  -3.954  1.00 14.52           C
ATOM   1358  H   LEU A  90       6.509  -7.759  -4.503  1.00 14.52           H
ATOM   1359  HA  LEU A  90       5.561  -9.545  -2.426  1.00 14.52           H
ATOM   1360 1HB  LEU A  90       6.293 -10.101  -5.316  1.00 14.52           H
ATOM   1361 2HB  LEU A  90       5.410 -11.195  -4.259  1.00 14.52           H
ATOM   1362  HG  LEU A  90       4.409  -8.472  -5.155  1.00 14.52           H
ATOM   1363 1HD1 LEU A  90       2.942  -9.718  -6.643  1.00 14.52           H
ATOM   1364 2HD1 LEU A  90       3.687 -11.251  -6.139  1.00 14.52           H
ATOM   1365 3HD1 LEU A  90       4.640 -10.035  -7.023  1.00 14.52           H
ATOM   1366 1HD2 LEU A  90       2.209  -9.280  -4.365  1.00 14.52           H
ATOM   1367 2HD2 LEU A  90       3.368  -9.151  -3.040  1.00 14.52           H
ATOM   1368 3HD2 LEU A  90       2.969 -10.744  -3.724  1.00 14.52           H
ATOM   1369  N   GLU A  91       8.649  -9.886  -3.478  1.00 16.88           N
ATOM   1370  CA  GLU A  91       9.933 -10.465  -3.068  1.00 16.88           C
ATOM   1371  C   GLU A  91      10.240 -10.063  -1.626  1.00 16.88           C
ATOM   1372  O   GLU A  91      10.679 -10.894  -0.824  1.00 16.88           O
ATOM   1373  CB  GLU A  91      11.053 -10.012  -4.017  1.00 16.88           C
ATOM   1374  CG  GLU A  91      12.485 -10.430  -3.641  1.00 16.88           C
ATOM   1375  CD  GLU A  91      12.715 -11.935  -3.597  1.00 16.88           C
ATOM   1376  OE1 GLU A  91      11.952 -12.712  -4.207  1.00 16.88           O
ATOM   1377  OE2 GLU A  91      13.666 -12.372  -2.907  1.00 16.88           O
ATOM   1378  H   GLU A  91       8.627  -9.187  -4.207  1.00 16.88           H
ATOM   1379  HA  GLU A  91       9.865 -11.553  -3.102  1.00 16.88           H
ATOM   1380 1HB  GLU A  91      10.823 -10.394  -5.010  1.00 16.88           H
ATOM   1381 2HB  GLU A  91      11.040  -8.926  -4.071  1.00 16.88           H
ATOM   1382 1HG  GLU A  91      13.172  -9.987  -4.363  1.00 16.88           H
ATOM   1383 2HG  GLU A  91      12.724 -10.018  -2.659  1.00 16.88           H
ATOM   1384  N   GLN A  92       9.968  -8.813  -1.277  1.00  7.19           N
ATOM   1385  CA  GLN A  92      10.173  -8.340   0.090  1.00  7.19           C
ATOM   1386  C   GLN A  92       9.197  -8.998   1.066  1.00  7.19           C
ATOM   1387  O   GLN A  92       9.582  -9.340   2.179  1.00  7.19           O
ATOM   1388  CB  GLN A  92      10.066  -6.807   0.140  1.00  7.19           C
ATOM   1389  CG  GLN A  92      10.548  -6.142   1.424  1.00  7.19           C
ATOM   1390  CD  GLN A  92      12.058  -6.048   1.526  1.00  7.19           C
ATOM   1391  NE2 GLN A  92      12.560  -5.954   2.748  1.00  7.19           N
ATOM   1392  OE1 GLN A  92      12.771  -6.038   0.524  1.00  7.19           O
ATOM   1393  H   GLN A  92       9.633  -8.156  -1.976  1.00  7.19           H
ATOM   1394  HA  GLN A  92      11.180  -8.623   0.389  1.00  7.19           H
ATOM   1395 1HB  GLN A  92      10.634  -6.393  -0.694  1.00  7.19           H
ATOM   1396 2HB  GLN A  92       9.020  -6.539  -0.008  1.00  7.19           H
ATOM   1397 1HG  GLN A  92      10.151  -5.128   1.452  1.00  7.19           H
ATOM   1398 2HG  GLN A  92      10.158  -6.686   2.284  1.00  7.19           H
ATOM   1399 1HE2 GLN A  92      13.557  -5.851   2.863  1.00  7.19           H
ATOM   1400 2HE2 GLN A  92      11.950  -5.975   3.552  1.00  7.19           H
ATOM   1401  N   ALA A  93       7.965  -9.245   0.640  1.00-14.38           N
ATOM   1402  CA  ALA A  93       6.994  -9.965   1.458  1.00-14.38           C
ATOM   1403  C   ALA A  93       7.482 -11.377   1.760  1.00-14.38           C
ATOM   1404  O   ALA A  93       7.418 -11.830   2.902  1.00-14.38           O
ATOM   1405  CB  ALA A  93       5.626  -9.992   0.756  1.00-14.38           C
ATOM   1406  H   ALA A  93       7.667  -8.891  -0.264  1.00-14.38           H
ATOM   1407  HA  ALA A  93       6.893  -9.448   2.410  1.00-14.38           H
ATOM   1408 1HB  ALA A  93       5.292  -8.969   0.567  1.00-14.38           H
ATOM   1409 2HB  ALA A  93       4.900 -10.494   1.395  1.00-14.38           H
ATOM   1410 3HB  ALA A  93       5.698 -10.525  -0.192  1.00-14.38           H
ATOM   1411  N   ARG A  94       8.008 -12.067   0.756  1.00  1.96           N
ATOM   1412  CA  ARG A  94       8.547 -13.406   0.989  1.00  1.96           C
ATOM   1413  C   ARG A  94       9.761 -13.333   1.903  1.00  1.96           C
ATOM   1414  O   ARG A  94       9.938 -14.199   2.753  1.00  1.96           O
ATOM   1415  CB  ARG A  94       8.907 -14.111  -0.329  1.00  1.96           C
ATOM   1416  CG  ARG A  94       9.356 -15.573  -0.155  1.00  1.96           C
ATOM   1417  CD  ARG A  94       8.197 -16.470   0.265  1.00  1.96           C
ATOM   1418  NE  ARG A  94       8.628 -17.783   0.765  1.00  1.96           N
ATOM   1419  CZ  ARG A  94       8.886 -18.093   2.029  1.00  1.96           C
ATOM   1420  NH1 ARG A  94       9.097 -19.340   2.337  1.00  1.96           N
ATOM   1421  NH2 ARG A  94       8.933 -17.220   3.002  1.00  1.96           N
ATOM   1422  H   ARG A  94       8.025 -11.666  -0.179  1.00  1.96           H
ATOM   1423  HA  ARG A  94       7.786 -13.989   1.509  1.00  1.96           H
ATOM   1424 1HB  ARG A  94       8.036 -14.091  -0.984  1.00  1.96           H
ATOM   1425 2HB  ARG A  94       9.708 -13.558  -0.817  1.00  1.96           H
ATOM   1426 1HG  ARG A  94       9.770 -15.943  -1.092  1.00  1.96           H
ATOM   1427 2HG  ARG A  94      10.135 -15.620   0.603  1.00  1.96           H
ATOM   1428 1HD  ARG A  94       7.620 -15.984   1.049  1.00  1.96           H
ATOM   1429 2HD  ARG A  94       7.544 -16.610  -0.596  1.00  1.96           H
ATOM   1430  HE  ARG A  94       8.689 -18.532   0.082  1.00  1.96           H
ATOM   1431 1HH1 ARG A  94       9.090 -20.045   1.618  1.00  1.96           H
ATOM   1432 2HH1 ARG A  94       9.276 -19.594   3.295  1.00  1.96           H
ATOM   1433 1HH2 ARG A  94       8.847 -16.234   2.812  1.00  1.96           H
ATOM   1434 2HH2 ARG A  94       9.048 -17.536   3.954  1.00  1.96           H
ATOM   1435  N   ALA A  95      10.582 -12.304   1.751  1.00-18.27           N
ATOM   1436  CA  ALA A  95      11.771 -12.142   2.583  1.00-18.27           C
ATOM   1437  C   ALA A  95      11.400 -11.904   4.050  1.00-18.27           C
ATOM   1438  O   ALA A  95      12.034 -12.461   4.950  1.00-18.27           O
ATOM   1439  CB  ALA A  95      12.635 -10.989   2.046  1.00-18.27           C
ATOM   1440  H   ALA A  95      10.396 -11.622   1.025  1.00-18.27           H
ATOM   1441  HA  ALA A  95      12.354 -13.062   2.533  1.00-18.27           H
ATOM   1442 1HB  ALA A  95      12.896 -11.176   1.004  1.00-18.27           H
ATOM   1443 2HB  ALA A  95      13.551 -10.918   2.632  1.00-18.27           H
ATOM   1444 3HB  ALA A  95      12.094 -10.046   2.120  1.00-18.27           H
ATOM   1445  N   ARG A  96      10.388 -11.081   4.294  1.00-11.29           N
ATOM   1446  CA  ARG A  96       9.928 -10.804   5.656  1.00-11.29           C
ATOM   1447  C   ARG A  96       9.267 -12.006   6.308  1.00-11.29           C
ATOM   1448  O   ARG A  96       9.520 -12.285   7.479  1.00-11.29           O
ATOM   1449  CB  ARG A  96       8.941  -9.634   5.663  1.00-11.29           C
ATOM   1450  CG  ARG A  96       9.623  -8.279   5.759  1.00-11.29           C
ATOM   1451  CD  ARG A  96       8.610  -7.150   5.816  1.00-11.29           C
ATOM   1452  NE  ARG A  96       9.225  -5.886   6.223  1.00-11.29           N
ATOM   1453  CZ  ARG A  96       9.364  -5.470   7.477  1.00-11.29           C
ATOM   1454  NH1 ARG A  96       9.918  -4.299   7.709  1.00-11.29           N
ATOM   1455  NH2 ARG A  96       8.942  -6.157   8.519  1.00-11.29           N
ATOM   1456  H   ARG A  96       9.927 -10.612   3.515  1.00-11.29           H
ATOM   1457  HA  ARG A  96      10.788 -10.541   6.272  1.00-11.29           H
ATOM   1458 1HB  ARG A  96       8.318  -9.674   4.769  1.00-11.29           H
ATOM   1459 2HB  ARG A  96       8.297  -9.741   6.534  1.00-11.29           H
ATOM   1460 1HG  ARG A  96      10.214  -8.258   6.673  1.00-11.29           H
ATOM   1461 2HG  ARG A  96      10.284  -8.132   4.906  1.00-11.29           H
ATOM   1462 1HD  ARG A  96       8.162  -7.033   4.830  1.00-11.29           H
ATOM   1463 2HD  ARG A  96       7.820  -7.407   6.521  1.00-11.29           H
ATOM   1464  HE  ARG A  96       9.564  -5.279   5.492  1.00-11.29           H
ATOM   1465 1HH1 ARG A  96      10.260  -3.757   6.931  1.00-11.29           H
ATOM   1466 2HH1 ARG A  96      10.001  -3.968   8.657  1.00-11.29           H
ATOM   1467 1HH2 ARG A  96       8.468  -7.038   8.379  1.00-11.29           H
ATOM   1468 2HH2 ARG A  96       9.094  -5.797   9.448  1.00-11.29           H
ATOM   1469  N   LEU A  97       8.430 -12.714   5.569  1.00 19.26           N
ATOM   1470  CA  LEU A  97       7.734 -13.881   6.105  1.00 19.26           C
ATOM   1471  C   LEU A  97       8.648 -15.080   6.314  1.00 19.26           C
ATOM   1472  O   LEU A  97       9.572 -15.337   5.542  1.00 19.26           O
ATOM   1473  CB  LEU A  97       6.630 -14.309   5.135  1.00 19.26           C
ATOM   1474  CG  LEU A  97       5.334 -13.488   5.152  1.00 19.26           C
ATOM   1475  CD1 LEU A  97       4.515 -13.811   3.915  1.00 19.26           C
ATOM   1476  CD2 LEU A  97       4.508 -13.790   6.407  1.00 19.26           C
ATOM   1477  H   LEU A  97       8.250 -12.439   4.609  1.00 19.26           H
ATOM   1478  HA  LEU A  97       7.290 -13.626   7.067  1.00 19.26           H
ATOM   1479 1HB  LEU A  97       7.047 -14.286   4.128  1.00 19.26           H
ATOM   1480 2HB  LEU A  97       6.363 -15.343   5.351  1.00 19.26           H
ATOM   1481  HG  LEU A  97       5.581 -12.427   5.135  1.00 19.26           H
ATOM   1482 1HD1 LEU A  97       3.581 -13.253   3.937  1.00 19.26           H
ATOM   1483 2HD1 LEU A  97       4.301 -14.880   3.876  1.00 19.26           H
ATOM   1484 3HD1 LEU A  97       5.074 -13.523   3.025  1.00 19.26           H
ATOM   1485 1HD2 LEU A  97       3.589 -13.206   6.390  1.00 19.26           H
ATOM   1486 2HD2 LEU A  97       5.073 -13.522   7.298  1.00 19.26           H
ATOM   1487 3HD2 LEU A  97       4.256 -14.851   6.446  1.00 19.26           H
ATOM   1488  N   GLY A  98       8.331 -15.870   7.326  1.00 25.07           N
ATOM   1489  CA  GLY A  98       8.864 -17.218   7.415  1.00 25.07           C
ATOM   1490  C   GLY A  98       8.174 -18.177   6.457  1.00 25.07           C
ATOM   1491  O   GLY A  98       8.844 -18.682   5.548  1.00 25.07           O
ATOM   1492  H   GLY A  98       7.651 -15.564   8.021  1.00 25.07           H
ATOM   1493 1HA  GLY A  98       9.929 -17.203   7.186  1.00 25.07           H
ATOM   1494 2HA  GLY A  98       8.733 -17.586   8.431  1.00 25.07           H
ATOM   1495  N   PRO A  99       6.861 -18.447   6.597  1.00 -3.23           N
ATOM   1496  CA  PRO A  99       6.246 -19.416   5.680  1.00 -3.23           C
ATOM   1497  C   PRO A  99       5.948 -18.886   4.278  1.00 -3.23           C
ATOM   1498  O   PRO A  99       5.857 -17.680   4.050  1.00 -3.23           O
ATOM   1499  CB  PRO A  99       4.938 -19.759   6.397  1.00 -3.23           C
ATOM   1500  CG  PRO A  99       4.564 -18.493   7.059  1.00 -3.23           C
ATOM   1501  CD  PRO A  99       5.872 -17.965   7.584  1.00 -3.23           C
ATOM   1502  HA  PRO A  99       6.865 -20.309   5.603  1.00 -3.23           H
ATOM   1503 1HB  PRO A  99       4.172 -20.070   5.688  1.00 -3.23           H
ATOM   1504 2HB  PRO A  99       5.109 -20.535   7.141  1.00 -3.23           H
ATOM   1505 1HG  PRO A  99       4.138 -17.801   6.331  1.00 -3.23           H
ATOM   1506 2HG  PRO A  99       3.863 -18.670   7.873  1.00 -3.23           H
ATOM   1507 1HD  PRO A  99       5.849 -16.875   7.624  1.00 -3.23           H
ATOM   1508 2HD  PRO A  99       6.085 -18.384   8.568  1.00 -3.23           H
ATOM   1509  N   ALA A 100       5.754 -19.803   3.341  1.00  1.15           N
ATOM   1510  CA  ALA A 100       5.320 -19.453   1.994  1.00  1.15           C
ATOM   1511  C   ALA A 100       3.804 -19.248   2.026  1.00  1.15           C
ATOM   1512  O   ALA A 100       3.083 -20.012   2.680  1.00  1.15           O
ATOM   1513  CB  ALA A 100       5.684 -20.579   1.018  1.00  1.15           C
ATOM   1514  H   ALA A 100       5.850 -20.786   3.573  1.00  1.15           H
ATOM   1515  HA  ALA A 100       5.805 -18.527   1.682  1.00  1.15           H
ATOM   1516 1HB  ALA A 100       6.760 -20.753   1.036  1.00  1.15           H
ATOM   1517 2HB  ALA A 100       5.390 -20.296   0.006  1.00  1.15           H
ATOM   1518 3HB  ALA A 100       5.166 -21.499   1.296  1.00  1.15           H
ATOM   1519  N   VAL A 101       3.326 -18.253   1.298  1.00  2.55           N
ATOM   1520  CA  VAL A 101       1.898 -17.937   1.190  1.00  2.55           C
ATOM   1521  C   VAL A 101       1.607 -17.727  -0.295  1.00  2.55           C
ATOM   1522  O   VAL A 101       2.540 -17.632  -1.097  1.00  2.55           O
ATOM   1523  CB  VAL A 101       1.524 -16.672   2.028  1.00  2.55           C
ATOM   1524  CG1 VAL A 101       1.826 -16.902   3.522  1.00  2.55           C
ATOM   1525  CG2 VAL A 101       2.253 -15.420   1.541  1.00  2.55           C
ATOM   1526  H   VAL A 101       3.976 -17.674   0.774  1.00  2.55           H
ATOM   1527  HA  VAL A 101       1.304 -18.775   1.552  1.00  2.55           H
ATOM   1528  HB  VAL A 101       0.457 -16.495   1.919  1.00  2.55           H
ATOM   1529 1HG1 VAL A 101       1.547 -16.023   4.097  1.00  2.55           H
ATOM   1530 2HG1 VAL A 101       2.890 -17.093   3.674  1.00  2.55           H
ATOM   1531 3HG1 VAL A 101       1.252 -17.755   3.884  1.00  2.55           H
ATOM   1532 1HG2 VAL A 101       1.974 -14.570   2.163  1.00  2.55           H
ATOM   1533 2HG2 VAL A 101       1.962 -15.202   0.515  1.00  2.55           H
ATOM   1534 3HG2 VAL A 101       3.334 -15.558   1.589  1.00  2.55           H
ATOM   1535  N   ASP A 102       0.347 -17.653  -0.692  1.00 13.89           N
ATOM   1536  CA  ASP A 102       0.011 -17.423  -2.098  1.00 13.89           C
ATOM   1537  C   ASP A 102       0.178 -15.955  -2.518  1.00 13.89           C
ATOM   1538  O   ASP A 102      -0.750 -15.146  -2.423  1.00 13.89           O
ATOM   1539  CB  ASP A 102      -1.417 -17.894  -2.367  1.00 13.89           C
ATOM   1540  CG  ASP A 102      -1.760 -17.900  -3.839  1.00 13.89           C
ATOM   1541  OD1 ASP A 102      -0.851 -17.991  -4.693  1.00 13.89           O
ATOM   1542  OD2 ASP A 102      -2.968 -17.870  -4.164  1.00 13.89           O
ATOM   1543  H   ASP A 102      -0.411 -17.766  -0.025  1.00 13.89           H
ATOM   1544  HA  ASP A 102       0.686 -18.023  -2.709  1.00 13.89           H
ATOM   1545 1HB  ASP A 102      -1.531 -18.906  -1.981  1.00 13.89           H
ATOM   1546 2HB  ASP A 102      -2.117 -17.250  -1.840  1.00 13.89           H
ATOM   1547  N   LEU A 103       1.379 -15.595  -2.947  1.00 -9.22           N
ATOM   1548  CA  LEU A 103       1.669 -14.240  -3.421  1.00 -9.22           C
ATOM   1549  C   LEU A 103       1.378 -14.167  -4.916  1.00 -9.22           C
ATOM   1550  O   LEU A 103       1.890 -14.983  -5.681  1.00 -9.22           O
ATOM   1551  CB  LEU A 103       3.134 -13.873  -3.162  1.00 -9.22           C
ATOM   1552  CG  LEU A 103       3.563 -13.724  -1.693  1.00 -9.22           C
ATOM   1553  CD1 LEU A 103       5.066 -13.521  -1.609  1.00 -9.22           C
ATOM   1554  CD2 LEU A 103       2.858 -12.565  -0.974  1.00 -9.22           C
ATOM   1555  H   LEU A 103       2.120 -16.284  -2.960  1.00 -9.22           H
ATOM   1556  HA  LEU A 103       1.027 -13.530  -2.907  1.00 -9.22           H
ATOM   1557 1HB  LEU A 103       3.758 -14.639  -3.622  1.00 -9.22           H
ATOM   1558 2HB  LEU A 103       3.342 -12.933  -3.669  1.00 -9.22           H
ATOM   1559  HG  LEU A 103       3.322 -14.647  -1.173  1.00 -9.22           H
ATOM   1560 1HD1 LEU A 103       5.371 -13.466  -0.564  1.00 -9.22           H
ATOM   1561 2HD1 LEU A 103       5.351 -12.602  -2.119  1.00 -9.22           H
ATOM   1562 3HD1 LEU A 103       5.577 -14.367  -2.071  1.00 -9.22           H
ATOM   1563 1HD2 LEU A 103       3.212 -12.505   0.056  1.00 -9.22           H
ATOM   1564 2HD2 LEU A 103       1.783 -12.735  -0.957  1.00 -9.22           H
ATOM   1565 3HD2 LEU A 103       3.067 -11.621  -1.478  1.00 -9.22           H
ATOM   1566  N   VAL A 104       0.556 -13.221  -5.342  1.00  3.98           N
ATOM   1567  CA  VAL A 104       0.109 -13.137  -6.736  1.00  3.98           C
ATOM   1568  C   VAL A 104       0.490 -11.784  -7.330  1.00  3.98           C
ATOM   1569  O   VAL A 104       0.351 -10.738  -6.698  1.00  3.98           O
ATOM   1570  CB  VAL A 104      -1.426 -13.395  -6.825  1.00  3.98           C
ATOM   1571  CG1 VAL A 104      -1.965 -13.256  -8.264  1.00  3.98           C
ATOM   1572  CG2 VAL A 104      -1.756 -14.806  -6.315  1.00  3.98           C
ATOM   1573  H   VAL A 104       0.183 -12.548  -4.677  1.00  3.98           H
ATOM   1574  HA  VAL A 104       0.607 -13.904  -7.327  1.00  3.98           H
ATOM   1575  HB  VAL A 104      -1.934 -12.670  -6.193  1.00  3.98           H
ATOM   1576 1HG1 VAL A 104      -3.029 -13.498  -8.282  1.00  3.98           H
ATOM   1577 2HG1 VAL A 104      -1.430 -13.929  -8.935  1.00  3.98           H
ATOM   1578 3HG1 VAL A 104      -1.848 -12.228  -8.609  1.00  3.98           H
ATOM   1579 1HG2 VAL A 104      -2.829 -14.982  -6.383  1.00  3.98           H
ATOM   1580 2HG2 VAL A 104      -1.456 -14.913  -5.274  1.00  3.98           H
ATOM   1581 3HG2 VAL A 104      -1.229 -15.552  -6.910  1.00  3.98           H
ATOM   1582  N   HIS A 105       0.997 -11.820  -8.551  1.00 16.09           N
ATOM   1583  CA  HIS A 105       1.425 -10.622  -9.264  1.00 16.09           C
ATOM   1584  C   HIS A 105       0.456 -10.294 -10.398  1.00 16.09           C
ATOM   1585  O   HIS A 105       0.527 -10.898 -11.470  1.00 16.09           O
ATOM   1586  CB  HIS A 105       2.832 -10.868  -9.813  1.00 16.09           C
ATOM   1587  CG  HIS A 105       3.439  -9.663 -10.455  1.00 16.09           C
ATOM   1588  CD2 HIS A 105       3.551  -8.390  -9.992  1.00 16.09           C
ATOM   1589  ND1 HIS A 105       4.001  -9.692 -11.715  1.00 16.09           N
ATOM   1590  CE1 HIS A 105       4.426  -8.414 -11.956  1.00 16.09           C
ATOM   1591  NE2 HIS A 105       4.154  -7.576 -10.916  1.00 16.09           N
ATOM   1592  H   HIS A 105       1.086 -12.715  -9.026  1.00 16.09           H
ATOM   1593  HA  HIS A 105       1.460  -9.775  -8.579  1.00 16.09           H
ATOM   1594 1HB  HIS A 105       3.476 -11.179  -8.992  1.00 16.09           H
ATOM   1595 2HB  HIS A 105       2.799 -11.680 -10.536  1.00 16.09           H
ATOM   1596  HD2 HIS A 105       3.199  -8.059  -9.026  1.00 16.09           H
ATOM   1597  HE1 HIS A 105       4.907  -8.098 -12.871  1.00 16.09           H
ATOM   1598  HE2 HIS A 105       4.349  -6.587 -10.851  1.00 16.09           H
ATOM   1599  N   SER A 106      -0.466  -9.368 -10.180  1.00 37.88           N
ATOM   1600  CA  SER A 106      -1.407  -8.962 -11.226  1.00 37.88           C
ATOM   1601  C   SER A 106      -1.839  -7.522 -11.001  1.00 37.88           C
ATOM   1602  O   SER A 106      -1.668  -6.983  -9.910  1.00 37.88           O
ATOM   1603  CB  SER A 106      -2.650  -9.862 -11.230  1.00 37.88           C
ATOM   1604  OG  SER A 106      -3.410  -9.684 -10.047  1.00 37.88           O
ATOM   1605  H   SER A 106      -0.526  -8.893  -9.289  1.00 37.88           H
ATOM   1606  HA  SER A 106      -0.920  -9.031 -12.197  1.00 37.88           H
ATOM   1607 1HB  SER A 106      -3.263  -9.619 -12.098  1.00 37.88           H
ATOM   1608 2HB  SER A 106      -2.335 -10.903 -11.306  1.00 37.88           H
ATOM   1609  HG  SER A 106      -3.836  -8.824 -10.089  1.00 37.88           H
ATOM   1610  N   GLU A 107      -2.451  -6.925 -12.011  1.00 25.87           N
ATOM   1611  CA  GLU A 107      -3.201  -5.684 -11.833  1.00 25.87           C
ATOM   1612  C   GLU A 107      -4.426  -6.010 -10.969  1.00 25.87           C
ATOM   1613  O   GLU A 107      -4.961  -7.120 -11.025  1.00 25.87           O
ATOM   1614  CB  GLU A 107      -3.669  -5.160 -13.198  1.00 25.87           C
ATOM   1615  CG  GLU A 107      -2.582  -4.649 -14.141  1.00 25.87           C
ATOM   1616  CD  GLU A 107      -2.075  -3.241 -13.824  1.00 25.87           C
ATOM   1617  OE1 GLU A 107      -2.600  -2.531 -12.936  1.00 25.87           O
ATOM   1618  OE2 GLU A 107      -1.120  -2.806 -14.511  1.00 25.87           O
ATOM   1619  H   GLU A 107      -2.469  -7.373 -12.923  1.00 25.87           H
ATOM   1620  HA  GLU A 107      -2.591  -4.935 -11.328  1.00 25.87           H
ATOM   1621 1HB  GLU A 107      -4.192  -5.975 -13.698  1.00 25.87           H
ATOM   1622 2HB  GLU A 107      -4.381  -4.356 -13.048  1.00 25.87           H
ATOM   1623 1HG  GLU A 107      -1.743  -5.345 -14.136  1.00 25.87           H
ATOM   1624 2HG  GLU A 107      -2.995  -4.632 -15.149  1.00 25.87           H
ATOM   1625  N   LEU A 108      -4.911  -5.048 -10.200  1.00 31.68           N
ATOM   1626  CA  LEU A 108      -6.115  -5.233  -9.384  1.00 31.68           C
ATOM   1627  C   LEU A 108      -7.421  -5.521 -10.156  1.00 31.68           C
ATOM   1628  O   LEU A 108      -8.210  -6.355  -9.718  1.00 31.68           O
ATOM   1629  CB  LEU A 108      -6.342  -4.000  -8.504  1.00 31.68           C
ATOM   1630  CG  LEU A 108      -5.261  -3.614  -7.490  1.00 31.68           C
ATOM   1631  CD1 LEU A 108      -5.590  -2.247  -6.904  1.00 31.68           C
ATOM   1632  CD2 LEU A 108      -5.142  -4.647  -6.376  1.00 31.68           C
ATOM   1633  H   LEU A 108      -4.440  -4.143 -10.177  1.00 31.68           H
ATOM   1634  HA  LEU A 108      -5.945  -6.094  -8.738  1.00 31.68           H
ATOM   1635 1HB  LEU A 108      -6.497  -3.150  -9.167  1.00 31.68           H
ATOM   1636 2HB  LEU A 108      -7.271  -4.153  -7.955  1.00 31.68           H
ATOM   1637  HG  LEU A 108      -4.303  -3.544  -8.004  1.00 31.68           H
ATOM   1638 1HD1 LEU A 108      -4.793  -1.941  -6.227  1.00 31.68           H
ATOM   1639 2HD1 LEU A 108      -6.531  -2.296  -6.356  1.00 31.68           H
ATOM   1640 3HD1 LEU A 108      -5.672  -1.515  -7.706  1.00 31.68           H
ATOM   1641 1HD2 LEU A 108      -4.371  -4.335  -5.672  1.00 31.68           H
ATOM   1642 2HD2 LEU A 108      -4.867  -5.612  -6.799  1.00 31.68           H
ATOM   1643 3HD2 LEU A 108      -6.094  -4.738  -5.853  1.00 31.68           H
ATOM   1644  N   PRO A 109      -7.658  -4.924 -11.341  1.00 26.28           N
ATOM   1645  CA  PRO A 109      -8.816  -5.495 -12.046  1.00 26.28           C
ATOM   1646  C   PRO A 109      -8.664  -6.942 -12.539  1.00 26.28           C
ATOM   1647  O   PRO A 109      -9.656  -7.579 -12.897  1.00 26.28           O
ATOM   1648  CB  PRO A 109      -8.975  -4.543 -13.232  1.00 26.28           C
ATOM   1649  CG  PRO A 109      -7.617  -4.058 -13.499  1.00 26.28           C
ATOM   1650  CD  PRO A 109      -7.099  -3.802 -12.120  1.00 26.28           C
ATOM   1651  HA  PRO A 109      -9.709  -5.442 -11.424  1.00 26.28           H
ATOM   1652 1HB  PRO A 109      -9.386  -5.062 -14.098  1.00 26.28           H
ATOM   1653 2HB  PRO A 109      -9.604  -3.701 -12.954  1.00 26.28           H
ATOM   1654 1HG  PRO A 109      -7.030  -4.823 -14.008  1.00 26.28           H
ATOM   1655 2HG  PRO A 109      -7.640  -3.136 -14.077  1.00 26.28           H
ATOM   1656 1HD  PRO A 109      -6.016  -3.794 -12.106  1.00 26.28           H
ATOM   1657 2HD  PRO A 109      -7.487  -2.855 -11.741  1.00 26.28           H
ATOM   1658  N   ASP A 110      -7.459  -7.495 -12.541  1.00  8.36           N
ATOM   1659  CA  ASP A 110      -7.199  -8.802 -13.152  1.00  8.36           C
ATOM   1660  C   ASP A 110      -7.154  -9.922 -12.114  1.00  8.36           C
ATOM   1661  O   ASP A 110      -6.754 -11.047 -12.427  1.00  8.36           O
ATOM   1662  CB  ASP A 110      -5.879  -8.778 -13.932  1.00  8.36           C
ATOM   1663  CG  ASP A 110      -5.938  -7.914 -15.178  1.00  8.36           C
ATOM   1664  OD1 ASP A 110      -7.002  -7.379 -15.558  1.00  8.36           O
ATOM   1665  OD2 ASP A 110      -4.885  -7.802 -15.848  1.00  8.36           O
ATOM   1666  H   ASP A 110      -6.669  -7.008 -12.130  1.00  8.36           H
ATOM   1667  HA  ASP A 110      -7.997  -9.036 -13.857  1.00  8.36           H
ATOM   1668 1HB  ASP A 110      -5.081  -8.422 -13.283  1.00  8.36           H
ATOM   1669 2HB  ASP A 110      -5.637  -9.791 -14.253  1.00  8.36           H
ATOM   1670  N   ILE A 111      -7.585  -9.635 -10.890  1.00  9.00           N
ATOM   1671  CA  ILE A 111      -7.641 -10.652  -9.830  1.00  9.00           C
ATOM   1672  C   ILE A 111      -8.566 -11.779 -10.318  1.00  9.00           C
ATOM   1673  O   ILE A 111      -9.721 -11.504 -10.685  1.00  9.00           O
ATOM   1674  CB  ILE A 111      -8.224 -10.090  -8.491  1.00  9.00           C
ATOM   1675  CG1 ILE A 111      -7.382  -8.916  -7.959  1.00  9.00           C
ATOM   1676  CG2 ILE A 111      -8.296 -11.192  -7.398  1.00  9.00           C
ATOM   1677  CD1 ILE A 111      -8.103  -8.022  -6.934  1.00  9.00           C
ATOM   1678  H   ILE A 111      -7.902  -8.697 -10.685  1.00  9.00           H
ATOM   1679  HA  ILE A 111      -6.637 -11.034  -9.660  1.00  9.00           H
ATOM   1680  HB  ILE A 111      -9.232  -9.725  -8.687  1.00  9.00           H
ATOM   1681 1HG1 ILE A 111      -6.483  -9.312  -7.502  1.00  9.00           H
ATOM   1682 2HG1 ILE A 111      -7.068  -8.292  -8.789  1.00  9.00           H
ATOM   1683 1HG2 ILE A 111      -8.762 -10.797  -6.494  1.00  9.00           H
ATOM   1684 2HG2 ILE A 111      -7.295 -11.554  -7.155  1.00  9.00           H
ATOM   1685 3HG2 ILE A 111      -8.897 -12.031  -7.745  1.00  9.00           H
ATOM   1686 1HD1 ILE A 111      -7.450  -7.195  -6.657  1.00  9.00           H
ATOM   1687 2HD1 ILE A 111      -8.354  -8.593  -6.041  1.00  9.00           H
ATOM   1688 3HD1 ILE A 111      -9.018  -7.619  -7.372  1.00  9.00           H
ATOM   1689  N   PRO A 112      -8.088 -13.038 -10.365  1.00  3.06           N
ATOM   1690  CA  PRO A 112      -9.000 -14.065 -10.883  1.00  3.06           C
ATOM   1691  C   PRO A 112     -10.121 -14.425  -9.905  1.00  3.06           C
ATOM   1692  O   PRO A 112      -9.916 -14.464  -8.691  1.00  3.06           O
ATOM   1693  CB  PRO A 112      -8.061 -15.252 -11.124  1.00  3.06           C
ATOM   1694  CG  PRO A 112      -7.009 -15.100 -10.097  1.00  3.06           C
ATOM   1695  CD  PRO A 112      -6.769 -13.615 -10.032  1.00  3.06           C
ATOM   1696  HA  PRO A 112      -9.434 -13.742 -11.829  1.00  3.06           H
ATOM   1697 1HB  PRO A 112      -8.584 -16.200 -11.006  1.00  3.06           H
ATOM   1698 2HB  PRO A 112      -7.620 -15.178 -12.118  1.00  3.06           H
ATOM   1699 1HG  PRO A 112      -7.373 -15.465  -9.137  1.00  3.06           H
ATOM   1700 2HG  PRO A 112      -6.102 -15.631 -10.387  1.00  3.06           H
ATOM   1701 1HD  PRO A 112      -6.452 -13.323  -9.030  1.00  3.06           H
ATOM   1702 2HD  PRO A 112      -6.029 -13.315 -10.776  1.00  3.06           H
ATOM   1703  N   ALA A 113     -11.302 -14.733 -10.424  1.00 27.51           N
ATOM   1704  CA  ALA A 113     -12.467 -15.088  -9.606  1.00 27.51           C
ATOM   1705  C   ALA A 113     -12.482 -16.572  -9.213  1.00 27.51           C
ATOM   1706  O   ALA A 113     -13.521 -17.125  -8.853  1.00 27.51           O
ATOM   1707  CB  ALA A 113     -13.741 -14.731 -10.373  1.00 27.51           C
ATOM   1708  H   ALA A 113     -11.426 -14.711 -11.433  1.00 27.51           H
ATOM   1709  HA  ALA A 113     -12.447 -14.497  -8.691  1.00 27.51           H
ATOM   1710 1HB  ALA A 113     -13.703 -13.685 -10.680  1.00 27.51           H
ATOM   1711 2HB  ALA A 113     -14.610 -14.883  -9.731  1.00 27.51           H
ATOM   1712 3HB  ALA A 113     -13.833 -15.365 -11.254  1.00 27.51           H
ATOM   1713  N   ARG A 114     -11.330 -17.220  -9.329  1.00  6.53           N
ATOM   1714  CA  ARG A 114     -11.195 -18.672  -9.163  1.00  6.53           C
ATOM   1715  C   ARG A 114     -11.651 -19.252  -7.824  1.00  6.53           C
ATOM   1716  O   ARG A 114     -12.020 -20.422  -7.767  1.00  6.53           O
ATOM   1717  CB  ARG A 114      -9.734 -19.073  -9.418  1.00  6.53           C
ATOM   1718  CG  ARG A 114      -8.741 -18.580  -8.361  1.00  6.53           C
ATOM   1719  CD  ARG A 114      -7.333 -19.090  -8.611  1.00  6.53           C
ATOM   1720  NE  ARG A 114      -6.456 -18.735  -7.485  1.00  6.53           N
ATOM   1721  CZ  ARG A 114      -6.325 -19.403  -6.346  1.00  6.53           C
ATOM   1722  NH1 ARG A 114      -5.492 -18.967  -5.449  1.00  6.53           N
ATOM   1723  NH2 ARG A 114      -6.999 -20.474  -6.025  1.00  6.53           N
ATOM   1724  H   ARG A 114     -10.514 -16.688  -9.586  1.00  6.53           H
ATOM   1725  HA  ARG A 114     -11.814 -19.148  -9.925  1.00  6.53           H
ATOM   1726 1HB  ARG A 114      -9.681 -20.161  -9.459  1.00  6.53           H
ATOM   1727 2HB  ARG A 114      -9.429 -18.679 -10.386  1.00  6.53           H
ATOM   1728 1HG  ARG A 114      -8.732 -17.491  -8.341  1.00  6.53           H
ATOM   1729 2HG  ARG A 114      -9.055 -18.946  -7.386  1.00  6.53           H
ATOM   1730 1HD  ARG A 114      -7.358 -20.174  -8.720  1.00  6.53           H
ATOM   1731 2HD  ARG A 114      -6.946 -18.652  -9.532  1.00  6.53           H
ATOM   1732  HE  ARG A 114      -5.899 -17.899  -7.591  1.00  6.53           H
ATOM   1733 1HH1 ARG A 114      -4.942 -18.141  -5.613  1.00  6.53           H
ATOM   1734 2HH1 ARG A 114      -5.404 -19.475  -4.580  1.00  6.53           H
ATOM   1735 1HH2 ARG A 114      -7.667 -20.878  -6.672  1.00  6.53           H
ATOM   1736 2HH2 ARG A 114      -6.849 -20.894  -5.121  1.00  6.53           H
ATOM   1737  N   ALA A 115     -11.641 -18.458  -6.764  1.00 19.51           N
ATOM   1738  CA  ALA A 115     -12.033 -18.893  -5.431  1.00 19.51           C
ATOM   1739  C   ALA A 115     -12.487 -17.604  -4.761  1.00 19.51           C
ATOM   1740  O   ALA A 115     -12.147 -16.522  -5.251  1.00 19.51           O
ATOM   1741  CB  ALA A 115     -10.833 -19.515  -4.689  1.00 19.51           C
ATOM   1742  H   ALA A 115     -11.382 -17.488  -6.866  1.00 19.51           H
ATOM   1743  HA  ALA A 115     -12.862 -19.601  -5.483  1.00 19.51           H
ATOM   1744 1HB  ALA A 115     -11.131 -19.798  -3.678  1.00 19.51           H
ATOM   1745 2HB  ALA A 115     -10.014 -18.796  -4.633  1.00 19.51           H
ATOM   1746 3HB  ALA A 115     -10.495 -20.406  -5.222  1.00 19.51           H
ATOM   1747  N   THR A 116     -13.220 -17.719  -3.665  1.00 22.47           N
ATOM   1748  CA  THR A 116     -13.692 -16.557  -2.918  1.00 22.47           C
ATOM   1749  C   THR A 116     -13.188 -16.647  -1.484  1.00 22.47           C
ATOM   1750  O   THR A 116     -12.861 -17.738  -0.998  1.00 22.47           O
ATOM   1751  CB  THR A 116     -15.229 -16.439  -2.950  1.00 22.47           C
ATOM   1752  CG2 THR A 116     -15.743 -16.379  -4.373  1.00 22.47           C
ATOM   1753  OG1 THR A 116     -15.825 -17.587  -2.343  1.00 22.47           O
ATOM   1754  H   THR A 116     -13.457 -18.637  -3.305  1.00 22.47           H
ATOM   1755  HA  THR A 116     -13.273 -15.659  -3.367  1.00 22.47           H
ATOM   1756  HB  THR A 116     -15.535 -15.541  -2.414  1.00 22.47           H
ATOM   1757  HG1 THR A 116     -16.766 -17.576  -2.570  1.00 22.47           H
ATOM   1758 1HG2 THR A 116     -16.806 -16.158  -4.359  1.00 22.47           H
ATOM   1759 2HG2 THR A 116     -15.587 -17.335  -4.873  1.00 22.47           H
ATOM   1760 3HG2 THR A 116     -15.224 -15.596  -4.925  1.00 22.47           H
ATOM   1761  N   TYR A 117     -13.054 -15.495  -0.847  1.00 12.66           N
ATOM   1762  CA  TYR A 117     -12.336 -15.347   0.416  1.00 12.66           C
ATOM   1763  C   TYR A 117     -13.246 -14.684   1.438  1.00 12.66           C
ATOM   1764  O   TYR A 117     -14.262 -14.086   1.076  1.00 12.66           O
ATOM   1765  CB  TYR A 117     -11.055 -14.545   0.160  1.00 12.66           C
ATOM   1766  CG  TYR A 117     -10.107 -15.309  -0.749  1.00 12.66           C
ATOM   1767  CD1 TYR A 117     -10.280 -15.310  -2.154  1.00 12.66           C
ATOM   1768  CD2 TYR A 117      -9.069 -16.092  -0.204  1.00 12.66           C
ATOM   1769  CE1 TYR A 117      -9.499 -16.156  -2.984  1.00 12.66           C
ATOM   1770  CE2 TYR A 117      -8.252 -16.905  -1.041  1.00 12.66           C
ATOM   1771  CZ  TYR A 117      -8.491 -16.939  -2.420  1.00 12.66           C
ATOM   1772  OH  TYR A 117      -7.731 -17.735  -3.239  1.00 12.66           O
ATOM   1773  H   TYR A 117     -13.383 -14.643  -1.294  1.00 12.66           H
ATOM   1774  HA  TYR A 117     -12.053 -16.326   0.801  1.00 12.66           H
ATOM   1775 1HB  TYR A 117     -11.314 -13.592  -0.300  1.00 12.66           H
ATOM   1776 2HB  TYR A 117     -10.554 -14.355   1.108  1.00 12.66           H
ATOM   1777  HD1 TYR A 117     -11.040 -14.684  -2.603  1.00 12.66           H
ATOM   1778  HD2 TYR A 117      -8.895 -16.084   0.863  1.00 12.66           H
ATOM   1779  HE1 TYR A 117      -9.674 -16.188  -4.049  1.00 12.66           H
ATOM   1780  HE2 TYR A 117      -7.459 -17.501  -0.613  1.00 12.66           H
ATOM   1781  HH  TYR A 117      -7.013 -18.168  -2.767  1.00 12.66           H
ATOM   1782  N   ASP A 118     -12.920 -14.854   2.711  1.00  0.82           N
ATOM   1783  CA  ASP A 118     -13.864 -14.590   3.800  1.00  0.82           C
ATOM   1784  C   ASP A 118     -14.172 -13.107   3.941  1.00  0.82           C
ATOM   1785  O   ASP A 118     -15.273 -12.704   4.333  1.00  0.82           O
ATOM   1786  CB  ASP A 118     -13.295 -15.066   5.140  1.00  0.82           C
ATOM   1787  CG  ASP A 118     -13.113 -16.571   5.222  1.00  0.82           C
ATOM   1788  OD1 ASP A 118     -12.512 -17.005   6.233  1.00  0.82           O
ATOM   1789  OD2 ASP A 118     -13.558 -17.343   4.346  1.00  0.82           O
ATOM   1790  H   ASP A 118     -12.010 -15.245   2.949  1.00  0.82           H
ATOM   1791  HA  ASP A 118     -14.789 -15.121   3.598  1.00  0.82           H
ATOM   1792 1HB  ASP A 118     -12.329 -14.588   5.303  1.00  0.82           H
ATOM   1793 2HB  ASP A 118     -13.971 -14.755   5.936  1.00  0.82           H
ATOM   1794  N   ALA A 119     -13.159 -12.318   3.622  1.00 20.82           N
ATOM   1795  CA  ALA A 119     -13.183 -10.867   3.653  1.00 20.82           C
ATOM   1796  C   ALA A 119     -12.030 -10.521   2.715  1.00 20.82           C
ATOM   1797  O   ALA A 119     -11.168 -11.379   2.481  1.00 20.82           O
ATOM   1798  CB  ALA A 119     -12.902 -10.353   5.077  1.00 20.82           C
ATOM   1799  H   ALA A 119     -12.300 -12.738   3.289  1.00 20.82           H
ATOM   1800  HA  ALA A 119     -14.129 -10.481   3.272  1.00 20.82           H
ATOM   1801 1HB  ALA A 119     -13.699 -10.680   5.745  1.00 20.82           H
ATOM   1802 2HB  ALA A 119     -12.860  -9.263   5.070  1.00 20.82           H
ATOM   1803 3HB  ALA A 119     -11.948 -10.745   5.433  1.00 20.82           H
ATOM   1804  N   LEU A 120     -11.978  -9.287   2.239  1.00  8.06           N
ATOM   1805  CA  LEU A 120     -10.819  -8.786   1.501  1.00  8.06           C
ATOM   1806  C   LEU A 120     -10.377  -7.522   2.216  1.00  8.06           C
ATOM   1807  O   LEU A 120     -11.212  -6.748   2.690  1.00  8.06           O
ATOM   1808  CB  LEU A 120     -11.164  -8.466   0.043  1.00  8.06           C
ATOM   1809  CG  LEU A 120     -11.555  -9.626  -0.885  1.00  8.06           C
ATOM   1810  CD1 LEU A 120     -12.020  -9.047  -2.213  1.00  8.06           C
ATOM   1811  CD2 LEU A 120     -10.413 -10.616  -1.122  1.00  8.06           C
ATOM   1812  H   LEU A 120     -12.736  -8.641   2.443  1.00  8.06           H
ATOM   1813  HA  LEU A 120     -10.006  -9.510   1.531  1.00  8.06           H
ATOM   1814 1HB  LEU A 120     -11.984  -7.752   0.053  1.00  8.06           H
ATOM   1815 2HB  LEU A 120     -10.301  -7.968  -0.399  1.00  8.06           H
ATOM   1816  HG  LEU A 120     -12.387 -10.167  -0.440  1.00  8.06           H
ATOM   1817 1HD1 LEU A 120     -12.840  -8.349  -2.052  1.00  8.06           H
ATOM   1818 2HD1 LEU A 120     -12.378  -9.852  -2.853  1.00  8.06           H
ATOM   1819 3HD1 LEU A 120     -11.200  -8.534  -2.714  1.00  8.06           H
ATOM   1820 1HD2 LEU A 120     -10.736 -11.384  -1.826  1.00  8.06           H
ATOM   1821 2HD2 LEU A 120     -10.147 -11.100  -0.183  1.00  8.06           H
ATOM   1822 3HD2 LEU A 120      -9.541 -10.099  -1.524  1.00  8.06           H
ATOM   1823  N   ILE A 121      -9.074  -7.321   2.306  1.00  6.47           N
ATOM   1824  CA  ILE A 121      -8.513  -6.172   3.006  1.00  6.47           C
ATOM   1825  C   ILE A 121      -7.551  -5.587   1.984  1.00  6.47           C
ATOM   1826  O   ILE A 121      -6.902  -6.347   1.267  1.00  6.47           O
ATOM   1827  CB  ILE A 121      -7.792  -6.598   4.327  1.00  6.47           C
ATOM   1828  CG1 ILE A 121      -8.778  -7.271   5.305  1.00  6.47           C
ATOM   1829  CG2 ILE A 121      -7.176  -5.383   5.046  1.00  6.47           C
ATOM   1830  CD1 ILE A 121      -8.722  -8.799   5.346  1.00  6.47           C
ATOM   1831  H   ILE A 121      -8.418  -7.966   1.876  1.00  6.47           H
ATOM   1832  HA  ILE A 121      -9.287  -5.446   3.239  1.00  6.47           H
ATOM   1833  HB  ILE A 121      -6.995  -7.303   4.087  1.00  6.47           H
ATOM   1834 1HG1 ILE A 121      -8.566  -6.908   6.310  1.00  6.47           H
ATOM   1835 2HG1 ILE A 121      -9.792  -6.962   5.055  1.00  6.47           H
ATOM   1836 1HG2 ILE A 121      -6.684  -5.714   5.962  1.00  6.47           H
ATOM   1837 2HG2 ILE A 121      -7.939  -4.645   5.285  1.00  6.47           H
ATOM   1838 3HG2 ILE A 121      -6.411  -4.932   4.412  1.00  6.47           H
ATOM   1839 1HD1 ILE A 121      -9.440  -9.165   6.080  1.00  6.47           H
ATOM   1840 2HD1 ILE A 121      -7.721  -9.122   5.635  1.00  6.47           H
ATOM   1841 3HD1 ILE A 121      -8.968  -9.210   4.367  1.00  6.47           H
ATOM   1842  N   SER A 122      -7.486  -4.268   1.866  1.00 27.19           N
ATOM   1843  CA  SER A 122      -6.474  -3.638   1.024  1.00 27.19           C
ATOM   1844  C   SER A 122      -5.801  -2.436   1.669  1.00 27.19           C
ATOM   1845  O   SER A 122      -6.273  -1.298   1.594  1.00 27.19           O
ATOM   1846  CB  SER A 122      -7.025  -3.276  -0.355  1.00 27.19           C
ATOM   1847  OG  SER A 122      -5.964  -2.987  -1.250  1.00 27.19           O
ATOM   1848  H   SER A 122      -8.132  -3.687   2.392  1.00 27.19           H
ATOM   1849  HA  SER A 122      -5.693  -4.378   0.876  1.00 27.19           H
ATOM   1850 1HB  SER A 122      -7.590  -4.124  -0.740  1.00 27.19           H
ATOM   1851 2HB  SER A 122      -7.685  -2.415  -0.280  1.00 27.19           H
ATOM   1852  HG  SER A 122      -5.196  -3.494  -0.973  1.00 27.19           H
ATOM   1853  N   VAL A 123      -4.685  -2.721   2.318  1.00 44.20           N
ATOM   1854  CA  VAL A 123      -3.801  -1.705   2.888  1.00 44.20           C
ATOM   1855  C   VAL A 123      -3.156  -0.844   1.793  1.00 44.20           C
ATOM   1856  O   VAL A 123      -3.179  -1.174   0.608  1.00 44.20           O
ATOM   1857  CB  VAL A 123      -2.664  -2.381   3.690  1.00 44.20           C
ATOM   1858  CG1 VAL A 123      -3.219  -3.056   4.942  1.00 44.20           C
ATOM   1859  CG2 VAL A 123      -1.924  -3.410   2.831  1.00 44.20           C
ATOM   1860  H   VAL A 123      -4.391  -3.691   2.384  1.00 44.20           H
ATOM   1861  HA  VAL A 123      -4.364  -1.051   3.552  1.00 44.20           H
ATOM   1862  HB  VAL A 123      -1.958  -1.616   4.011  1.00 44.20           H
ATOM   1863 1HG1 VAL A 123      -2.411  -3.556   5.476  1.00 44.20           H
ATOM   1864 2HG1 VAL A 123      -3.978  -3.789   4.670  1.00 44.20           H
ATOM   1865 3HG1 VAL A 123      -3.658  -2.301   5.593  1.00 44.20           H
ATOM   1866 1HG2 VAL A 123      -1.164  -3.908   3.432  1.00 44.20           H
ATOM   1867 2HG2 VAL A 123      -1.445  -2.907   1.992  1.00 44.20           H
ATOM   1868 3HG2 VAL A 123      -2.616  -4.163   2.455  1.00 44.20           H
ATOM   1869  N   GLY A 124      -2.499   0.238   2.184  1.00 25.29           N
ATOM   1870  CA  GLY A 124      -1.268   0.620   1.515  1.00 25.29           C
ATOM   1871  C   GLY A 124      -1.354   1.513   0.299  1.00 25.29           C
ATOM   1872  O   GLY A 124      -0.350   1.713  -0.384  1.00 25.29           O
ATOM   1873  H   GLY A 124      -2.800   0.766   3.001  1.00 25.29           H
ATOM   1874 1HA  GLY A 124      -0.632   1.123   2.244  1.00 25.29           H
ATOM   1875 2HA  GLY A 124      -0.765  -0.294   1.208  1.00 25.29           H
ATOM   1876  N   THR A 125      -2.528   2.074   0.048  1.00 48.64           N
ATOM   1877  CA  THR A 125      -2.772   3.060  -1.017  1.00 48.64           C
ATOM   1878  C   THR A 125      -2.454   2.638  -2.461  1.00 48.64           C
ATOM   1879  O   THR A 125      -2.336   3.466  -3.367  1.00 48.64           O
ATOM   1880  CB  THR A 125      -2.053   4.395  -0.726  1.00 48.64           C
ATOM   1881  CG2 THR A 125      -2.313   4.876   0.700  1.00 48.64           C
ATOM   1882  OG1 THR A 125      -0.640   4.231  -0.895  1.00 48.64           O
ATOM   1883  H   THR A 125      -3.307   1.847   0.654  1.00 48.64           H
ATOM   1884  HA  THR A 125      -3.846   3.232  -1.011  1.00 48.64           H
ATOM   1885  HB  THR A 125      -2.407   5.148  -1.430  1.00 48.64           H
ATOM   1886  HG1 THR A 125      -0.412   3.330  -0.653  1.00 48.64           H
ATOM   1887 1HG2 THR A 125      -1.854   5.853   0.841  1.00 48.64           H
ATOM   1888 2HG2 THR A 125      -1.878   4.179   1.416  1.00 48.64           H
ATOM   1889 3HG2 THR A 125      -3.386   4.955   0.877  1.00 48.64           H
ATOM   1890  N   GLY A 126      -2.385   1.337  -2.716  1.00  4.65           N
ATOM   1891  CA  GLY A 126      -2.068   0.842  -4.049  1.00  4.65           C
ATOM   1892  C   GLY A 126      -3.157   1.068  -5.083  1.00  4.65           C
ATOM   1893  O   GLY A 126      -2.888   1.106  -6.287  1.00  4.65           O
ATOM   1894  H   GLY A 126      -2.565   0.675  -1.971  1.00  4.65           H
ATOM   1895 1HA  GLY A 126      -1.166   1.342  -4.399  1.00  4.65           H
ATOM   1896 2HA  GLY A 126      -1.865  -0.226  -3.991  1.00  4.65           H
ATOM   1897  N   LEU A 127      -4.381   1.307  -4.624  1.00 13.74           N
ATOM   1898  CA  LEU A 127      -5.498   1.643  -5.516  1.00 13.74           C
ATOM   1899  C   LEU A 127      -5.261   2.954  -6.269  1.00 13.74           C
ATOM   1900  O   LEU A 127      -5.842   3.190  -7.325  1.00 13.74           O
ATOM   1901  CB  LEU A 127      -6.804   1.779  -4.724  1.00 13.74           C
ATOM   1902  CG  LEU A 127      -7.704   0.548  -4.564  1.00 13.74           C
ATOM   1903  CD1 LEU A 127      -7.027  -0.494  -3.681  1.00 13.74           C
ATOM   1904  CD2 LEU A 127      -9.055   0.959  -3.975  1.00 13.74           C
ATOM   1905  H   LEU A 127      -4.550   1.254  -3.625  1.00 13.74           H
ATOM   1906  HA  LEU A 127      -5.612   0.855  -6.262  1.00 13.74           H
ATOM   1907 1HB  LEU A 127      -6.565   2.158  -3.730  1.00 13.74           H
ATOM   1908 2HB  LEU A 127      -7.401   2.543  -5.222  1.00 13.74           H
ATOM   1909  HG  LEU A 127      -7.875   0.115  -5.549  1.00 13.74           H
ATOM   1910 1HD1 LEU A 127      -7.583  -1.429  -3.716  1.00 13.74           H
ATOM   1911 2HD1 LEU A 127      -6.978  -0.137  -2.652  1.00 13.74           H
ATOM   1912 3HD1 LEU A 127      -6.019  -0.687  -4.046  1.00 13.74           H
ATOM   1913 1HD2 LEU A 127      -9.723   0.099  -3.920  1.00 13.74           H
ATOM   1914 2HD2 LEU A 127      -9.526   1.722  -4.594  1.00 13.74           H
ATOM   1915 3HD2 LEU A 127      -8.901   1.355  -2.970  1.00 13.74           H
ATOM   1916  N   ASN A 128      -4.393   3.816  -5.760  1.00-14.96           N
ATOM   1917  CA  ASN A 128      -4.123   5.090  -6.424  1.00-14.96           C
ATOM   1918  C   ASN A 128      -3.297   4.956  -7.707  1.00-14.96           C
ATOM   1919  O   ASN A 128      -3.248   5.891  -8.498  1.00-14.96           O
ATOM   1920  CB  ASN A 128      -3.437   6.031  -5.430  1.00-14.96           C
ATOM   1921  CG  ASN A 128      -4.357   6.458  -4.308  1.00-14.96           C
ATOM   1922  ND2 ASN A 128      -5.337   7.285  -4.638  1.00-14.96           N
ATOM   1923  OD1 ASN A 128      -4.193   6.061  -3.157  1.00-14.96           O
ATOM   1924  H   ASN A 128      -3.898   3.593  -4.901  1.00-14.96           H
ATOM   1925  HA  ASN A 128      -5.074   5.532  -6.721  1.00-14.96           H
ATOM   1926 1HB  ASN A 128      -2.571   5.526  -5.002  1.00-14.96           H
ATOM   1927 2HB  ASN A 128      -3.097   6.923  -5.956  1.00-14.96           H
ATOM   1928 1HD2 ASN A 128      -5.954   7.636  -3.919  1.00-14.96           H
ATOM   1929 2HD2 ASN A 128      -5.446   7.574  -5.600  1.00-14.96           H
ATOM   1930  N   TYR A 129      -2.700   3.800  -7.970  1.00 34.12           N
ATOM   1931  CA  TYR A 129      -2.037   3.578  -9.261  1.00 34.12           C
ATOM   1932  C   TYR A 129      -3.015   3.326 -10.407  1.00 34.12           C
ATOM   1933  O   TYR A 129      -2.630   3.418 -11.578  1.00 34.12           O
ATOM   1934  CB  TYR A 129      -1.115   2.356  -9.206  1.00 34.12           C
ATOM   1935  CG  TYR A 129       0.284   2.621  -8.696  1.00 34.12           C
ATOM   1936  CD1 TYR A 129       0.756   1.998  -7.540  1.00 34.12           C
ATOM   1937  CD2 TYR A 129       1.159   3.436  -9.417  1.00 34.12           C
ATOM   1938  CE1 TYR A 129       2.077   2.166  -7.130  1.00 34.12           C
ATOM   1939  CE2 TYR A 129       2.466   3.643  -8.984  1.00 34.12           C
ATOM   1940  CZ  TYR A 129       2.913   3.014  -7.837  1.00 34.12           C
ATOM   1941  OH  TYR A 129       4.191   3.238  -7.384  1.00 34.12           O
ATOM   1942  H   TYR A 129      -2.728   3.042  -7.296  1.00 34.12           H
ATOM   1943  HA  TYR A 129      -1.461   4.465  -9.525  1.00 34.12           H
ATOM   1944 1HB  TYR A 129      -1.585   1.581  -8.600  1.00 34.12           H
ATOM   1945 2HB  TYR A 129      -1.016   1.968 -10.220  1.00 34.12           H
ATOM   1946  HD1 TYR A 129       0.096   1.363  -6.967  1.00 34.12           H
ATOM   1947  HD2 TYR A 129       0.824   3.908 -10.329  1.00 34.12           H
ATOM   1948  HE1 TYR A 129       2.450   1.646  -6.262  1.00 34.12           H
ATOM   1949  HE2 TYR A 129       3.130   4.284  -9.545  1.00 34.12           H
ATOM   1950  HH  TYR A 129       4.734   3.717  -8.016  1.00 34.12           H
ATOM   1951  N   LEU A 130      -4.266   3.009 -10.100  1.00 13.64           N
ATOM   1952  CA  LEU A 130      -5.266   2.764 -11.142  1.00 13.64           C
ATOM   1953  C   LEU A 130      -5.530   4.091 -11.846  1.00 13.64           C
ATOM   1954  O   LEU A 130      -5.778   5.098 -11.184  1.00 13.64           O
ATOM   1955  CB  LEU A 130      -6.527   2.239 -10.444  1.00 13.64           C
ATOM   1956  CG  LEU A 130      -6.413   0.924  -9.665  1.00 13.64           C
ATOM   1957  CD1 LEU A 130      -7.665   0.736  -8.818  1.00 13.64           C
ATOM   1958  CD2 LEU A 130      -6.229  -0.275 -10.584  1.00 13.64           C
ATOM   1959  H   LEU A 130      -4.554   2.960  -9.131  1.00 13.64           H
ATOM   1960  HA  LEU A 130      -4.871   2.047 -11.860  1.00 13.64           H
ATOM   1961 1HB  LEU A 130      -6.840   3.006  -9.736  1.00 13.64           H
ATOM   1962 2HB  LEU A 130      -7.328   2.132 -11.171  1.00 13.64           H
ATOM   1963  HG  LEU A 130      -5.555   0.982  -8.995  1.00 13.64           H
ATOM   1964 1HD1 LEU A 130      -7.588  -0.195  -8.257  1.00 13.64           H
ATOM   1965 2HD1 LEU A 130      -8.544   0.695  -9.461  1.00 13.64           H
ATOM   1966 3HD1 LEU A 130      -7.762   1.567  -8.120  1.00 13.64           H
ATOM   1967 1HD2 LEU A 130      -5.972  -1.150  -9.987  1.00 13.64           H
ATOM   1968 2HD2 LEU A 130      -5.426  -0.084 -11.295  1.00 13.64           H
ATOM   1969 3HD2 LEU A 130      -7.158  -0.471 -11.118  1.00 13.64           H
ATOM   1970  N   ALA A 131      -5.422   4.128 -13.166  1.00 19.40           N
ATOM   1971  CA  ALA A 131      -5.447   5.401 -13.879  1.00 19.40           C
ATOM   1972  C   ALA A 131      -6.843   5.964 -14.181  1.00 19.40           C
ATOM   1973  O   ALA A 131      -7.114   7.133 -13.887  1.00 19.40           O
ATOM   1974  CB  ALA A 131      -4.630   5.270 -15.164  1.00 19.40           C
ATOM   1975  H   ALA A 131      -5.240   3.274 -13.683  1.00 19.40           H
ATOM   1976  HA  ALA A 131      -4.942   6.137 -13.250  1.00 19.40           H
ATOM   1977 1HB  ALA A 131      -3.600   5.004 -14.920  1.00 19.40           H
ATOM   1978 2HB  ALA A 131      -4.628   6.220 -15.701  1.00 19.40           H
ATOM   1979 3HB  ALA A 131      -5.055   4.498 -15.802  1.00 19.40           H
ATOM   1980  N   SER A 132      -7.731   5.181 -14.776  1.00-10.06           N
ATOM   1981  CA  SER A 132      -9.052   5.693 -15.162  1.00-10.06           C
ATOM   1982  C   SER A 132     -10.123   5.332 -14.131  1.00-10.06           C
ATOM   1983  O   SER A 132      -9.945   4.378 -13.364  1.00-10.06           O
ATOM   1984  CB  SER A 132      -9.442   5.137 -16.535  1.00-10.06           C
ATOM   1985  OG  SER A 132      -9.665   3.740 -16.484  1.00-10.06           O
ATOM   1986  H   SER A 132      -7.497   4.216 -15.000  1.00-10.06           H
ATOM   1987  HA  SER A 132      -9.002   6.777 -15.252  1.00-10.06           H
ATOM   1988 1HB  SER A 132     -10.354   5.629 -16.876  1.00-10.06           H
ATOM   1989 2HB  SER A 132      -8.643   5.350 -17.246  1.00-10.06           H
ATOM   1990  HG  SER A 132      -9.764   3.423 -17.396  1.00-10.06           H
ATOM   1991  N   PRO A 133     -11.258   6.058 -14.098  1.00-11.42           N
ATOM   1992  CA  PRO A 133     -12.353   5.504 -13.289  1.00-11.42           C
ATOM   1993  C   PRO A 133     -12.819   4.120 -13.735  1.00-11.42           C
ATOM   1994  O   PRO A 133     -13.230   3.328 -12.901  1.00-11.42           O
ATOM   1995  CB  PRO A 133     -13.488   6.512 -13.491  1.00-11.42           C
ATOM   1996  CG  PRO A 133     -12.814   7.763 -13.855  1.00-11.42           C
ATOM   1997  CD  PRO A 133     -11.662   7.333 -14.720  1.00-11.42           C
ATOM   1998  HA  PRO A 133     -12.060   5.469 -12.240  1.00-11.42           H
ATOM   1999 1HB  PRO A 133     -14.135   6.184 -14.303  1.00-11.42           H
ATOM   2000 2HB  PRO A 133     -14.065   6.637 -12.575  1.00-11.42           H
ATOM   2001 1HG  PRO A 133     -13.489   8.423 -14.400  1.00-11.42           H
ATOM   2002 2HG  PRO A 133     -12.444   8.255 -12.957  1.00-11.42           H
ATOM   2003 1HD  PRO A 133     -11.987   7.178 -15.747  1.00-11.42           H
ATOM   2004 2HD  PRO A 133     -10.857   8.067 -14.676  1.00-11.42           H
ATOM   2005  N   ASP A 134     -12.723   3.789 -15.017  1.00-20.45           N
ATOM   2006  CA  ASP A 134     -13.077   2.437 -15.464  1.00-20.45           C
ATOM   2007  C   ASP A 134     -12.115   1.391 -14.899  1.00-20.45           C
ATOM   2008  O   ASP A 134     -12.527   0.275 -14.615  1.00-20.45           O
ATOM   2009  CB  ASP A 134     -13.104   2.321 -16.994  1.00-20.45           C
ATOM   2010  CG  ASP A 134     -14.369   2.906 -17.610  1.00-20.45           C
ATOM   2011  OD1 ASP A 134     -15.490   2.578 -17.156  1.00-20.45           O
ATOM   2012  OD2 ASP A 134     -14.266   3.717 -18.560  1.00-20.45           O
ATOM   2013  H   ASP A 134     -12.418   4.470 -15.702  1.00-20.45           H
ATOM   2014  HA  ASP A 134     -14.072   2.193 -15.090  1.00-20.45           H
ATOM   2015 1HB  ASP A 134     -12.229   2.821 -17.405  1.00-20.45           H
ATOM   2016 2HB  ASP A 134     -13.061   1.265 -17.261  1.00-20.45           H
ATOM   2017  N   ASP A 135     -10.853   1.728 -14.664  1.00-23.31           N
ATOM   2018  CA  ASP A 135      -9.929   0.771 -14.040  1.00-23.31           C
ATOM   2019  C   ASP A 135     -10.371   0.486 -12.612  1.00-23.31           C
ATOM   2020  O   ASP A 135     -10.312  -0.650 -12.139  1.00-23.31           O
ATOM   2021  CB  ASP A 135      -8.494   1.299 -13.969  1.00-23.31           C
ATOM   2022  CG  ASP A 135      -7.836   1.420 -15.320  1.00-23.31           C
ATOM   2023  OD1 ASP A 135      -8.075   0.577 -16.215  1.00-23.31           O
ATOM   2024  OD2 ASP A 135      -7.017   2.350 -15.489  1.00-23.31           O
ATOM   2025  H   ASP A 135     -10.518   2.652 -14.915  1.00-23.31           H
ATOM   2026  HA  ASP A 135      -9.945  -0.162 -14.601  1.00-23.31           H
ATOM   2027 1HB  ASP A 135      -8.490   2.273 -13.483  1.00-23.31           H
ATOM   2028 2HB  ASP A 135      -7.903   0.612 -13.364  1.00-23.31           H
ATOM   2029  N   LEU A 136     -10.836   1.520 -11.922  1.00-10.24           N
ATOM   2030  CA  LEU A 136     -11.337   1.350 -10.561  1.00-10.24           C
ATOM   2031  C   LEU A 136     -12.662   0.594 -10.577  1.00-10.24           C
ATOM   2032  O   LEU A 136     -12.884  -0.266  -9.739  1.00-10.24           O
ATOM   2033  CB  LEU A 136     -11.479   2.704  -9.854  1.00-10.24           C
ATOM   2034  CG  LEU A 136     -11.957   2.670  -8.389  1.00-10.24           C
ATOM   2035  CD1 LEU A 136     -11.099   1.794  -7.466  1.00-10.24           C
ATOM   2036  CD2 LEU A 136     -11.987   4.083  -7.816  1.00-10.24           C
ATOM   2037  H   LEU A 136     -10.851   2.438 -12.351  1.00-10.24           H
ATOM   2038  HA  LEU A 136     -10.624   0.746 -10.005  1.00-10.24           H
ATOM   2039 1HB  LEU A 136     -10.509   3.200  -9.886  1.00-10.24           H
ATOM   2040 2HB  LEU A 136     -12.185   3.311 -10.418  1.00-10.24           H
ATOM   2041  HG  LEU A 136     -12.973   2.282  -8.375  1.00-10.24           H
ATOM   2042 1HD1 LEU A 136     -11.474   1.859  -6.444  1.00-10.24           H
ATOM   2043 2HD1 LEU A 136     -10.059   2.118  -7.494  1.00-10.24           H
ATOM   2044 3HD1 LEU A 136     -11.163   0.752  -7.779  1.00-10.24           H
ATOM   2045 1HD2 LEU A 136     -12.471   4.067  -6.839  1.00-10.24           H
ATOM   2046 2HD2 LEU A 136     -12.553   4.742  -8.474  1.00-10.24           H
ATOM   2047 3HD2 LEU A 136     -10.972   4.462  -7.710  1.00-10.24           H
ATOM   2048  N   ALA A 137     -13.519   0.849 -11.555  1.00 -8.48           N
ATOM   2049  CA  ALA A 137     -14.769   0.106 -11.676  1.00 -8.48           C
ATOM   2050  C   ALA A 137     -14.481  -1.382 -11.907  1.00 -8.48           C
ATOM   2051  O   ALA A 137     -15.084  -2.237 -11.273  1.00 -8.48           O
ATOM   2052  CB  ALA A 137     -15.614   0.684 -12.815  1.00 -8.48           C
ATOM   2053  H   ALA A 137     -13.313   1.583 -12.226  1.00 -8.48           H
ATOM   2054  HA  ALA A 137     -15.320   0.203 -10.739  1.00 -8.48           H
ATOM   2055 1HB  ALA A 137     -16.607   0.233 -12.796  1.00 -8.48           H
ATOM   2056 2HB  ALA A 137     -15.142   0.474 -13.775  1.00 -8.48           H
ATOM   2057 3HB  ALA A 137     -15.706   1.763 -12.696  1.00 -8.48           H
ATOM   2058  N   ARG A 138     -13.530  -1.702 -12.776  1.00-25.61           N
ATOM   2059  CA  ARG A 138     -13.153  -3.103 -13.001  1.00-25.61           C
ATOM   2060  C   ARG A 138     -12.513  -3.722 -11.766  1.00-25.61           C
ATOM   2061  O   ARG A 138     -12.685  -4.905 -11.510  1.00-25.61           O
ATOM   2062  CB  ARG A 138     -12.175  -3.243 -14.169  1.00-25.61           C
ATOM   2063  CG  ARG A 138     -12.739  -2.958 -15.552  1.00-25.61           C
ATOM   2064  CD  ARG A 138     -11.737  -3.366 -16.624  1.00-25.61           C
ATOM   2065  NE  ARG A 138     -10.488  -2.582 -16.582  1.00-25.61           N
ATOM   2066  CZ  ARG A 138      -9.272  -3.033 -16.862  1.00-25.61           C
ATOM   2067  NH1 ARG A 138      -8.240  -2.261 -16.677  1.00-25.61           N
ATOM   2068  NH2 ARG A 138      -9.033  -4.241 -17.292  1.00-25.61           N
ATOM   2069  H   ARG A 138     -13.064  -0.964 -13.304  1.00-25.61           H
ATOM   2070  HA  ARG A 138     -14.051  -3.680 -13.222  1.00-25.61           H
ATOM   2071 1HB  ARG A 138     -11.324  -2.587 -13.989  1.00-25.61           H
ATOM   2072 2HB  ARG A 138     -11.820  -4.273 -14.170  1.00-25.61           H
ATOM   2073 1HG  ARG A 138     -13.647  -3.540 -15.688  1.00-25.61           H
ATOM   2074 2HG  ARG A 138     -12.979  -1.904 -15.655  1.00-25.61           H
ATOM   2075 1HD  ARG A 138     -11.504  -4.422 -16.483  1.00-25.61           H
ATOM   2076 2HD  ARG A 138     -12.199  -3.245 -17.603  1.00-25.61           H
ATOM   2077  HE  ARG A 138     -10.575  -1.610 -16.327  1.00-25.61           H
ATOM   2078 1HH1 ARG A 138      -8.356  -1.292 -16.406  1.00-25.61           H
ATOM   2079 2HH1 ARG A 138      -7.310  -2.624 -16.817  1.00-25.61           H
ATOM   2080 1HH2 ARG A 138      -9.798  -4.843 -17.558  1.00-25.61           H
ATOM   2081 2HH2 ARG A 138      -8.079  -4.568 -17.380  1.00-25.61           H
ATOM   2082  N   THR A 139     -11.796  -2.930 -10.986  1.00-16.38           N
ATOM   2083  CA  THR A 139     -11.229  -3.402  -9.721  1.00-16.38           C
ATOM   2084  C   THR A 139     -12.322  -3.701  -8.703  1.00-16.38           C
ATOM   2085  O   THR A 139     -12.282  -4.705  -8.007  1.00-16.38           O
ATOM   2086  CB  THR A 139     -10.278  -2.347  -9.125  1.00-16.38           C
ATOM   2087  CG2 THR A 139      -9.689  -2.774  -7.799  1.00-16.38           C
ATOM   2088  OG1 THR A 139      -9.204  -2.128 -10.041  1.00-16.38           O
ATOM   2089  H   THR A 139     -11.634  -1.970 -11.266  1.00-16.38           H
ATOM   2090  HA  THR A 139     -10.674  -4.321  -9.894  1.00-16.38           H
ATOM   2091  HB  THR A 139     -10.815  -1.413  -8.977  1.00-16.38           H
ATOM   2092  HG1 THR A 139      -9.547  -1.638 -10.802  1.00-16.38           H
ATOM   2093 1HG2 THR A 139      -8.835  -2.142  -7.561  1.00-16.38           H
ATOM   2094 2HG2 THR A 139      -9.372  -3.816  -7.849  1.00-16.38           H
ATOM   2095 3HG2 THR A 139     -10.440  -2.666  -7.016  1.00-16.38           H
ATOM   2096  N   LEU A 140     -13.325  -2.848  -8.606  1.00-24.39           N
ATOM   2097  CA  LEU A 140     -14.389  -3.082  -7.639  1.00-24.39           C
ATOM   2098  C   LEU A 140     -15.223  -4.273  -8.099  1.00-24.39           C
ATOM   2099  O   LEU A 140     -15.620  -5.095  -7.283  1.00-24.39           O
ATOM   2100  CB  LEU A 140     -15.200  -1.797  -7.445  1.00-24.39           C
ATOM   2101  CG  LEU A 140     -14.403  -0.699  -6.713  1.00-24.39           C
ATOM   2102  CD1 LEU A 140     -15.055   0.651  -6.890  1.00-24.39           C
ATOM   2103  CD2 LEU A 140     -14.251  -0.984  -5.216  1.00-24.39           C
ATOM   2104  H   LEU A 140     -13.349  -2.010  -9.180  1.00-24.39           H
ATOM   2105  HA  LEU A 140     -13.942  -3.357  -6.685  1.00-24.39           H
ATOM   2106 1HB  LEU A 140     -15.500  -1.430  -8.426  1.00-24.39           H
ATOM   2107 2HB  LEU A 140     -16.096  -2.019  -6.867  1.00-24.39           H
ATOM   2108  HG  LEU A 140     -13.407  -0.638  -7.147  1.00-24.39           H
ATOM   2109 1HD1 LEU A 140     -14.452   1.421  -6.409  1.00-24.39           H
ATOM   2110 2HD1 LEU A 140     -16.049   0.645  -6.451  1.00-24.39           H
ATOM   2111 3HD1 LEU A 140     -15.128   0.876  -7.953  1.00-24.39           H
ATOM   2112 1HD2 LEU A 140     -13.682  -0.183  -4.743  1.00-24.39           H
ATOM   2113 2HD2 LEU A 140     -13.714  -1.920  -5.064  1.00-24.39           H
ATOM   2114 3HD2 LEU A 140     -15.233  -1.049  -4.747  1.00-24.39           H
ATOM   2115  N   GLU A 141     -15.386  -4.452  -9.401  1.00 10.99           N
ATOM   2116  CA  GLU A 141     -15.983  -5.680  -9.926  1.00 10.99           C
ATOM   2117  C   GLU A 141     -15.139  -6.928  -9.611  1.00 10.99           C
ATOM   2118  O   GLU A 141     -15.682  -7.959  -9.217  1.00 10.99           O
ATOM   2119  CB  GLU A 141     -16.177  -5.574 -11.444  1.00 10.99           C
ATOM   2120  CG  GLU A 141     -17.632  -5.616 -11.922  1.00 10.99           C
ATOM   2121  CD  GLU A 141     -18.332  -4.256 -12.004  1.00 10.99           C
ATOM   2122  OE1 GLU A 141     -19.337  -4.151 -12.736  1.00 10.99           O
ATOM   2123  OE2 GLU A 141     -17.966  -3.274 -11.357  1.00 10.99           O
ATOM   2124  H   GLU A 141     -15.108  -3.721 -10.052  1.00 10.99           H
ATOM   2125  HA  GLU A 141     -16.958  -5.815  -9.458  1.00 10.99           H
ATOM   2126 1HB  GLU A 141     -15.706  -4.666 -11.811  1.00 10.99           H
ATOM   2127 2HB  GLU A 141     -15.658  -6.416 -11.900  1.00 10.99           H
ATOM   2128 1HG  GLU A 141     -17.639  -6.051 -12.922  1.00 10.99           H
ATOM   2129 2HG  GLU A 141     -18.202  -6.277 -11.268  1.00 10.99           H
ATOM   2130  N   SER A 142     -13.819  -6.868  -9.747  1.00-19.41           N
ATOM   2131  CA  SER A 142     -12.983  -8.037  -9.456  1.00-19.41           C
ATOM   2132  C   SER A 142     -12.967  -8.368  -7.968  1.00-19.41           C
ATOM   2133  O   SER A 142     -12.926  -9.546  -7.589  1.00-19.41           O
ATOM   2134  CB  SER A 142     -11.547  -7.850  -9.964  1.00-19.41           C
ATOM   2135  OG  SER A 142     -10.879  -6.826  -9.254  1.00-19.41           O
ATOM   2136  H   SER A 142     -13.373  -6.017 -10.081  1.00-19.41           H
ATOM   2137  HA  SER A 142     -13.415  -8.889  -9.976  1.00-19.41           H
ATOM   2138 1HB  SER A 142     -11.002  -8.785  -9.837  1.00-19.41           H
ATOM   2139 2HB  SER A 142     -11.574  -7.595 -11.023  1.00-19.41           H
ATOM   2140  HG  SER A 142      -9.946  -6.795  -9.514  1.00-19.41           H
ATOM   2141  N   MET A 143     -13.061  -7.349  -7.124  1.00-11.46           N
ATOM   2142  CA  MET A 143     -13.211  -7.553  -5.684  1.00-11.46           C
ATOM   2143  C   MET A 143     -14.570  -8.170  -5.390  1.00-11.46           C
ATOM   2144  O   MET A 143     -14.657  -9.097  -4.599  1.00-11.46           O
ATOM   2145  CB  MET A 143     -13.099  -6.236  -4.907  1.00-11.46           C
ATOM   2146  CG  MET A 143     -11.702  -5.643  -4.837  1.00-11.46           C
ATOM   2147  SD  MET A 143     -11.763  -4.092  -3.910  1.00-11.46           S
ATOM   2148  CE  MET A 143     -10.046  -3.560  -3.906  1.00-11.46           C
ATOM   2149  H   MET A 143     -13.018  -6.399  -7.489  1.00-11.46           H
ATOM   2150  HA  MET A 143     -12.442  -8.242  -5.334  1.00-11.46           H
ATOM   2151 1HB  MET A 143     -13.771  -5.506  -5.357  1.00-11.46           H
ATOM   2152 2HB  MET A 143     -13.430  -6.418  -3.885  1.00-11.46           H
ATOM   2153 1HG  MET A 143     -11.039  -6.345  -4.333  1.00-11.46           H
ATOM   2154 2HG  MET A 143     -11.328  -5.452  -5.842  1.00-11.46           H
ATOM   2155 1HE  MET A 143      -9.970  -2.589  -3.415  1.00-11.46           H
ATOM   2156 2HE  MET A 143      -9.682  -3.477  -4.929  1.00-11.46           H
ATOM   2157 3HE  MET A 143      -9.438  -4.282  -3.363  1.00-11.46           H
ATOM   2158  N   ALA A 144     -15.626  -7.695  -6.039  1.00 -8.71           N
ATOM   2159  CA  ALA A 144     -16.978  -8.200  -5.800  1.00 -8.71           C
ATOM   2160  C   ALA A 144     -17.066  -9.695  -6.100  1.00 -8.71           C
ATOM   2161  O   ALA A 144     -17.677 -10.462  -5.351  1.00 -8.71           O
ATOM   2162  CB  ALA A 144     -17.978  -7.421  -6.658  1.00 -8.71           C
ATOM   2163  H   ALA A 144     -15.507  -6.932  -6.702  1.00 -8.71           H
ATOM   2164  HA  ALA A 144     -17.225  -8.055  -4.748  1.00 -8.71           H
ATOM   2165 1HB  ALA A 144     -17.956  -6.366  -6.384  1.00 -8.71           H
ATOM   2166 2HB  ALA A 144     -18.982  -7.813  -6.497  1.00 -8.71           H
ATOM   2167 3HB  ALA A 144     -17.730  -7.523  -7.714  1.00 -8.71           H
ATOM   2168  N   ARG A 145     -16.401 -10.107  -7.169  1.00 -8.84           N
ATOM   2169  CA  ARG A 145     -16.329 -11.523  -7.529  1.00 -8.84           C
ATOM   2170  C   ARG A 145     -15.541 -12.374  -6.538  1.00 -8.84           C
ATOM   2171  O   ARG A 145     -15.786 -13.574  -6.461  1.00 -8.84           O
ATOM   2172  CB  ARG A 145     -15.703 -11.676  -8.916  1.00 -8.84           C
ATOM   2173  CG  ARG A 145     -16.593 -11.205 -10.063  1.00 -8.84           C
ATOM   2174  CD  ARG A 145     -15.962 -11.511 -11.420  1.00 -8.84           C
ATOM   2175  NE  ARG A 145     -14.781 -10.690 -11.732  1.00 -8.84           N
ATOM   2176  CZ  ARG A 145     -14.761  -9.594 -12.481  1.00 -8.84           C
ATOM   2177  NH1 ARG A 145     -13.615  -9.079 -12.816  1.00 -8.84           N
ATOM   2178  NH2 ARG A 145     -15.821  -9.008 -12.969  1.00 -8.84           N
ATOM   2179  H   ARG A 145     -15.944  -9.417  -7.761  1.00 -8.84           H
ATOM   2180  HA  ARG A 145     -17.341 -11.928  -7.558  1.00 -8.84           H
ATOM   2181 1HB  ARG A 145     -14.760 -11.134  -8.939  1.00 -8.84           H
ATOM   2182 2HB  ARG A 145     -15.500 -12.734  -9.071  1.00 -8.84           H
ATOM   2183 1HG  ARG A 145     -17.545 -11.733 -10.000  1.00 -8.84           H
ATOM   2184 2HG  ARG A 145     -16.781 -10.136  -9.982  1.00 -8.84           H
ATOM   2185 1HD  ARG A 145     -15.675 -12.562 -11.437  1.00 -8.84           H
ATOM   2186 2HD  ARG A 145     -16.710 -11.359 -12.197  1.00 -8.84           H
ATOM   2187  HE  ARG A 145     -13.896 -11.007 -11.351  1.00 -8.84           H
ATOM   2188 1HH1 ARG A 145     -12.750  -9.514 -12.529  1.00 -8.84           H
ATOM   2189 2HH1 ARG A 145     -13.599  -8.252 -13.394  1.00 -8.84           H
ATOM   2190 1HH2 ARG A 145     -16.744  -9.354 -12.742  1.00 -8.84           H
ATOM   2191 2HH2 ARG A 145     -15.714  -8.218 -13.584  1.00 -8.84           H
ATOM   2192  N   THR A 146     -14.623 -11.793  -5.780  1.00 10.16           N
ATOM   2193  CA  THR A 146     -13.747 -12.568  -4.892  1.00 10.16           C
ATOM   2194  C   THR A 146     -14.001 -12.473  -3.388  1.00 10.16           C
ATOM   2195  O   THR A 146     -13.500 -13.314  -2.645  1.00 10.16           O
ATOM   2196  CB  THR A 146     -12.268 -12.244  -5.169  1.00 10.16           C
ATOM   2197  CG2 THR A 146     -11.850 -12.755  -6.527  1.00 10.16           C
ATOM   2198  OG1 THR A 146     -12.070 -10.829  -5.178  1.00 10.16           O
ATOM   2199  H   THR A 146     -14.495 -10.790  -5.824  1.00 10.16           H
ATOM   2200  HA  THR A 146     -13.872 -13.623  -5.128  1.00 10.16           H
ATOM   2201  HB  THR A 146     -11.642 -12.708  -4.407  1.00 10.16           H
ATOM   2202  HG1 THR A 146     -12.332 -10.490  -6.045  1.00 10.16           H
ATOM   2203 1HG2 THR A 146     -10.800 -12.529  -6.682  1.00 10.16           H
ATOM   2204 2HG2 THR A 146     -12.440 -12.286  -7.314  1.00 10.16           H
ATOM   2205 3HG2 THR A 146     -11.982 -13.837  -6.565  1.00 10.16           H
ATOM   2206  N   VAL A 147     -14.837 -11.567  -2.902  1.00 33.67           N
ATOM   2207  CA  VAL A 147     -15.369 -11.748  -1.544  1.00 33.67           C
ATOM   2208  C   VAL A 147     -16.426 -12.833  -1.645  1.00 33.67           C
ATOM   2209  O   VAL A 147     -17.167 -12.888  -2.633  1.00 33.67           O
ATOM   2210  CB  VAL A 147     -16.108 -10.527  -0.928  1.00 33.67           C
ATOM   2211  CG1 VAL A 147     -15.491 -10.164   0.421  1.00 33.67           C
ATOM   2212  CG2 VAL A 147     -16.135  -9.324  -1.851  1.00 33.67           C
ATOM   2213  H   VAL A 147     -15.161 -10.796  -3.476  1.00 33.67           H
ATOM   2214  HA  VAL A 147     -14.577 -12.069  -0.867  1.00 33.67           H
ATOM   2215  HB  VAL A 147     -17.141 -10.814  -0.747  1.00 33.67           H
ATOM   2216 1HG1 VAL A 147     -16.060  -9.354   0.877  1.00 33.67           H
ATOM   2217 2HG1 VAL A 147     -14.459  -9.842   0.292  1.00 33.67           H
ATOM   2218 3HG1 VAL A 147     -15.519 -11.027   1.088  1.00 33.67           H
ATOM   2219 1HG2 VAL A 147     -16.672  -8.513  -1.365  1.00 33.67           H
ATOM   2220 2HG2 VAL A 147     -16.657  -9.576  -2.775  1.00 33.67           H
ATOM   2221 3HG2 VAL A 147     -15.122  -8.993  -2.074  1.00 33.67           H
ATOM   2222  N   ARG A 148     -16.560 -13.669  -0.627  1.00 14.70           N
ATOM   2223  CA  ARG A 148     -17.739 -14.530  -0.535  1.00 14.70           C
ATOM   2224  C   ARG A 148     -18.972 -13.627  -0.394  1.00 14.70           C
ATOM   2225  O   ARG A 148     -18.870 -12.519   0.156  1.00 14.70           O
ATOM   2226  CB  ARG A 148     -17.618 -15.497   0.648  1.00 14.70           C
ATOM   2227  CG  ARG A 148     -17.585 -14.835   2.016  1.00 14.70           C
ATOM   2228  CD  ARG A 148     -17.440 -15.870   3.104  1.00 14.70           C
ATOM   2229  NE  ARG A 148     -17.316 -15.217   4.411  1.00 14.70           N
ATOM   2230  CZ  ARG A 148     -17.030 -15.808   5.560  1.00 14.70           C
ATOM   2231  NH1 ARG A 148     -16.887 -15.050   6.606  1.00 14.70           N
ATOM   2232  NH2 ARG A 148     -16.824 -17.091   5.697  1.00 14.70           N
ATOM   2233  H   ARG A 148     -15.865 -13.681   0.119  1.00 14.70           H
ATOM   2234  HA  ARG A 148     -17.823 -15.106  -1.456  1.00 14.70           H
ATOM   2235 1HB  ARG A 148     -18.463 -16.185   0.619  1.00 14.70           H
ATOM   2236 2HB  ARG A 148     -16.700 -16.074   0.525  1.00 14.70           H
ATOM   2237 1HG  ARG A 148     -16.741 -14.149   2.067  1.00 14.70           H
ATOM   2238 2HG  ARG A 148     -18.506 -14.278   2.180  1.00 14.70           H
ATOM   2239 1HD  ARG A 148     -18.309 -16.530   3.100  1.00 14.70           H
ATOM   2240 2HD  ARG A 148     -16.542 -16.460   2.913  1.00 14.70           H
ATOM   2241  HE  ARG A 148     -17.430 -14.216   4.426  1.00 14.70           H
ATOM   2242 1HH1 ARG A 148     -17.117 -14.071   6.548  1.00 14.70           H
ATOM   2243 2HH1 ARG A 148     -16.551 -15.452   7.471  1.00 14.70           H
ATOM   2244 1HH2 ARG A 148     -16.946 -17.710   4.902  1.00 14.70           H
ATOM   2245 2HH2 ARG A 148     -16.556 -17.469   6.588  1.00 14.70           H
ATOM   2246  N   PRO A 149     -20.142 -14.067  -0.889  1.00 -8.94           N
ATOM   2247  CA  PRO A 149     -21.308 -13.194  -0.705  1.00 -8.94           C
ATOM   2248  C   PRO A 149     -21.586 -12.922   0.769  1.00 -8.94           C
ATOM   2249  O   PRO A 149     -21.327 -13.772   1.626  1.00 -8.94           O
ATOM   2250  CB  PRO A 149     -22.445 -14.002  -1.336  1.00 -8.94           C
ATOM   2251  CG  PRO A 149     -21.770 -14.882  -2.311  1.00 -8.94           C
ATOM   2252  CD  PRO A 149     -20.524 -15.300  -1.600  1.00 -8.94           C
ATOM   2253  HA  PRO A 149     -21.162 -12.256  -1.239  1.00 -8.94           H
ATOM   2254 1HB  PRO A 149     -22.947 -14.598  -0.575  1.00 -8.94           H
ATOM   2255 2HB  PRO A 149     -23.156 -13.348  -1.839  1.00 -8.94           H
ATOM   2256 1HG  PRO A 149     -22.386 -15.745  -2.557  1.00 -8.94           H
ATOM   2257 2HG  PRO A 149     -21.518 -14.318  -3.210  1.00 -8.94           H
ATOM   2258 1HD  PRO A 149     -20.731 -16.103  -0.890  1.00 -8.94           H
ATOM   2259 2HD  PRO A 149     -19.760 -15.595  -2.318  1.00 -8.94           H
ATOM   2260  N   GLY A 150     -22.055 -11.721   1.075  1.00  5.54           N
ATOM   2261  CA  GLY A 150     -22.306 -11.328   2.454  1.00  5.54           C
ATOM   2262  C   GLY A 150     -21.095 -10.903   3.273  1.00  5.54           C
ATOM   2263  O   GLY A 150     -21.262 -10.559   4.463  1.00  5.54           O
ATOM   2264  H   GLY A 150     -22.262 -11.061   0.334  1.00  5.54           H
ATOM   2265 1HA  GLY A 150     -23.023 -10.509   2.451  1.00  5.54           H
ATOM   2266 2HA  GLY A 150     -22.768 -12.171   2.967  1.00  5.54           H
ATOM   2267  N   GLY A 151     -19.902 -10.950   2.683  1.00 14.78           N
ATOM   2268  CA  GLY A 151     -18.666 -10.629   3.388  1.00 14.78           C
ATOM   2269  C   GLY A 151     -18.099  -9.242   3.111  1.00 14.78           C
ATOM   2270  O   GLY A 151     -18.430  -8.641   2.081  1.00 14.78           O
ATOM   2271  H   GLY A 151     -19.829 -11.246   1.716  1.00 14.78           H
ATOM   2272 1HA  GLY A 151     -18.850 -10.731   4.456  1.00 14.78           H
ATOM   2273 2HA  GLY A 151     -17.905 -11.361   3.115  1.00 14.78           H
ATOM   2274  N   PRO A 152     -17.296  -8.664   4.024  1.00  2.24           N
ATOM   2275  CA  PRO A 152     -16.810  -7.288   3.856  1.00  2.24           C
ATOM   2276  C   PRO A 152     -15.564  -7.071   2.997  1.00  2.24           C
ATOM   2277  O   PRO A 152     -14.731  -7.963   2.817  1.00  2.24           O
ATOM   2278  CB  PRO A 152     -16.502  -6.881   5.295  1.00  2.24           C
ATOM   2279  CG  PRO A 152     -15.997  -8.126   5.902  1.00  2.24           C
ATOM   2280  CD  PRO A 152     -16.846  -9.224   5.314  1.00  2.24           C
ATOM   2281  HA  PRO A 152     -17.610  -6.659   3.481  1.00  2.24           H
ATOM   2282 1HB  PRO A 152     -15.752  -6.090   5.336  1.00  2.24           H
ATOM   2283 2HB  PRO A 152     -17.418  -6.565   5.785  1.00  2.24           H
ATOM   2284 1HG  PRO A 152     -14.955  -8.270   5.621  1.00  2.24           H
ATOM   2285 2HG  PRO A 152     -16.098  -8.098   6.987  1.00  2.24           H
ATOM   2286 1HD  PRO A 152     -16.257 -10.131   5.166  1.00  2.24           H
ATOM   2287 2HD  PRO A 152     -17.707  -9.417   5.953  1.00  2.24           H
ATOM   2288  N   VAL A 153     -15.400  -5.834   2.551  1.00-11.78           N
ATOM   2289  CA  VAL A 153     -14.169  -5.371   1.911  1.00-11.78           C
ATOM   2290  C   VAL A 153     -13.801  -4.082   2.630  1.00-11.78           C
ATOM   2291  O   VAL A 153     -14.653  -3.199   2.769  1.00-11.78           O
ATOM   2292  CB  VAL A 153     -14.341  -5.090   0.393  1.00-11.78           C
ATOM   2293  CG1 VAL A 153     -13.019  -4.621  -0.239  1.00-11.78           C
ATOM   2294  CG2 VAL A 153     -14.840  -6.332  -0.337  1.00-11.78           C
ATOM   2295  H   VAL A 153     -16.134  -5.145   2.706  1.00-11.78           H
ATOM   2296  HA  VAL A 153     -13.385  -6.110   2.047  1.00-11.78           H
ATOM   2297  HB  VAL A 153     -15.086  -4.308   0.267  1.00-11.78           H
ATOM   2298 1HG1 VAL A 153     -13.155  -4.472  -1.310  1.00-11.78           H
ATOM   2299 2HG1 VAL A 153     -12.236  -5.363  -0.079  1.00-11.78           H
ATOM   2300 3HG1 VAL A 153     -12.709  -3.673   0.200  1.00-11.78           H
ATOM   2301 1HG2 VAL A 153     -14.878  -6.144  -1.410  1.00-11.78           H
ATOM   2302 2HG2 VAL A 153     -15.843  -6.582   0.007  1.00-11.78           H
ATOM   2303 3HG2 VAL A 153     -14.179  -7.177  -0.142  1.00-11.78           H
ATOM   2304  N   VAL A 154     -12.575  -3.977   3.120  1.00 11.88           N
ATOM   2305  CA  VAL A 154     -12.118  -2.771   3.818  1.00 11.88           C
ATOM   2306  C   VAL A 154     -10.809  -2.311   3.178  1.00 11.88           C
ATOM   2307  O   VAL A 154      -9.976  -3.145   2.825  1.00 11.88           O
ATOM   2308  CB  VAL A 154     -11.994  -3.018   5.357  1.00 11.88           C
ATOM   2309  CG1 VAL A 154     -13.374  -3.315   5.956  1.00 11.88           C
ATOM   2310  CG2 VAL A 154     -11.056  -4.185   5.700  1.00 11.88           C
ATOM   2311  H   VAL A 154     -11.921  -4.749   3.017  1.00 11.88           H
ATOM   2312  HA  VAL A 154     -12.848  -1.979   3.669  1.00 11.88           H
ATOM   2313  HB  VAL A 154     -11.606  -2.113   5.821  1.00 11.88           H
ATOM   2314 1HG1 VAL A 154     -13.279  -3.498   7.024  1.00 11.88           H
ATOM   2315 2HG1 VAL A 154     -13.818  -4.194   5.488  1.00 11.88           H
ATOM   2316 3HG1 VAL A 154     -14.022  -2.455   5.798  1.00 11.88           H
ATOM   2317 1HG2 VAL A 154     -10.966  -4.276   6.783  1.00 11.88           H
ATOM   2318 2HG2 VAL A 154     -10.068  -3.996   5.288  1.00 11.88           H
ATOM   2319 3HG2 VAL A 154     -11.439  -5.123   5.294  1.00 11.88           H
ATOM   2320  N   PHE A 155     -10.633  -1.015   2.951  1.00  5.78           N
ATOM   2321  CA  PHE A 155      -9.454  -0.534   2.219  1.00  5.78           C
ATOM   2322  C   PHE A 155      -8.987   0.879   2.575  1.00  5.78           C
ATOM   2323  O   PHE A 155      -9.691   1.627   3.244  1.00  5.78           O
ATOM   2324  CB  PHE A 155      -9.657  -0.692   0.701  1.00  5.78           C
ATOM   2325  CG  PHE A 155     -10.793   0.107   0.120  1.00  5.78           C
ATOM   2326  CD1 PHE A 155     -10.543   1.338  -0.510  1.00  5.78           C
ATOM   2327  CD2 PHE A 155     -12.104  -0.406   0.119  1.00  5.78           C
ATOM   2328  CE1 PHE A 155     -11.586   2.042  -1.170  1.00  5.78           C
ATOM   2329  CE2 PHE A 155     -13.154   0.292  -0.524  1.00  5.78           C
ATOM   2330  CZ  PHE A 155     -12.892   1.510  -1.181  1.00  5.78           C
ATOM   2331  H   PHE A 155     -11.321  -0.341   3.273  1.00  5.78           H
ATOM   2332  HA  PHE A 155      -8.624  -1.187   2.485  1.00  5.78           H
ATOM   2333 1HB  PHE A 155      -8.737  -0.414   0.187  1.00  5.78           H
ATOM   2334 2HB  PHE A 155      -9.849  -1.744   0.490  1.00  5.78           H
ATOM   2335  HD1 PHE A 155      -9.542   1.747  -0.511  1.00  5.78           H
ATOM   2336  HD2 PHE A 155     -12.314  -1.347   0.607  1.00  5.78           H
ATOM   2337  HE1 PHE A 155     -11.384   2.983  -1.661  1.00  5.78           H
ATOM   2338  HE2 PHE A 155     -14.158  -0.098  -0.504  1.00  5.78           H
ATOM   2339  HZ  PHE A 155     -13.693   2.039  -1.675  1.00  5.78           H
ATOM   2340  N   ASP A 156      -7.760   1.181   2.171  1.00 29.42           N
ATOM   2341  CA  ASP A 156      -6.978   2.357   2.575  1.00 29.42           C
ATOM   2342  C   ASP A 156      -6.371   3.072   1.355  1.00 29.42           C
ATOM   2343  O   ASP A 156      -5.620   2.434   0.607  1.00 29.42           O
ATOM   2344  CB  ASP A 156      -5.825   1.870   3.456  1.00 29.42           C
ATOM   2345  CG  ASP A 156      -4.953   3.004   3.958  1.00 29.42           C
ATOM   2346  OD1 ASP A 156      -3.719   2.816   4.014  1.00 29.42           O
ATOM   2347  OD2 ASP A 156      -5.484   4.075   4.321  1.00 29.42           O
ATOM   2348  H   ASP A 156      -7.266   0.496   1.605  1.00 29.42           H
ATOM   2349  HA  ASP A 156      -7.570   3.061   3.162  1.00 29.42           H
ATOM   2350 1HB  ASP A 156      -6.230   1.326   4.310  1.00 29.42           H
ATOM   2351 2HB  ASP A 156      -5.204   1.188   2.874  1.00 29.42           H
ATOM   2352  N   LEU A 157      -6.695   4.345   1.118  1.00 15.80           N
ATOM   2353  CA  LEU A 157      -6.226   5.084  -0.075  1.00 15.80           C
ATOM   2354  C   LEU A 157      -6.099   6.612   0.107  1.00 15.80           C
ATOM   2355  O   LEU A 157      -6.584   7.168   1.085  1.00 15.80           O
ATOM   2356  CB  LEU A 157      -7.126   4.740  -1.261  1.00 15.80           C
ATOM   2357  CG  LEU A 157      -8.420   5.547  -1.379  1.00 15.80           C
ATOM   2358  CD1 LEU A 157      -8.703   5.571  -2.879  1.00 15.80           C
ATOM   2359  CD2 LEU A 157      -9.523   5.071  -0.410  1.00 15.80           C
ATOM   2360  H   LEU A 157      -7.283   4.844   1.785  1.00 15.80           H
ATOM   2361  HA  LEU A 157      -5.234   4.711  -0.314  1.00 15.80           H
ATOM   2362 1HB  LEU A 157      -6.532   4.905  -2.160  1.00 15.80           H
ATOM   2363 2HB  LEU A 157      -7.374   3.679  -1.222  1.00 15.80           H
ATOM   2364  HG  LEU A 157      -8.196   6.578  -1.109  1.00 15.80           H
ATOM   2365 1HD1 LEU A 157      -9.010   4.586  -3.227  1.00 15.80           H
ATOM   2366 2HD1 LEU A 157      -7.796   5.850  -3.415  1.00 15.80           H
ATOM   2367 3HD1 LEU A 157      -9.433   6.345  -3.104  1.00 15.80           H
ATOM   2368 1HD2 LEU A 157     -10.469   5.571  -0.625  1.00 15.80           H
ATOM   2369 2HD2 LEU A 157      -9.170   5.408   0.562  1.00 15.80           H
ATOM   2370 3HD2 LEU A 157      -9.673   3.996  -0.375  1.00 15.80           H
ATOM   2371  N   LEU A 158      -5.428   7.289  -0.820  1.00 -5.21           N
ATOM   2372  CA  LEU A 158      -5.109   8.727  -0.722  1.00 -5.21           C
ATOM   2373  C   LEU A 158      -6.138   9.669  -1.358  1.00 -5.21           C
ATOM   2374  O   LEU A 158      -6.648   9.387  -2.451  1.00 -5.21           O
ATOM   2375  CB  LEU A 158      -3.791   8.974  -1.462  1.00 -5.21           C
ATOM   2376  CG  LEU A 158      -2.555   8.172  -1.049  1.00 -5.21           C
ATOM   2377  CD1 LEU A 158      -1.521   8.214  -2.165  1.00 -5.21           C
ATOM   2378  CD2 LEU A 158      -1.949   8.681   0.247  1.00 -5.21           C
ATOM   2379  H   LEU A 158      -5.083   6.787  -1.634  1.00 -5.21           H
ATOM   2380  HA  LEU A 158      -4.983   8.997   0.328  1.00 -5.21           H
ATOM   2381 1HB  LEU A 158      -3.978   8.750  -2.510  1.00 -5.21           H
ATOM   2382 2HB  LEU A 158      -3.548  10.034  -1.388  1.00 -5.21           H
ATOM   2383  HG  LEU A 158      -2.848   7.133  -0.906  1.00 -5.21           H
ATOM   2384 1HD1 LEU A 158      -0.636   7.660  -1.855  1.00 -5.21           H
ATOM   2385 2HD1 LEU A 158      -1.250   9.247  -2.381  1.00 -5.21           H
ATOM   2386 3HD1 LEU A 158      -1.933   7.752  -3.062  1.00 -5.21           H
ATOM   2387 1HD2 LEU A 158      -1.108   8.050   0.531  1.00 -5.21           H
ATOM   2388 2HD2 LEU A 158      -2.700   8.659   1.035  1.00 -5.21           H
ATOM   2389 3HD2 LEU A 158      -1.602   9.704   0.109  1.00 -5.21           H
ATOM   2390  N   SER A 159      -6.393  10.802  -0.710  1.00 -4.60           N
ATOM   2391  CA  SER A 159      -7.386  11.779  -1.176  1.00 -4.60           C
ATOM   2392  C   SER A 159      -6.869  12.870  -2.119  1.00 -4.60           C
ATOM   2393  O   SER A 159      -5.687  13.206  -2.122  1.00 -4.60           O
ATOM   2394  CB  SER A 159      -7.968  12.502   0.035  1.00 -4.60           C
ATOM   2395  OG  SER A 159      -7.009  13.398   0.567  1.00 -4.60           O
ATOM   2396  H   SER A 159      -5.902  11.006   0.158  1.00 -4.60           H
ATOM   2397  HA  SER A 159      -8.191  11.241  -1.664  1.00 -4.60           H
ATOM   2398 1HB  SER A 159      -8.851  13.065  -0.265  1.00 -4.60           H
ATOM   2399 2HB  SER A 159      -8.248  11.765   0.786  1.00 -4.60           H
ATOM   2400  HG  SER A 159      -7.338  13.749   1.413  1.00 -4.60           H
ATOM   2401  N   VAL A 160      -7.770  13.510  -2.854  1.00 19.62           N
ATOM   2402  CA  VAL A 160      -7.422  14.682  -3.673  1.00 19.62           C
ATOM   2403  C   VAL A 160      -7.011  15.851  -2.775  1.00 19.62           C
ATOM   2404  O   VAL A 160      -6.081  16.584  -3.094  1.00 19.62           O
ATOM   2405  CB  VAL A 160      -8.611  15.123  -4.584  1.00 19.62           C
ATOM   2406  CG1 VAL A 160      -8.266  16.358  -5.432  1.00 19.62           C
ATOM   2407  CG2 VAL A 160      -9.008  13.988  -5.528  1.00 19.62           C
ATOM   2408  H   VAL A 160      -8.731  13.201  -2.836  1.00 19.62           H
ATOM   2409  HA  VAL A 160      -6.573  14.429  -4.307  1.00 19.62           H
ATOM   2410  HB  VAL A 160      -9.465  15.362  -3.952  1.00 19.62           H
ATOM   2411 1HG1 VAL A 160      -9.110  16.607  -6.077  1.00 19.62           H
ATOM   2412 2HG1 VAL A 160      -7.385  16.167  -6.046  1.00 19.62           H
ATOM   2413 3HG1 VAL A 160      -8.074  17.215  -4.786  1.00 19.62           H
ATOM   2414 1HG2 VAL A 160      -9.853  14.302  -6.141  1.00 19.62           H
ATOM   2415 2HG2 VAL A 160      -9.308  13.113  -4.963  1.00 19.62           H
ATOM   2416 3HG2 VAL A 160      -8.171  13.730  -6.178  1.00 19.62           H
ATOM   2417  N   ARG A 161      -7.631  15.997  -1.611  1.00 17.17           N
ATOM   2418  CA  ARG A 161      -7.212  17.016  -0.639  1.00 17.17           C
ATOM   2419  C   ARG A 161      -5.732  16.887  -0.270  1.00 17.17           C
ATOM   2420  O   ARG A 161      -5.046  17.900  -0.145  1.00 17.17           O
ATOM   2421  CB  ARG A 161      -8.127  16.924   0.592  1.00 17.17           C
ATOM   2422  CG  ARG A 161      -7.569  17.424   1.924  1.00 17.17           C
ATOM   2423  CD  ARG A 161      -7.432  18.920   2.082  1.00 17.17           C
ATOM   2424  NE  ARG A 161      -6.730  19.181   3.346  1.00 17.17           N
ATOM   2425  CZ  ARG A 161      -6.489  20.366   3.886  1.00 17.17           C
ATOM   2426  NH1 ARG A 161      -5.808  20.421   4.991  1.00 17.17           N
ATOM   2427  NH2 ARG A 161      -6.909  21.494   3.381  1.00 17.17           N
ATOM   2428  H   ARG A 161      -8.423  15.398  -1.385  1.00 17.17           H
ATOM   2429  HA  ARG A 161      -7.334  18.002  -1.089  1.00 17.17           H
ATOM   2430 1HB  ARG A 161      -9.052  17.457   0.375  1.00 17.17           H
ATOM   2431 2HB  ARG A 161      -8.382  15.874   0.729  1.00 17.17           H
ATOM   2432 1HG  ARG A 161      -8.224  17.067   2.715  1.00 17.17           H
ATOM   2433 2HG  ARG A 161      -6.594  16.972   2.085  1.00 17.17           H
ATOM   2434 1HD  ARG A 161      -6.851  19.329   1.254  1.00 17.17           H
ATOM   2435 2HD  ARG A 161      -8.422  19.377   2.098  1.00 17.17           H
ATOM   2436  HE  ARG A 161      -6.367  18.366   3.833  1.00 17.17           H
ATOM   2437 1HH1 ARG A 161      -5.587  19.577   5.504  1.00 17.17           H
ATOM   2438 2HH1 ARG A 161      -5.468  21.311   5.327  1.00 17.17           H
ATOM   2439 1HH2 ARG A 161      -7.470  21.494   2.543  1.00 17.17           H
ATOM   2440 2HH2 ARG A 161      -6.703  22.359   3.852  1.00 17.17           H
ATOM   2441  N   MET A 162      -5.191  15.682  -0.173  1.00  6.34           N
ATOM   2442  CA  MET A 162      -3.776  15.509   0.170  1.00  6.34           C
ATOM   2443  C   MET A 162      -2.822  16.102  -0.873  1.00  6.34           C
ATOM   2444  O   MET A 162      -1.700  16.528  -0.575  1.00  6.34           O
ATOM   2445  CB  MET A 162      -3.493  14.022   0.378  1.00  6.34           C
ATOM   2446  CG  MET A 162      -2.185  13.750   1.076  1.00  6.34           C
ATOM   2447  SD  MET A 162      -2.021  12.018   1.542  1.00  6.34           S
ATOM   2448  CE  MET A 162      -0.386  11.962   2.264  1.00  6.34           C
ATOM   2449  H   MET A 162      -5.761  14.856  -0.322  1.00  6.34           H
ATOM   2450  HA  MET A 162      -3.593  16.024   1.109  1.00  6.34           H
ATOM   2451 1HB  MET A 162      -4.291  13.611   0.991  1.00  6.34           H
ATOM   2452 2HB  MET A 162      -3.500  13.509  -0.583  1.00  6.34           H
ATOM   2453 1HG  MET A 162      -1.361  14.032   0.421  1.00  6.34           H
ATOM   2454 2HG  MET A 162      -2.139  14.352   1.980  1.00  6.34           H
ATOM   2455 1HE  MET A 162      -0.114  10.925   2.463  1.00  6.34           H
ATOM   2456 2HE  MET A 162      -0.381  12.524   3.197  1.00  6.34           H
ATOM   2457 3HE  MET A 162       0.334  12.397   1.571  1.00  6.34           H
ATOM   2458  N   LEU A 163      -3.306  16.208  -2.101  1.00 30.75           N
ATOM   2459  CA  LEU A 163      -2.546  16.788  -3.203  1.00 30.75           C
ATOM   2460  C   LEU A 163      -2.367  18.300  -3.086  1.00 30.75           C
ATOM   2461  O   LEU A 163      -1.509  18.875  -3.751  1.00 30.75           O
ATOM   2462  CB  LEU A 163      -3.294  16.476  -4.501  1.00 30.75           C
ATOM   2463  CG  LEU A 163      -2.561  16.424  -5.843  1.00 30.75           C
ATOM   2464  CD1 LEU A 163      -1.368  15.489  -5.783  1.00 30.75           C
ATOM   2465  CD2 LEU A 163      -3.533  15.943  -6.916  1.00 30.75           C
ATOM   2466  H   LEU A 163      -4.251  15.888  -2.292  1.00 30.75           H
ATOM   2467  HA  LEU A 163      -1.562  16.322  -3.222  1.00 30.75           H
ATOM   2468 1HB  LEU A 163      -3.766  15.508  -4.366  1.00 30.75           H
ATOM   2469 2HB  LEU A 163      -4.099  17.202  -4.599  1.00 30.75           H
ATOM   2470  HG  LEU A 163      -2.214  17.424  -6.099  1.00 30.75           H
ATOM   2471 1HD1 LEU A 163      -0.961  15.358  -6.784  1.00 30.75           H
ATOM   2472 2HD1 LEU A 163      -1.664  14.515  -5.397  1.00 30.75           H
ATOM   2473 3HD1 LEU A 163      -0.589  15.910  -5.149  1.00 30.75           H
ATOM   2474 1HD2 LEU A 163      -3.054  16.009  -7.893  1.00 30.75           H
ATOM   2475 2HD2 LEU A 163      -4.425  16.568  -6.920  1.00 30.75           H
ATOM   2476 3HD2 LEU A 163      -3.822  14.907  -6.730  1.00 30.75           H
ATOM   2477  N   THR A 164      -3.178  18.942  -2.255  1.00 -2.12           N
ATOM   2478  CA  THR A 164      -3.144  20.401  -2.098  1.00 -2.12           C
ATOM   2479  C   THR A 164      -2.240  20.855  -0.955  1.00 -2.12           C
ATOM   2480  O   THR A 164      -1.980  22.049  -0.790  1.00 -2.12           O
ATOM   2481  CB  THR A 164      -4.547  20.986  -1.778  1.00 -2.12           C
ATOM   2482  CG2 THR A 164      -5.607  20.556  -2.777  1.00 -2.12           C
ATOM   2483  OG1 THR A 164      -4.978  20.562  -0.483  1.00 -2.12           O
ATOM   2484  H   THR A 164      -3.859  18.416  -1.718  1.00 -2.12           H
ATOM   2485  HA  THR A 164      -2.787  20.848  -3.026  1.00 -2.12           H
ATOM   2486  HB  THR A 164      -4.481  22.073  -1.777  1.00 -2.12           H
ATOM   2487  HG1 THR A 164      -5.074  19.599  -0.476  1.00 -2.12           H
ATOM   2488 1HG2 THR A 164      -6.562  20.999  -2.492  1.00 -2.12           H
ATOM   2489 2HG2 THR A 164      -5.714  19.471  -2.792  1.00 -2.12           H
ATOM   2490 3HG2 THR A 164      -5.340  20.915  -3.768  1.00 -2.12           H
ATOM   2491  N   VAL A 165      -1.790  19.907  -0.143  1.00 13.61           N
ATOM   2492  CA  VAL A 165      -1.044  20.194   1.086  1.00 13.61           C
ATOM   2493  C   VAL A 165       0.435  19.930   0.823  1.00 13.61           C
ATOM   2494  O   VAL A 165       0.777  18.912   0.238  1.00 13.61           O
ATOM   2495  CB  VAL A 165      -1.596  19.302   2.244  1.00 13.61           C
ATOM   2496  CG1 VAL A 165      -0.819  19.497   3.552  1.00 13.61           C
ATOM   2497  CG2 VAL A 165      -3.085  19.611   2.485  1.00 13.61           C
ATOM   2498  H   VAL A 165      -1.986  18.938  -0.356  1.00 13.61           H
ATOM   2499  HA  VAL A 165      -1.169  21.241   1.360  1.00 13.61           H
ATOM   2500  HB  VAL A 165      -1.509  18.257   1.949  1.00 13.61           H
ATOM   2501 1HG1 VAL A 165      -1.298  18.927   4.351  1.00 13.61           H
ATOM   2502 2HG1 VAL A 165      -0.800  20.552   3.832  1.00 13.61           H
ATOM   2503 3HG1 VAL A 165       0.194  19.117   3.439  1.00 13.61           H
ATOM   2504 1HG2 VAL A 165      -3.445  19.063   3.356  1.00 13.61           H
ATOM   2505 2HG2 VAL A 165      -3.679  19.319   1.620  1.00 13.61           H
ATOM   2506 3HG2 VAL A 165      -3.223  20.678   2.667  1.00 13.61           H
ATOM   2507  N   ASP A 166       1.311  20.849   1.208  1.00  8.48           N
ATOM   2508  CA  ASP A 166       2.762  20.742   0.964  1.00  8.48           C
ATOM   2509  C   ASP A 166       3.572  20.339   2.197  1.00  8.48           C
ATOM   2510  O   ASP A 166       4.808  20.324   2.191  1.00  8.48           O
ATOM   2511  CB  ASP A 166       3.296  22.096   0.488  1.00  8.48           C
ATOM   2512  CG  ASP A 166       3.386  23.121   1.610  1.00  8.48           C
ATOM   2513  OD1 ASP A 166       2.403  23.317   2.364  1.00  8.48           O
ATOM   2514  OD2 ASP A 166       4.444  23.766   1.749  1.00  8.48           O
ATOM   2515  H   ASP A 166       0.978  21.696   1.655  1.00  8.48           H
ATOM   2516  HA  ASP A 166       2.932  20.008   0.177  1.00  8.48           H
ATOM   2517 1HB  ASP A 166       4.294  21.951   0.080  1.00  8.48           H
ATOM   2518 2HB  ASP A 166       2.651  22.477  -0.303  1.00  8.48           H
ATOM   2519  N   ALA A 167       2.847  20.088   3.275  1.00 28.83           N
ATOM   2520  CA  ALA A 167       3.409  19.812   4.594  1.00 28.83           C
ATOM   2521  C   ALA A 167       3.607  18.304   4.814  1.00 28.83           C
ATOM   2522  O   ALA A 167       3.382  17.501   3.908  1.00 28.83           O
ATOM   2523  CB  ALA A 167       2.449  20.398   5.650  1.00 28.83           C
ATOM   2524  H   ALA A 167       1.846  20.103   3.187  1.00 28.83           H
ATOM   2525  HA  ALA A 167       4.374  20.310   4.692  1.00 28.83           H
ATOM   2526 1HB  ALA A 167       2.266  21.453   5.435  1.00 28.83           H
ATOM   2527 2HB  ALA A 167       2.886  20.322   6.646  1.00 28.83           H
ATOM   2528 3HB  ALA A 167       1.502  19.857   5.634  1.00 28.83           H
ATOM   2529  N   VAL A 168       3.950  17.923   6.038  1.00  2.92           N
ATOM   2530  CA  VAL A 168       3.868  16.526   6.483  1.00  2.92           C
ATOM   2531  C   VAL A 168       2.411  16.083   6.295  1.00  2.92           C
ATOM   2532  O   VAL A 168       1.483  16.838   6.610  1.00  2.92           O
ATOM   2533  CB  VAL A 168       4.337  16.383   7.969  1.00  2.92           C
ATOM   2534  CG1 VAL A 168       4.206  14.946   8.491  1.00  2.92           C
ATOM   2535  CG2 VAL A 168       5.810  16.809   8.114  1.00  2.92           C
ATOM   2536  H   VAL A 168       4.212  18.632   6.715  1.00  2.92           H
ATOM   2537  HA  VAL A 168       4.500  15.908   5.852  1.00  2.92           H
ATOM   2538  HB  VAL A 168       3.725  17.036   8.591  1.00  2.92           H
ATOM   2539 1HG1 VAL A 168       4.554  14.894   9.523  1.00  2.92           H
ATOM   2540 2HG1 VAL A 168       4.802  14.267   7.881  1.00  2.92           H
ATOM   2541 3HG1 VAL A 168       3.164  14.634   8.470  1.00  2.92           H
ATOM   2542 1HG2 VAL A 168       6.116  16.711   9.155  1.00  2.92           H
ATOM   2543 2HG2 VAL A 168       5.934  17.849   7.822  1.00  2.92           H
ATOM   2544 3HG2 VAL A 168       6.450  16.183   7.491  1.00  2.92           H
ATOM   2545  N   GLU A 169       2.246  14.880   5.752  1.00 31.29           N
ATOM   2546  CA  GLU A 169       0.977  14.306   5.275  1.00 31.29           C
ATOM   2547  C   GLU A 169       0.389  15.047   4.071  1.00 31.29           C
ATOM   2548  O   GLU A 169      -0.821  15.092   3.890  1.00 31.29           O
ATOM   2549  CB  GLU A 169      -0.068  14.105   6.384  1.00 31.29           C
ATOM   2550  CG  GLU A 169       0.366  13.133   7.462  1.00 31.29           C
ATOM   2551  CD  GLU A 169      -0.690  12.991   8.535  1.00 31.29           C
ATOM   2552  OE1 GLU A 169      -0.893  13.959   9.307  1.00 31.29           O
ATOM   2553  OE2 GLU A 169      -1.308  11.909   8.620  1.00 31.29           O
ATOM   2554  H   GLU A 169       3.074  14.300   5.621  1.00 31.29           H
ATOM   2555  HA  GLU A 169       1.210  13.308   4.908  1.00 31.29           H
ATOM   2556 1HB  GLU A 169      -0.305  15.064   6.839  1.00 31.29           H
ATOM   2557 2HB  GLU A 169      -0.980  13.703   5.943  1.00 31.29           H
ATOM   2558 1HG  GLU A 169       0.549  12.161   7.003  1.00 31.29           H
ATOM   2559 2HG  GLU A 169       1.289  13.485   7.920  1.00 31.29           H
ATOM   2560  N   GLY A 170       1.248  15.568   3.207  1.00  6.84           N
ATOM   2561  CA  GLY A 170       0.822  16.105   1.922  1.00  6.84           C
ATOM   2562  C   GLY A 170       1.819  15.828   0.810  1.00  6.84           C
ATOM   2563  O   GLY A 170       2.906  15.307   1.080  1.00  6.84           O
ATOM   2564  H   GLY A 170       2.236  15.593   3.425  1.00  6.84           H
ATOM   2565 1HA  GLY A 170      -0.132  15.663   1.641  1.00  6.84           H
ATOM   2566 2HA  GLY A 170       0.686  17.179   2.018  1.00  6.84           H
ATOM   2567  N   PHE A 171       1.458  16.140  -0.431  1.00  8.39           N
ATOM   2568  CA  PHE A 171       2.321  15.908  -1.600  1.00  8.39           C
ATOM   2569  C   PHE A 171       2.761  17.138  -2.398  1.00  8.39           C
ATOM   2570  O   PHE A 171       3.641  17.031  -3.249  1.00  8.39           O
ATOM   2571  CB  PHE A 171       1.598  15.000  -2.599  1.00  8.39           C
ATOM   2572  CG  PHE A 171       1.284  13.634  -2.065  1.00  8.39           C
ATOM   2573  CD1 PHE A 171      -0.047  13.201  -1.948  1.00  8.39           C
ATOM   2574  CD2 PHE A 171       2.299  12.752  -1.715  1.00  8.39           C
ATOM   2575  CE1 PHE A 171      -0.337  11.909  -1.517  1.00  8.39           C
ATOM   2576  CE2 PHE A 171       2.015  11.466  -1.265  1.00  8.39           C
ATOM   2577  CZ  PHE A 171       0.695  11.042  -1.172  1.00  8.39           C
ATOM   2578  H   PHE A 171       0.536  16.539  -0.576  1.00  8.39           H
ATOM   2579  HA  PHE A 171       3.224  15.393  -1.276  1.00  8.39           H
ATOM   2580 1HB  PHE A 171       0.675  15.484  -2.918  1.00  8.39           H
ATOM   2581 2HB  PHE A 171       2.237  14.872  -3.473  1.00  8.39           H
ATOM   2582  HD1 PHE A 171      -0.857  13.863  -2.219  1.00  8.39           H
ATOM   2583  HD2 PHE A 171       3.327  13.061  -1.800  1.00  8.39           H
ATOM   2584  HE1 PHE A 171      -1.364  11.584  -1.441  1.00  8.39           H
ATOM   2585  HE2 PHE A 171       2.818  10.796  -0.997  1.00  8.39           H
ATOM   2586  HZ  PHE A 171       0.474  10.043  -0.826  1.00  8.39           H
ATOM   2587  N   SER A 172       2.133  18.285  -2.186  1.00 32.00           N
ATOM   2588  CA  SER A 172       2.220  19.413  -3.124  1.00 32.00           C
ATOM   2589  C   SER A 172       3.630  19.964  -3.343  1.00 32.00           C
ATOM   2590  O   SER A 172       4.162  20.695  -2.500  1.00 32.00           O
ATOM   2591  CB  SER A 172       1.307  20.548  -2.652  1.00 32.00           C
ATOM   2592  OG  SER A 172       1.321  21.654  -3.539  1.00 32.00           O
ATOM   2593  H   SER A 172       1.544  18.387  -1.363  1.00 32.00           H
ATOM   2594  HA  SER A 172       1.853  19.068  -4.090  1.00 32.00           H
ATOM   2595 1HB  SER A 172       0.288  20.173  -2.563  1.00 32.00           H
ATOM   2596 2HB  SER A 172       1.637  20.883  -1.672  1.00 32.00           H
ATOM   2597  HG  SER A 172       0.708  22.322  -3.193  1.00 32.00           H
ATOM   2598  N   GLN A 173       4.210  19.608  -4.489  1.00  6.94           N
ATOM   2599  CA  GLN A 173       5.526  20.072  -4.958  1.00  6.94           C
ATOM   2600  C   GLN A 173       6.627  19.810  -3.926  1.00  6.94           C
ATOM   2601  O   GLN A 173       7.526  20.630  -3.724  1.00  6.94           O
ATOM   2602  CB  GLN A 173       5.461  21.563  -5.325  1.00  6.94           C
ATOM   2603  CG  GLN A 173       4.406  21.878  -6.377  1.00  6.94           C
ATOM   2604  CD  GLN A 173       4.118  23.354  -6.516  1.00  6.94           C
ATOM   2605  NE2 GLN A 173       2.863  23.671  -6.655  1.00  6.94           N
ATOM   2606  OE1 GLN A 173       5.002  24.205  -6.477  1.00  6.94           O
ATOM   2607  H   GLN A 173       3.715  18.956  -5.078  1.00  6.94           H
ATOM   2608  HA  GLN A 173       5.776  19.516  -5.861  1.00  6.94           H
ATOM   2609 1HB  GLN A 173       5.233  22.131  -4.427  1.00  6.94           H
ATOM   2610 2HB  GLN A 173       6.433  21.887  -5.696  1.00  6.94           H
ATOM   2611 1HG  GLN A 173       4.722  21.476  -7.336  1.00  6.94           H
ATOM   2612 2HG  GLN A 173       3.472  21.401  -6.098  1.00  6.94           H
ATOM   2613 1HE2 GLN A 173       2.592  24.642  -6.695  1.00  6.94           H
ATOM   2614 2HE2 GLN A 173       2.166  22.943  -6.711  1.00  6.94           H
ATOM   2615  N   ARG A 174       6.464  18.735  -3.167  1.00 20.25           N
ATOM   2616  CA  ARG A 174       7.193  18.549  -1.910  1.00 20.25           C
ATOM   2617  C   ARG A 174       8.524  17.792  -2.018  1.00 20.25           C
ATOM   2618  O   ARG A 174       8.525  16.597  -2.334  1.00 20.25           O
ATOM   2619  CB  ARG A 174       6.255  17.814  -0.953  1.00 20.25           C
ATOM   2620  CG  ARG A 174       6.773  17.703   0.460  1.00 20.25           C
ATOM   2621  CD  ARG A 174       5.837  16.859   1.287  1.00 20.25           C
ATOM   2622  NE  ARG A 174       6.427  16.583   2.601  1.00 20.25           N
ATOM   2623  CZ  ARG A 174       6.041  15.638   3.444  1.00 20.25           C
ATOM   2624  NH1 ARG A 174       6.747  15.431   4.516  1.00 20.25           N
ATOM   2625  NH2 ARG A 174       5.043  14.832   3.213  1.00 20.25           N
ATOM   2626  H   ARG A 174       5.747  18.063  -3.416  1.00 20.25           H
ATOM   2627  HA  ARG A 174       7.389  19.531  -1.485  1.00 20.25           H
ATOM   2628 1HB  ARG A 174       5.299  18.340  -0.931  1.00 20.25           H
ATOM   2629 2HB  ARG A 174       6.083  16.811  -1.340  1.00 20.25           H
ATOM   2630 1HG  ARG A 174       7.748  17.218   0.445  1.00 20.25           H
ATOM   2631 2HG  ARG A 174       6.868  18.694   0.903  1.00 20.25           H
ATOM   2632 1HD  ARG A 174       4.879  17.370   1.406  1.00 20.25           H
ATOM   2633 2HD  ARG A 174       5.675  15.913   0.769  1.00 20.25           H
ATOM   2634  HE  ARG A 174       7.224  17.148   2.868  1.00 20.25           H
ATOM   2635 1HH1 ARG A 174       7.529  16.034   4.743  1.00 20.25           H
ATOM   2636 2HH1 ARG A 174       6.519  14.656   5.115  1.00 20.25           H
ATOM   2637 1HH2 ARG A 174       4.462  14.974   2.398  1.00 20.25           H
ATOM   2638 2HH2 ARG A 174       4.859  14.066   3.849  1.00 20.25           H
ATOM   2639  N   PRO A 175       9.666  18.451  -1.738  1.00 -0.62           N
ATOM   2640  CA  PRO A 175      10.868  17.639  -1.513  1.00 -0.62           C
ATOM   2641  C   PRO A 175      10.968  17.042  -0.101  1.00 -0.62           C
ATOM   2642  O   PRO A 175      10.538  17.646   0.892  1.00 -0.62           O
ATOM   2643  CB  PRO A 175      11.991  18.649  -1.745  1.00 -0.62           C
ATOM   2644  CG  PRO A 175      11.429  19.925  -1.231  1.00 -0.62           C
ATOM   2645  CD  PRO A 175       9.974  19.893  -1.629  1.00 -0.62           C
ATOM   2646  HA  PRO A 175      10.937  16.848  -2.256  1.00 -0.62           H
ATOM   2647 1HB  PRO A 175      12.887  18.367  -1.195  1.00 -0.62           H
ATOM   2648 2HB  PRO A 175      12.203  18.731  -2.812  1.00 -0.62           H
ATOM   2649 1HG  PRO A 175      11.516  19.958  -0.145  1.00 -0.62           H
ATOM   2650 2HG  PRO A 175      11.936  20.781  -1.678  1.00 -0.62           H
ATOM   2651 1HD  PRO A 175       9.360  20.371  -0.865  1.00 -0.62           H
ATOM   2652 2HD  PRO A 175       9.839  20.378  -2.596  1.00 -0.62           H
ATOM   2653  N   ILE A 176      11.567  15.865   0.006  1.00  9.72           N
ATOM   2654  CA  ILE A 176      11.874  15.217   1.286  1.00  9.72           C
ATOM   2655  C   ILE A 176      13.288  14.650   1.124  1.00  9.72           C
ATOM   2656  O   ILE A 176      13.586  14.073   0.076  1.00  9.72           O
ATOM   2657  CB  ILE A 176      10.887  14.044   1.599  1.00  9.72           C
ATOM   2658  CG1 ILE A 176       9.433  14.525   1.576  1.00  9.72           C
ATOM   2659  CG2 ILE A 176      11.221  13.380   2.966  1.00  9.72           C
ATOM   2660  CD1 ILE A 176       8.400  13.415   1.521  1.00  9.72           C
ATOM   2661  H   ILE A 176      11.827  15.368  -0.843  1.00  9.72           H
ATOM   2662  HA  ILE A 176      11.844  15.940   2.099  1.00  9.72           H
ATOM   2663  HB  ILE A 176      11.003  13.301   0.816  1.00  9.72           H
ATOM   2664 1HG1 ILE A 176       9.252  15.127   2.465  1.00  9.72           H
ATOM   2665 2HG1 ILE A 176       9.300  15.145   0.691  1.00  9.72           H
ATOM   2666 1HG2 ILE A 176      10.554  12.536   3.141  1.00  9.72           H
ATOM   2667 2HG2 ILE A 176      11.098  14.100   3.776  1.00  9.72           H
ATOM   2668 3HG2 ILE A 176      12.247  13.010   2.968  1.00  9.72           H
ATOM   2669 1HD1 ILE A 176       7.410  13.854   1.394  1.00  9.72           H
ATOM   2670 2HD1 ILE A 176       8.420  12.842   2.447  1.00  9.72           H
ATOM   2671 3HD1 ILE A 176       8.613  12.757   0.679  1.00  9.72           H
ATOM   2672  N   VAL A 177      14.155  14.802   2.116  1.00 -5.85           N
ATOM   2673  CA  VAL A 177      15.489  14.184   2.106  1.00 -5.85           C
ATOM   2674  C   VAL A 177      15.599  13.293   3.340  1.00 -5.85           C
ATOM   2675  O   VAL A 177      15.226  13.715   4.437  1.00 -5.85           O
ATOM   2676  CB  VAL A 177      16.625  15.252   2.134  1.00 -5.85           C
ATOM   2677  CG1 VAL A 177      18.019  14.599   2.048  1.00 -5.85           C
ATOM   2678  CG2 VAL A 177      16.456  16.242   0.979  1.00 -5.85           C
ATOM   2679  H   VAL A 177      13.888  15.342   2.933  1.00 -5.85           H
ATOM   2680  HA  VAL A 177      15.608  13.575   1.212  1.00 -5.85           H
ATOM   2681  HB  VAL A 177      16.556  15.810   3.067  1.00 -5.85           H
ATOM   2682 1HG1 VAL A 177      18.787  15.371   2.013  1.00 -5.85           H
ATOM   2683 2HG1 VAL A 177      18.093  13.981   1.151  1.00 -5.85           H
ATOM   2684 3HG1 VAL A 177      18.199  13.978   2.926  1.00 -5.85           H
ATOM   2685 1HG2 VAL A 177      17.296  16.936   0.958  1.00 -5.85           H
ATOM   2686 2HG2 VAL A 177      15.541  16.818   1.114  1.00 -5.85           H
ATOM   2687 3HG2 VAL A 177      16.406  15.708   0.031  1.00 -5.85           H
ATOM   2688  N   GLU A 178      16.110  12.081   3.187  1.00 24.24           N
ATOM   2689  CA  GLU A 178      16.325  11.157   4.305  1.00 24.24           C
ATOM   2690  C   GLU A 178      17.709  10.550   4.118  1.00 24.24           C
ATOM   2691  O   GLU A 178      18.264  10.639   3.028  1.00 24.24           O
ATOM   2692  CB  GLU A 178      15.282  10.028   4.322  1.00 24.24           C
ATOM   2693  CG  GLU A 178      13.831  10.452   4.533  1.00 24.24           C
ATOM   2694  CD  GLU A 178      13.579  11.124   5.877  1.00 24.24           C
ATOM   2695  OE1 GLU A 178      14.377  10.970   6.833  1.00 24.24           O
ATOM   2696  OE2 GLU A 178      12.552  11.827   6.001  1.00 24.24           O
ATOM   2697  H   GLU A 178      16.423  11.787   2.264  1.00 24.24           H
ATOM   2698  HA  GLU A 178      16.296  11.690   5.255  1.00 24.24           H
ATOM   2699 1HB  GLU A 178      15.339   9.502   3.375  1.00 24.24           H
ATOM   2700 2HB  GLU A 178      15.548   9.323   5.109  1.00 24.24           H
ATOM   2701 1HG  GLU A 178      13.542  11.136   3.736  1.00 24.24           H
ATOM   2702 2HG  GLU A 178      13.203   9.564   4.464  1.00 24.24           H
ATOM   2703  N   PHE A 179      18.263   9.912   5.138  1.00  4.27           N
ATOM   2704  CA  PHE A 179      19.552   9.234   5.021  1.00  4.27           C
ATOM   2705  C   PHE A 179      19.438   7.813   5.557  1.00  4.27           C
ATOM   2706  O   PHE A 179      19.155   7.612   6.736  1.00  4.27           O
ATOM   2707  CB  PHE A 179      20.628  10.004   5.793  1.00  4.27           C
ATOM   2708  CG  PHE A 179      20.794  11.429   5.334  1.00  4.27           C
ATOM   2709  CD1 PHE A 179      20.179  12.480   6.040  1.00  4.27           C
ATOM   2710  CD2 PHE A 179      21.551  11.726   4.187  1.00  4.27           C
ATOM   2711  CE1 PHE A 179      20.309  13.821   5.603  1.00  4.27           C
ATOM   2712  CE2 PHE A 179      21.686  13.062   3.731  1.00  4.27           C
ATOM   2713  CZ  PHE A 179      21.065  14.113   4.444  1.00  4.27           C
ATOM   2714  H   PHE A 179      17.784   9.877   6.036  1.00  4.27           H
ATOM   2715  HA  PHE A 179      19.846   9.186   3.977  1.00  4.27           H
ATOM   2716 1HB  PHE A 179      20.369  10.009   6.852  1.00  4.27           H
ATOM   2717 2HB  PHE A 179      21.580   9.486   5.673  1.00  4.27           H
ATOM   2718  HD1 PHE A 179      19.591  12.265   6.922  1.00  4.27           H
ATOM   2719  HD2 PHE A 179      22.032  10.928   3.639  1.00  4.27           H
ATOM   2720  HE1 PHE A 179      19.824  14.618   6.149  1.00  4.27           H
ATOM   2721  HE2 PHE A 179      22.258  13.274   2.839  1.00  4.27           H
ATOM   2722  HZ  PHE A 179      21.159  15.133   4.100  1.00  4.27           H
ATOM   2723  N   ASP A 180      19.642   6.821   4.701  1.00 15.89           N
ATOM   2724  CA  ASP A 180      19.657   5.424   5.149  1.00 15.89           C
ATOM   2725  C   ASP A 180      20.646   4.577   4.353  1.00 15.89           C
ATOM   2726  O   ASP A 180      21.705   4.223   4.868  1.00 15.89           O
ATOM   2727  CB  ASP A 180      18.255   4.809   5.097  1.00 15.89           C
ATOM   2728  CG  ASP A 180      18.102   3.643   6.054  1.00 15.89           C
ATOM   2729  OD1 ASP A 180      18.983   2.761   6.137  1.00 15.89           O
ATOM   2730  OD2 ASP A 180      17.101   3.632   6.799  1.00 15.89           O
ATOM   2731  H   ASP A 180      19.823   7.027   3.732  1.00 15.89           H
ATOM   2732  HA  ASP A 180      19.982   5.408   6.189  1.00 15.89           H
ATOM   2733 1HB  ASP A 180      17.536   5.576   5.379  1.00 15.89           H
ATOM   2734 2HB  ASP A 180      18.020   4.482   4.087  1.00 15.89           H
ATOM   2735  N   ASP A 181      20.338   4.305   3.089  1.00 -2.10           N
ATOM   2736  CA  ASP A 181      21.236   3.542   2.214  1.00 -2.10           C
ATOM   2737  C   ASP A 181      22.546   4.308   2.064  1.00 -2.10           C
ATOM   2738  O   ASP A 181      23.619   3.828   2.433  1.00 -2.10           O
ATOM   2739  CB  ASP A 181      20.625   3.344   0.822  1.00 -2.10           C
ATOM   2740  CG  ASP A 181      19.611   2.216   0.769  1.00 -2.10           C
ATOM   2741  OD1 ASP A 181      18.824   2.032   1.715  1.00 -2.10           O
ATOM   2742  OD2 ASP A 181      19.600   1.485  -0.245  1.00 -2.10           O
ATOM   2743  H   ASP A 181      19.437   4.579   2.726  1.00 -2.10           H
ATOM   2744  HA  ASP A 181      21.449   2.571   2.663  1.00 -2.10           H
ATOM   2745 1HB  ASP A 181      20.158   4.273   0.493  1.00 -2.10           H
ATOM   2746 2HB  ASP A 181      21.429   3.100   0.131  1.00 -2.10           H
ATOM   2747  N   SER A 182      22.430   5.539   1.595  1.00 53.02           N
ATOM   2748  CA  SER A 182      23.429   6.580   1.826  1.00 53.02           C
ATOM   2749  C   SER A 182      22.612   7.849   2.022  1.00 53.02           C
ATOM   2750  O   SER A 182      22.610   8.438   3.106  1.00 53.02           O
ATOM   2751  CB  SER A 182      24.409   6.696   0.652  1.00 53.02           C
ATOM   2752  OG  SER A 182      25.423   7.645   0.928  1.00 53.02           O
ATOM   2753  H   SER A 182      21.591   5.783   1.089  1.00 53.02           H
ATOM   2754  HA  SER A 182      23.980   6.368   2.740  1.00 53.02           H
ATOM   2755 1HB  SER A 182      24.869   5.724   0.477  1.00 53.02           H
ATOM   2756 2HB  SER A 182      23.872   6.997  -0.245  1.00 53.02           H
ATOM   2757  HG  SER A 182      25.905   7.836   0.108  1.00 53.02           H
ATOM   2758  N   SER A 183      21.814   8.180   1.017  1.00 17.43           N
ATOM   2759  CA  SER A 183      20.861   9.287   1.082  1.00 17.43           C
ATOM   2760  C   SER A 183      19.643   8.870   0.271  1.00 17.43           C
ATOM   2761  O   SER A 183      19.758   8.012  -0.603  1.00 17.43           O
ATOM   2762  CB  SER A 183      21.454  10.560   0.471  1.00 17.43           C
ATOM   2763  OG  SER A 183      22.695  10.881   1.076  1.00 17.43           O
ATOM   2764  H   SER A 183      21.843   7.648   0.154  1.00 17.43           H
ATOM   2765  HA  SER A 183      20.577   9.484   2.113  1.00 17.43           H
ATOM   2766 1HB  SER A 183      21.613  10.404  -0.595  1.00 17.43           H
ATOM   2767 2HB  SER A 183      20.755  11.386   0.605  1.00 17.43           H
ATOM   2768  HG  SER A 183      23.086  11.632   0.603  1.00 17.43           H
ATOM   2769  N   PHE A 184      18.501   9.482   0.524  1.00  3.79           N
ATOM   2770  CA  PHE A 184      17.303   9.316  -0.286  1.00  3.79           C
ATOM   2771  C   PHE A 184      16.810  10.718  -0.580  1.00  3.79           C
ATOM   2772  O   PHE A 184      16.914  11.592   0.281  1.00  3.79           O
ATOM   2773  CB  PHE A 184      16.174   8.632   0.481  1.00  3.79           C
ATOM   2774  CG  PHE A 184      16.429   7.196   0.876  1.00  3.79           C
ATOM   2775  CD1 PHE A 184      15.886   6.715   2.083  1.00  3.79           C
ATOM   2776  CD2 PHE A 184      17.109   6.295   0.033  1.00  3.79           C
ATOM   2777  CE1 PHE A 184      15.985   5.352   2.436  1.00  3.79           C
ATOM   2778  CE2 PHE A 184      17.236   4.928   0.385  1.00  3.79           C
ATOM   2779  CZ  PHE A 184      16.660   4.455   1.585  1.00  3.79           C
ATOM   2780  H   PHE A 184      18.444  10.142   1.299  1.00  3.79           H
ATOM   2781  HA  PHE A 184      17.517   8.791  -1.216  1.00  3.79           H
ATOM   2782 1HB  PHE A 184      15.967   9.212   1.376  1.00  3.79           H
ATOM   2783 2HB  PHE A 184      15.291   8.662  -0.150  1.00  3.79           H
ATOM   2784  HD1 PHE A 184      15.357   7.389   2.741  1.00  3.79           H
ATOM   2785  HD2 PHE A 184      17.529   6.635  -0.898  1.00  3.79           H
ATOM   2786  HE1 PHE A 184      15.537   4.997   3.353  1.00  3.79           H
ATOM   2787  HE2 PHE A 184      17.760   4.245  -0.267  1.00  3.79           H
ATOM   2788  HZ  PHE A 184      16.735   3.410   1.850  1.00  3.79           H
ATOM   2789  N   PHE A 185      16.235  10.918  -1.753  1.00 -0.92           N
ATOM   2790  CA  PHE A 185      15.622  12.193  -2.109  1.00 -0.92           C
ATOM   2791  C   PHE A 185      14.281  11.854  -2.738  1.00 -0.92           C
ATOM   2792  O   PHE A 185      14.238  11.178  -3.766  1.00 -0.92           O
ATOM   2793  CB  PHE A 185      16.489  12.966  -3.112  1.00 -0.92           C
ATOM   2794  CG  PHE A 185      17.823  13.404  -2.562  1.00 -0.92           C
ATOM   2795  CD1 PHE A 185      18.930  12.534  -2.566  1.00 -0.92           C
ATOM   2796  CD2 PHE A 185      17.982  14.704  -2.053  1.00 -0.92           C
ATOM   2797  CE1 PHE A 185      20.181  12.947  -2.041  1.00 -0.92           C
ATOM   2798  CE2 PHE A 185      19.226  15.132  -1.522  1.00 -0.92           C
ATOM   2799  CZ  PHE A 185      20.326  14.247  -1.509  1.00 -0.92           C
ATOM   2800  H   PHE A 185      16.188  10.159  -2.428  1.00 -0.92           H
ATOM   2801  HA  PHE A 185      15.465  12.802  -1.220  1.00 -0.92           H
ATOM   2802 1HB  PHE A 185      16.661  12.343  -3.986  1.00 -0.92           H
ATOM   2803 2HB  PHE A 185      15.941  13.854  -3.429  1.00 -0.92           H
ATOM   2804  HD1 PHE A 185      18.828  11.537  -2.969  1.00 -0.92           H
ATOM   2805  HD2 PHE A 185      17.148  15.392  -2.067  1.00 -0.92           H
ATOM   2806  HE1 PHE A 185      21.025  12.272  -2.053  1.00 -0.92           H
ATOM   2807  HE2 PHE A 185      19.330  16.132  -1.127  1.00 -0.92           H
ATOM   2808  HZ  PHE A 185      21.276  14.566  -1.104  1.00 -0.92           H
ATOM   2809  N   TRP A 186      13.188  12.310  -2.152  1.00 48.54           N
ATOM   2810  CA  TRP A 186      11.867  12.136  -2.750  1.00 48.54           C
ATOM   2811  C   TRP A 186      11.513  13.543  -3.212  1.00 48.54           C
ATOM   2812  O   TRP A 186      11.787  14.493  -2.478  1.00 48.54           O
ATOM   2813  CB  TRP A 186      10.854  11.596  -1.733  1.00 48.54           C
ATOM   2814  CG  TRP A 186      11.358  10.597  -0.717  1.00 48.54           C
ATOM   2815  CD1 TRP A 186      11.154  10.638   0.631  1.00 48.54           C
ATOM   2816  CD2 TRP A 186      12.116   9.388  -0.945  1.00 48.54           C
ATOM   2817  CE2 TRP A 186      12.242   8.726   0.312  1.00 48.54           C
ATOM   2818  CE3 TRP A 186      12.694   8.786  -2.081  1.00 48.54           C
ATOM   2819  NE1 TRP A 186      11.686   9.543   1.259  1.00 48.54           N
ATOM   2820  CZ2 TRP A 186      12.864   7.470   0.443  1.00 48.54           C
ATOM   2821  CZ3 TRP A 186      13.308   7.515  -1.956  1.00 48.54           C
ATOM   2822  CH2 TRP A 186      13.368   6.862  -0.693  1.00 48.54           C
ATOM   2823  H   TRP A 186      13.258  12.848  -1.292  1.00 48.54           H
ATOM   2824  HA  TRP A 186      11.915  11.462  -3.603  1.00 48.54           H
ATOM   2825 1HB  TRP A 186      10.435  12.443  -1.190  1.00 48.54           H
ATOM   2826 2HB  TRP A 186      10.043  11.129  -2.290  1.00 48.54           H
ATOM   2827  HD1 TRP A 186      10.631  11.432   1.144  1.00 48.54           H
ATOM   2828  HE1 TRP A 186      11.650   9.382   2.256  1.00 48.54           H
ATOM   2829  HE3 TRP A 186      12.654   9.282  -3.034  1.00 48.54           H
ATOM   2830  HZ2 TRP A 186      12.939   6.993   1.408  1.00 48.54           H
ATOM   2831  HZ3 TRP A 186      13.728   7.040  -2.827  1.00 48.54           H
ATOM   2832  HH2 TRP A 186      13.827   5.887  -0.614  1.00 48.54           H
ATOM   2833  N   THR A 187      10.998  13.713  -4.420  1.00  8.89           N
ATOM   2834  CA  THR A 187      10.730  15.055  -4.946  1.00  8.89           C
ATOM   2835  C   THR A 187       9.409  15.078  -5.705  1.00  8.89           C
ATOM   2836  O   THR A 187       9.359  14.878  -6.918  1.00  8.89           O
ATOM   2837  CB  THR A 187      11.886  15.543  -5.849  1.00  8.89           C
ATOM   2838  CG2 THR A 187      11.861  17.054  -6.000  1.00  8.89           C
ATOM   2839  OG1 THR A 187      13.139  15.209  -5.241  1.00  8.89           O
ATOM   2840  H   THR A 187      10.817  12.907  -5.018  1.00  8.89           H
ATOM   2841  HA  THR A 187      10.652  15.750  -4.113  1.00  8.89           H
ATOM   2842  HB  THR A 187      11.831  15.063  -6.826  1.00  8.89           H
ATOM   2843  HG1 THR A 187      13.371  14.312  -5.528  1.00  8.89           H
ATOM   2844 1HG2 THR A 187      11.980  17.529  -5.026  1.00  8.89           H
ATOM   2845 2HG2 THR A 187      10.918  17.368  -6.446  1.00  8.89           H
ATOM   2846 3HG2 THR A 187      12.680  17.362  -6.649  1.00  8.89           H
ATOM   2847  N   TYR A 188       8.318  15.227  -4.977  1.00 18.89           N
ATOM   2848  CA  TYR A 188       6.997  15.035  -5.564  1.00 18.89           C
ATOM   2849  C   TYR A 188       6.589  16.181  -6.487  1.00 18.89           C
ATOM   2850  O   TYR A 188       6.936  17.341  -6.250  1.00 18.89           O
ATOM   2851  CB  TYR A 188       5.971  14.877  -4.442  1.00 18.89           C
ATOM   2852  CG  TYR A 188       6.337  13.673  -3.566  1.00 18.89           C
ATOM   2853  CD1 TYR A 188       5.811  13.496  -2.283  1.00 18.89           C
ATOM   2854  CD2 TYR A 188       7.182  12.651  -4.027  1.00 18.89           C
ATOM   2855  CE1 TYR A 188       6.227  12.463  -1.446  1.00 18.89           C
ATOM   2856  CE2 TYR A 188       7.569  11.592  -3.212  1.00 18.89           C
ATOM   2857  CZ  TYR A 188       7.114  11.514  -1.911  1.00 18.89           C
ATOM   2858  OH  TYR A 188       7.520  10.499  -1.076  1.00 18.89           O
ATOM   2859  H   TYR A 188       8.385  15.445  -3.986  1.00 18.89           H
ATOM   2860  HA  TYR A 188       7.014  14.118  -6.152  1.00 18.89           H
ATOM   2861 1HB  TYR A 188       5.915  15.821  -3.903  1.00 18.89           H
ATOM   2862 2HB  TYR A 188       4.994  14.674  -4.882  1.00 18.89           H
ATOM   2863  HD1 TYR A 188       5.018  14.119  -1.919  1.00 18.89           H
ATOM   2864  HD2 TYR A 188       7.567  12.647  -5.035  1.00 18.89           H
ATOM   2865  HE1 TYR A 188       5.836  12.389  -0.443  1.00 18.89           H
ATOM   2866  HE2 TYR A 188       8.221  10.827  -3.606  1.00 18.89           H
ATOM   2867  HH  TYR A 188       7.099  10.532  -0.214  1.00 18.89           H
ATOM   2868  N   GLU A 189       5.829  15.859  -7.522  1.00 -0.08           N
ATOM   2869  CA  GLU A 189       5.278  16.842  -8.459  1.00 -0.08           C
ATOM   2870  C   GLU A 189       3.793  16.534  -8.584  1.00 -0.08           C
ATOM   2871  O   GLU A 189       3.391  15.400  -8.316  1.00 -0.08           O
ATOM   2872  CB  GLU A 189       5.938  16.709  -9.834  1.00 -0.08           C
ATOM   2873  CG  GLU A 189       7.379  17.183  -9.879  1.00 -0.08           C
ATOM   2874  CD  GLU A 189       8.010  16.963 -11.243  1.00 -0.08           C
ATOM   2875  OE1 GLU A 189       7.437  17.374 -12.278  1.00 -0.08           O
ATOM   2876  OE2 GLU A 189       9.099  16.350 -11.302  1.00 -0.08           O
ATOM   2877  H   GLU A 189       5.587  14.883  -7.676  1.00 -0.08           H
ATOM   2878  HA  GLU A 189       5.408  17.858  -8.086  1.00 -0.08           H
ATOM   2879 1HB  GLU A 189       5.901  15.662 -10.134  1.00 -0.08           H
ATOM   2880 2HB  GLU A 189       5.363  17.294 -10.551  1.00 -0.08           H
ATOM   2881 1HG  GLU A 189       7.408  18.246  -9.634  1.00 -0.08           H
ATOM   2882 2HG  GLU A 189       7.960  16.637  -9.135  1.00 -0.08           H
ATOM   2883  N   HIS A 190       2.978  17.506  -8.969  1.00 24.22           N
ATOM   2884  CA  HIS A 190       1.536  17.288  -9.093  1.00 24.22           C
ATOM   2885  C   HIS A 190       0.835  18.110 -10.176  1.00 24.22           C
ATOM   2886  O   HIS A 190       1.320  19.156 -10.618  1.00 24.22           O
ATOM   2887  CB  HIS A 190       0.849  17.525  -7.735  1.00 24.22           C
ATOM   2888  CG  HIS A 190       0.773  18.959  -7.298  1.00 24.22           C
ATOM   2889  CD2 HIS A 190       1.424  20.070  -7.736  1.00 24.22           C
ATOM   2890  ND1 HIS A 190      -0.059  19.413  -6.300  1.00 24.22           N
ATOM   2891  CE1 HIS A 190       0.071  20.736  -6.216  1.00 24.22           C
ATOM   2892  NE2 HIS A 190       0.951  21.188  -7.087  1.00 24.22           N
ATOM   2893  H   HIS A 190       3.350  18.425  -9.200  1.00 24.22           H
ATOM   2894  HA  HIS A 190       1.385  16.243  -9.358  1.00 24.22           H
ATOM   2895 1HB  HIS A 190      -0.170  17.153  -7.811  1.00 24.22           H
ATOM   2896 2HB  HIS A 190       1.371  16.952  -6.969  1.00 24.22           H
ATOM   2897  HD1 HIS A 190      -0.660  18.854  -5.702  1.00 24.22           H
ATOM   2898  HD2 HIS A 190       2.180  20.078  -8.508  1.00 24.22           H
ATOM   2899  HE1 HIS A 190      -0.469  21.360  -5.514  1.00 24.22           H
ATOM   2900  N   ASN A 191      -0.349  17.656 -10.553  1.00 -4.61           N
ATOM   2901  CA  ASN A 191      -1.283  18.422 -11.374  1.00 -4.61           C
ATOM   2902  C   ASN A 191      -2.628  18.286 -10.670  1.00 -4.61           C
ATOM   2903  O   ASN A 191      -3.327  17.282 -10.824  1.00 -4.61           O
ATOM   2904  CB  ASN A 191      -1.339  17.897 -12.813  1.00 -4.61           C
ATOM   2905  CG  ASN A 191      -2.221  18.746 -13.697  1.00 -4.61           C
ATOM   2906  ND2 ASN A 191      -1.779  19.005 -14.895  1.00 -4.61           N
ATOM   2907  OD1 ASN A 191      -3.289  19.186 -13.293  1.00 -4.61           O
ATOM   2908  H   ASN A 191      -0.657  16.745 -10.211  1.00 -4.61           H
ATOM   2909  HA  ASN A 191      -0.999  19.474 -11.389  1.00 -4.61           H
ATOM   2910 1HB  ASN A 191      -0.332  17.889 -13.225  1.00 -4.61           H
ATOM   2911 2HB  ASN A 191      -1.722  16.878 -12.816  1.00 -4.61           H
ATOM   2912 1HD2 ASN A 191      -2.346  19.575 -15.499  1.00 -4.61           H
ATOM   2913 2HD2 ASN A 191      -0.899  18.630 -15.206  1.00 -4.61           H
ATOM   2914  N   VAL A 192      -2.962  19.257  -9.835  1.00 12.27           N
ATOM   2915  CA  VAL A 192      -4.156  19.156  -8.996  1.00 12.27           C
ATOM   2916  C   VAL A 192      -5.458  19.229  -9.806  1.00 12.27           C
ATOM   2917  O   VAL A 192      -6.469  18.659  -9.392  1.00 12.27           O
ATOM   2918  CB  VAL A 192      -4.089  20.196  -7.832  1.00 12.27           C
ATOM   2919  CG1 VAL A 192      -4.344  21.627  -8.308  1.00 12.27           C
ATOM   2920  CG2 VAL A 192      -5.041  19.839  -6.691  1.00 12.27           C
ATOM   2921  H   VAL A 192      -2.364  20.076  -9.743  1.00 12.27           H
ATOM   2922  HA  VAL A 192      -4.135  18.171  -8.538  1.00 12.27           H
ATOM   2923  HB  VAL A 192      -3.076  20.162  -7.429  1.00 12.27           H
ATOM   2924 1HG1 VAL A 192      -4.188  22.320  -7.480  1.00 12.27           H
ATOM   2925 2HG1 VAL A 192      -5.369  21.734  -8.667  1.00 12.27           H
ATOM   2926 3HG1 VAL A 192      -3.653  21.885  -9.110  1.00 12.27           H
ATOM   2927 1HG2 VAL A 192      -6.077  19.881  -7.030  1.00 12.27           H
ATOM   2928 2HG2 VAL A 192      -4.906  20.547  -5.876  1.00 12.27           H
ATOM   2929 3HG2 VAL A 192      -4.824  18.837  -6.323  1.00 12.27           H
ATOM   2930  N   ALA A 193      -5.442  19.842 -10.985  1.00-16.18           N
ATOM   2931  CA  ALA A 193      -6.637  19.889 -11.831  1.00-16.18           C
ATOM   2932  C   ALA A 193      -6.956  18.493 -12.381  1.00-16.18           C
ATOM   2933  O   ALA A 193      -8.110  18.059 -12.432  1.00-16.18           O
ATOM   2934  CB  ALA A 193      -6.424  20.881 -12.982  1.00-16.18           C
ATOM   2935  H   ALA A 193      -4.591  20.285 -11.318  1.00-16.18           H
ATOM   2936  HA  ALA A 193      -7.484  20.220 -11.229  1.00-16.18           H
ATOM   2937 1HB  ALA A 193      -6.248  21.880 -12.584  1.00-16.18           H
ATOM   2938 2HB  ALA A 193      -7.315  20.904 -13.612  1.00-16.18           H
ATOM   2939 3HB  ALA A 193      -5.571  20.578 -13.590  1.00-16.18           H
ATOM   2940  N   GLU A 194      -5.917  17.772 -12.774  1.00-20.47           N
ATOM   2941  CA  GLU A 194      -6.075  16.398 -13.250  1.00-20.47           C
ATOM   2942  C   GLU A 194      -6.261  15.418 -12.091  1.00-20.47           C
ATOM   2943  O   GLU A 194      -6.745  14.302 -12.278  1.00-20.47           O
ATOM   2944  CB  GLU A 194      -4.840  15.963 -14.039  1.00-20.47           C
ATOM   2945  CG  GLU A 194      -4.623  16.688 -15.359  1.00-20.47           C
ATOM   2946  CD  GLU A 194      -3.398  16.178 -16.114  1.00-20.47           C
ATOM   2947  OE1 GLU A 194      -2.423  15.688 -15.498  1.00-20.47           O
ATOM   2948  OE2 GLU A 194      -3.399  16.251 -17.365  1.00-20.47           O
ATOM   2949  H   GLU A 194      -4.990  18.189 -12.765  1.00-20.47           H
ATOM   2950  HA  GLU A 194      -6.947  16.333 -13.901  1.00-20.47           H
ATOM   2951 1HB  GLU A 194      -3.965  16.097 -13.404  1.00-20.47           H
ATOM   2952 2HB  GLU A 194      -4.951  14.905 -14.261  1.00-20.47           H
ATOM   2953 1HG  GLU A 194      -5.507  16.546 -15.983  1.00-20.47           H
ATOM   2954 2HG  GLU A 194      -4.503  17.754 -15.173  1.00-20.47           H
ATOM   2955  N   GLY A 195      -5.869  15.821 -10.891  1.00-15.69           N
ATOM   2956  CA  GLY A 195      -5.920  14.933  -9.740  1.00-15.69           C
ATOM   2957  C   GLY A 195      -4.751  13.966  -9.751  1.00-15.69           C
ATOM   2958  O   GLY A 195      -4.826  12.869  -9.196  1.00-15.69           O
ATOM   2959  H   GLY A 195      -5.498  16.757 -10.778  1.00-15.69           H
ATOM   2960 1HA  GLY A 195      -5.884  15.526  -8.826  1.00-15.69           H
ATOM   2961 2HA  GLY A 195      -6.849  14.366  -9.760  1.00-15.69           H
ATOM   2962  N   HIS A 196      -3.670  14.356 -10.410  1.00  4.63           N
ATOM   2963  CA  HIS A 196      -2.507  13.494 -10.616  1.00  4.63           C
ATOM   2964  C   HIS A 196      -1.304  13.914  -9.783  1.00  4.63           C
ATOM   2965  O   HIS A 196      -1.158  15.087  -9.429  1.00  4.63           O
ATOM   2966  CB  HIS A 196      -2.096  13.554 -12.086  1.00  4.63           C
ATOM   2967  CG  HIS A 196      -3.053  12.878 -13.018  1.00  4.63           C
ATOM   2968  CD2 HIS A 196      -4.014  11.946 -12.789  1.00  4.63           C
ATOM   2969  ND1 HIS A 196      -3.057  13.066 -14.377  1.00  4.63           N
ATOM   2970  CE1 HIS A 196      -3.953  12.242 -14.912  1.00  4.63           C
ATOM   2971  NE2 HIS A 196      -4.582  11.551 -13.981  1.00  4.63           N
ATOM   2972  H   HIS A 196      -3.633  15.299 -10.784  1.00  4.63           H
ATOM   2973  HA  HIS A 196      -2.751  12.465 -10.359  1.00  4.63           H
ATOM   2974 1HB  HIS A 196      -1.987  14.597 -12.378  1.00  4.63           H
ATOM   2975 2HB  HIS A 196      -1.127  13.070 -12.196  1.00  4.63           H
ATOM   2976  HD1 HIS A 196      -2.501  13.748 -14.887  1.00  4.63           H
ATOM   2977  HD2 HIS A 196      -4.280  11.559 -11.816  1.00  4.63           H
ATOM   2978  HE1 HIS A 196      -4.153  12.163 -15.974  1.00  4.63           H
ATOM   2979  N   CYS A 197      -0.431  12.955  -9.506  1.00 -4.51           N
ATOM   2980  CA  CYS A 197       0.827  13.201  -8.811  1.00 -4.51           C
ATOM   2981  C   CYS A 197       1.885  12.295  -9.431  1.00 -4.51           C
ATOM   2982  O   CYS A 197       1.544  11.246  -9.985  1.00 -4.51           O
ATOM   2983  CB  CYS A 197       0.732  12.696  -7.366  1.00 -4.51           C
ATOM   2984  SG  CYS A 197       1.946  13.357  -6.198  1.00 -4.51           S
ATOM   2985  H   CYS A 197      -0.607  12.006  -9.823  1.00 -4.51           H
ATOM   2986  HA  CYS A 197       1.122  14.241  -8.937  1.00 -4.51           H
ATOM   2987 1HB  CYS A 197      -0.277  12.814  -6.976  1.00 -4.51           H
ATOM   2988 2HB  CYS A 197       0.904  11.621  -7.411  1.00 -4.51           H
ATOM   2989  HG  CYS A 197       1.694  12.529  -5.178  1.00 -4.51           H
ATOM   2990  N   ASP A 198       3.147  12.673  -9.295  1.00  9.40           N
ATOM   2991  CA  ASP A 198       4.289  11.841  -9.670  1.00  9.40           C
ATOM   2992  C   ASP A 198       5.199  11.770  -8.448  1.00  9.40           C
ATOM   2993  O   ASP A 198       5.825  12.769  -8.064  1.00  9.40           O
ATOM   2994  CB  ASP A 198       5.037  12.445 -10.862  1.00  9.40           C
ATOM   2995  CG  ASP A 198       6.153  11.548 -11.369  1.00  9.40           C
ATOM   2996  OD1 ASP A 198       6.492  10.545 -10.705  1.00  9.40           O
ATOM   2997  OD2 ASP A 198       6.697  11.821 -12.460  1.00  9.40           O
ATOM   2998  H   ASP A 198       3.345  13.572  -8.860  1.00  9.40           H
ATOM   2999  HA  ASP A 198       3.951  10.839  -9.924  1.00  9.40           H
ATOM   3000 1HB  ASP A 198       4.327  12.611 -11.672  1.00  9.40           H
ATOM   3001 2HB  ASP A 198       5.459  13.406 -10.568  1.00  9.40           H
ATOM   3002  N   LEU A 199       5.256  10.605  -7.818  1.00  3.81           N
ATOM   3003  CA  LEU A 199       6.117  10.403  -6.653  1.00  3.81           C
ATOM   3004  C   LEU A 199       7.519  10.024  -7.121  1.00  3.81           C
ATOM   3005  O   LEU A 199       7.963   8.881  -7.017  1.00  3.81           O
ATOM   3006  CB  LEU A 199       5.551   9.335  -5.713  1.00  3.81           C
ATOM   3007  CG  LEU A 199       4.134   9.539  -5.169  1.00  3.81           C
ATOM   3008  CD1 LEU A 199       3.786   8.348  -4.292  1.00  3.81           C
ATOM   3009  CD2 LEU A 199       3.985  10.821  -4.362  1.00  3.81           C
ATOM   3010  H   LEU A 199       4.714   9.822  -8.173  1.00  3.81           H
ATOM   3011  HA  LEU A 199       6.190  11.348  -6.119  1.00  3.81           H
ATOM   3012 1HB  LEU A 199       5.565   8.381  -6.239  1.00  3.81           H
ATOM   3013 2HB  LEU A 199       6.228   9.251  -4.864  1.00  3.81           H
ATOM   3014  HG  LEU A 199       3.435   9.573  -6.004  1.00  3.81           H
ATOM   3015 1HD1 LEU A 199       2.773   8.466  -3.908  1.00  3.81           H
ATOM   3016 2HD1 LEU A 199       4.481   8.286  -3.455  1.00  3.81           H
ATOM   3017 3HD1 LEU A 199       3.840   7.431  -4.879  1.00  3.81           H
ATOM   3018 1HD2 LEU A 199       2.960  10.901  -3.999  1.00  3.81           H
ATOM   3019 2HD2 LEU A 199       4.208  11.682  -4.992  1.00  3.81           H
ATOM   3020 3HD2 LEU A 199       4.668  10.805  -3.513  1.00  3.81           H
ATOM   3021  N   THR A 200       8.194  11.001  -7.702  1.00-10.33           N
ATOM   3022  CA  THR A 200       9.563  10.828  -8.165  1.00-10.33           C
ATOM   3023  C   THR A 200      10.479  10.549  -6.972  1.00-10.33           C
ATOM   3024  O   THR A 200      10.464  11.275  -5.968  1.00-10.33           O
ATOM   3025  CB  THR A 200      10.009  12.099  -8.910  1.00-10.33           C
ATOM   3026  CG2 THR A 200      11.397  11.982  -9.512  1.00-10.33           C
ATOM   3027  OG1 THR A 200       9.078  12.366  -9.967  1.00-10.33           O
ATOM   3028  H   THR A 200       7.745  11.903  -7.818  1.00-10.33           H
ATOM   3029  HA  THR A 200       9.605   9.978  -8.844  1.00-10.33           H
ATOM   3030  HB  THR A 200      10.002  12.935  -8.216  1.00-10.33           H
ATOM   3031  HG1 THR A 200       9.264  13.239 -10.321  1.00-10.33           H
ATOM   3032 1HG2 THR A 200      11.595  12.865 -10.118  1.00-10.33           H
ATOM   3033 2HG2 THR A 200      11.460  11.096 -10.140  1.00-10.33           H
ATOM   3034 3HG2 THR A 200      12.142  11.925  -8.719  1.00-10.33           H
ATOM   3035  N   TYR A 201      11.275   9.494  -7.087  1.00-13.52           N
ATOM   3036  CA  TYR A 201      12.188   9.072  -6.028  1.00-13.52           C
ATOM   3037  C   TYR A 201      13.613   8.965  -6.559  1.00-13.52           C
ATOM   3038  O   TYR A 201      13.836   8.754  -7.752  1.00-13.52           O
ATOM   3039  CB  TYR A 201      11.808   7.690  -5.486  1.00-13.52           C
ATOM   3040  CG  TYR A 201      10.420   7.538  -4.895  1.00-13.52           C
ATOM   3041  CD1 TYR A 201       9.587   6.503  -5.323  1.00-13.52           C
ATOM   3042  CD2 TYR A 201       9.952   8.382  -3.887  1.00-13.52           C
ATOM   3043  CE1 TYR A 201       8.338   6.295  -4.740  1.00-13.52           C
ATOM   3044  CE2 TYR A 201       8.730   8.142  -3.263  1.00-13.52           C
ATOM   3045  CZ  TYR A 201       7.923   7.108  -3.701  1.00-13.52           C
ATOM   3046  OH  TYR A 201       6.699   6.897  -3.109  1.00-13.52           O
ATOM   3047  H   TYR A 201      11.261   8.960  -7.950  1.00-13.52           H
ATOM   3048  HA  TYR A 201      12.171   9.791  -5.211  1.00-13.52           H
ATOM   3049 1HB  TYR A 201      11.874   6.976  -6.303  1.00-13.52           H
ATOM   3050 2HB  TYR A 201      12.553   7.405  -4.747  1.00-13.52           H
ATOM   3051  HD1 TYR A 201       9.919   5.845  -6.112  1.00-13.52           H
ATOM   3052  HD2 TYR A 201      10.544   9.229  -3.577  1.00-13.52           H
ATOM   3053  HE1 TYR A 201       7.699   5.499  -5.092  1.00-13.52           H
ATOM   3054  HE2 TYR A 201       8.408   8.763  -2.441  1.00-13.52           H
ATOM   3055  HH  TYR A 201       6.209   6.178  -3.514  1.00-13.52           H
ATOM   3056  N   THR A 202      14.584   9.079  -5.668  1.00-19.02           N
ATOM   3057  CA  THR A 202      15.991   8.847  -5.975  1.00-19.02           C
ATOM   3058  C   THR A 202      16.636   8.199  -4.753  1.00-19.02           C
ATOM   3059  O   THR A 202      16.343   8.606  -3.625  1.00-19.02           O
ATOM   3060  CB  THR A 202      16.677  10.195  -6.282  1.00-19.02           C
ATOM   3061  CG2 THR A 202      18.120  10.048  -6.732  1.00-19.02           C
ATOM   3062  OG1 THR A 202      15.948  10.848  -7.326  1.00-19.02           O
ATOM   3063  H   THR A 202      14.362   9.372  -4.720  1.00-19.02           H
ATOM   3064  HA  THR A 202      16.080   8.188  -6.835  1.00-19.02           H
ATOM   3065  HB  THR A 202      16.648  10.816  -5.391  1.00-19.02           H
ATOM   3066  HG1 THR A 202      15.338  10.202  -7.704  1.00-19.02           H
ATOM   3067 1HG2 THR A 202      18.496  11.022  -7.043  1.00-19.02           H
ATOM   3068 2HG2 THR A 202      18.189   9.355  -7.567  1.00-19.02           H
ATOM   3069 3HG2 THR A 202      18.734   9.682  -5.910  1.00-19.02           H
ATOM   3070  N   ARG A 203      17.516   7.224  -4.951  1.00  7.89           N
ATOM   3071  CA  ARG A 203      18.304   6.649  -3.855  1.00  7.89           C
ATOM   3072  C   ARG A 203      19.749   6.971  -4.202  1.00  7.89           C
ATOM   3073  O   ARG A 203      20.094   6.986  -5.381  1.00  7.89           O
ATOM   3074  CB  ARG A 203      18.186   5.116  -3.729  1.00  7.89           C
ATOM   3075  CG  ARG A 203      16.844   4.417  -4.011  1.00  7.89           C
ATOM   3076  CD  ARG A 203      15.655   4.895  -3.187  1.00  7.89           C
ATOM   3077  NE  ARG A 203      14.550   3.919  -3.196  1.00  7.89           N
ATOM   3078  CZ  ARG A 203      13.535   3.851  -4.049  1.00  7.89           C
ATOM   3079  NH1 ARG A 203      12.618   2.936  -3.822  1.00  7.89           N
ATOM   3080  NH2 ARG A 203      13.425   4.557  -5.137  1.00  7.89           N
ATOM   3081  H   ARG A 203      17.726   6.922  -5.902  1.00  7.89           H
ATOM   3082  HA  ARG A 203      18.040   7.125  -2.913  1.00  7.89           H
ATOM   3083 1HB  ARG A 203      18.908   4.681  -4.419  1.00  7.89           H
ATOM   3084 2HB  ARG A 203      18.508   4.844  -2.723  1.00  7.89           H
ATOM   3085 1HG  ARG A 203      16.604   4.530  -5.064  1.00  7.89           H
ATOM   3086 2HG  ARG A 203      16.983   3.353  -3.818  1.00  7.89           H
ATOM   3087 1HD  ARG A 203      15.981   5.030  -2.157  1.00  7.89           H
ATOM   3088 2HD  ARG A 203      15.312   5.855  -3.572  1.00  7.89           H
ATOM   3089  HE  ARG A 203      14.577   3.215  -2.472  1.00  7.89           H
ATOM   3090 1HH1 ARG A 203      12.700   2.373  -2.990  1.00  7.89           H
ATOM   3091 2HH1 ARG A 203      11.856   2.832  -4.472  1.00  7.89           H
ATOM   3092 1HH2 ARG A 203      14.178   5.158  -5.444  1.00  7.89           H
ATOM   3093 2HH2 ARG A 203      12.597   4.452  -5.710  1.00  7.89           H
ATOM   3094  N   PHE A 204      20.582   7.190  -3.200  1.00  2.39           N
ATOM   3095  CA  PHE A 204      22.035   7.256  -3.357  1.00  2.39           C
ATOM   3096  C   PHE A 204      22.421   6.046  -2.523  1.00  2.39           C
ATOM   3097  O   PHE A 204      21.876   5.881  -1.425  1.00  2.39           O
ATOM   3098  CB  PHE A 204      22.647   8.508  -2.717  1.00  2.39           C
ATOM   3099  CG  PHE A 204      22.520   9.781  -3.528  1.00  2.39           C
ATOM   3100  CD1 PHE A 204      21.321  10.166  -4.167  1.00  2.39           C
ATOM   3101  CD2 PHE A 204      23.631  10.641  -3.611  1.00  2.39           C
ATOM   3102  CE1 PHE A 204      21.241  11.385  -4.888  1.00  2.39           C
ATOM   3103  CE2 PHE A 204      23.553  11.875  -4.300  1.00  2.39           C
ATOM   3104  CZ  PHE A 204      22.356  12.244  -4.945  1.00  2.39           C
ATOM   3105  H   PHE A 204      20.222   7.250  -2.251  1.00  2.39           H
ATOM   3106  HA  PHE A 204      22.350   7.135  -4.394  1.00  2.39           H
ATOM   3107 1HB  PHE A 204      22.187   8.659  -1.746  1.00  2.39           H
ATOM   3108 2HB  PHE A 204      23.710   8.321  -2.559  1.00  2.39           H
ATOM   3109  HD1 PHE A 204      20.443   9.546  -4.109  1.00  2.39           H
ATOM   3110  HD2 PHE A 204      24.561  10.367  -3.131  1.00  2.39           H
ATOM   3111  HE1 PHE A 204      20.324  11.667  -5.383  1.00  2.39           H
ATOM   3112  HE2 PHE A 204      24.411  12.532  -4.337  1.00  2.39           H
ATOM   3113  HZ  PHE A 204      22.294  13.179  -5.483  1.00  2.39           H
ATOM   3114  N   GLN A 205      23.281   5.181  -3.038  1.00  1.21           N
ATOM   3115  CA  GLN A 205      23.589   3.901  -2.399  1.00  1.21           C
ATOM   3116  C   GLN A 205      25.104   3.740  -2.411  1.00  1.21           C
ATOM   3117  O   GLN A 205      25.756   4.305  -3.279  1.00  1.21           O
ATOM   3118  CB  GLN A 205      22.873   2.771  -3.150  1.00  1.21           C
ATOM   3119  CG  GLN A 205      21.353   2.959  -3.129  1.00  1.21           C
ATOM   3120  CD  GLN A 205      20.578   1.896  -3.851  1.00  1.21           C
ATOM   3121  NE2 GLN A 205      19.702   1.237  -3.146  1.00  1.21           N
ATOM   3122  OE1 GLN A 205      20.712   1.718  -5.053  1.00  1.21           O
ATOM   3123  H   GLN A 205      23.731   5.383  -3.930  1.00  1.21           H
ATOM   3124  HA  GLN A 205      23.249   3.909  -1.364  1.00  1.21           H
ATOM   3125 1HB  GLN A 205      23.216   2.762  -4.184  1.00  1.21           H
ATOM   3126 2HB  GLN A 205      23.123   1.816  -2.687  1.00  1.21           H
ATOM   3127 1HG  GLN A 205      21.020   2.986  -2.095  1.00  1.21           H
ATOM   3128 2HG  GLN A 205      21.101   3.909  -3.593  1.00  1.21           H
ATOM   3129 1HE2 GLN A 205      19.064   0.612  -3.609  1.00  1.21           H
ATOM   3130 2HE2 GLN A 205      19.653   1.371  -2.141  1.00  1.21           H
ATOM   3131  N   ARG A 206      25.663   3.073  -1.413  1.00 10.02           N
ATOM   3132  CA  ARG A 206      27.108   3.066  -1.148  1.00 10.02           C
ATOM   3133  C   ARG A 206      27.451   1.751  -0.465  1.00 10.02           C
ATOM   3134  O   ARG A 206      26.612   1.226   0.265  1.00 10.02           O
ATOM   3135  CB  ARG A 206      27.400   4.249  -0.214  1.00 10.02           C
ATOM   3136  CG  ARG A 206      28.837   4.397   0.278  1.00 10.02           C
ATOM   3137  CD  ARG A 206      29.019   5.714   1.022  1.00 10.02           C
ATOM   3138  NE  ARG A 206      28.202   5.798   2.242  1.00 10.02           N
ATOM   3139  CZ  ARG A 206      28.055   6.861   3.020  1.00 10.02           C
ATOM   3140  NH1 ARG A 206      27.202   6.812   4.002  1.00 10.02           N
ATOM   3141  NH2 ARG A 206      28.725   7.969   2.860  1.00 10.02           N
ATOM   3142  H   ARG A 206      25.062   2.570  -0.758  1.00 10.02           H
ATOM   3143  HA  ARG A 206      27.678   3.165  -2.071  1.00 10.02           H
ATOM   3144 1HB  ARG A 206      27.120   5.164  -0.735  1.00 10.02           H
ATOM   3145 2HB  ARG A 206      26.755   4.149   0.658  1.00 10.02           H
ATOM   3146 1HG  ARG A 206      29.080   3.571   0.947  1.00 10.02           H
ATOM   3147 2HG  ARG A 206      29.513   4.373  -0.574  1.00 10.02           H
ATOM   3148 1HD  ARG A 206      30.072   5.829   1.287  1.00 10.02           H
ATOM   3149 2HD  ARG A 206      28.737   6.529   0.356  1.00 10.02           H
ATOM   3150  HE  ARG A 206      27.695   4.961   2.513  1.00 10.02           H
ATOM   3151 1HH1 ARG A 206      26.666   5.974   4.170  1.00 10.02           H
ATOM   3152 2HH1 ARG A 206      27.060   7.621   4.588  1.00 10.02           H
ATOM   3153 1HH2 ARG A 206      29.394   8.048   2.107  1.00 10.02           H
ATOM   3154 2HH2 ARG A 206      28.582   8.741   3.497  1.00 10.02           H
ATOM   3155  N   CYS A 207      28.654   1.226  -0.637  1.00  4.55           N
ATOM   3156  CA  CYS A 207      29.066   0.024   0.086  1.00  4.55           C
ATOM   3157  C   CYS A 207      30.537   0.207   0.465  1.00  4.55           C
ATOM   3158  O   CYS A 207      31.184   1.123  -0.059  1.00  4.55           O
ATOM   3159  CB  CYS A 207      28.837  -1.208  -0.797  1.00  4.55           C
ATOM   3160  SG  CYS A 207      30.065  -1.429  -2.090  1.00  4.55           S
ATOM   3161  H   CYS A 207      29.332   1.668  -1.250  1.00  4.55           H
ATOM   3162  HA  CYS A 207      28.475  -0.078   0.998  1.00  4.55           H
ATOM   3163 1HB  CYS A 207      28.844  -2.099  -0.169  1.00  4.55           H
ATOM   3164 2HB  CYS A 207      27.849  -1.128  -1.253  1.00  4.55           H
ATOM   3165  HG  CYS A 207      29.986  -0.190  -2.600  1.00  4.55           H
ATOM   3166  N   PRO A 208      31.090  -0.628   1.367  1.00 -7.33           N
ATOM   3167  CA  PRO A 208      32.511  -0.403   1.662  1.00 -7.33           C
ATOM   3168  C   PRO A 208      33.468  -0.825   0.539  1.00 -7.33           C
ATOM   3169  O   PRO A 208      34.639  -0.434   0.537  1.00 -7.33           O
ATOM   3170  CB  PRO A 208      32.721  -1.226   2.933  1.00 -7.33           C
ATOM   3171  CG  PRO A 208      31.788  -2.354   2.788  1.00 -7.33           C
ATOM   3172  CD  PRO A 208      30.555  -1.747   2.173  1.00 -7.33           C
ATOM   3173  HA  PRO A 208      32.685   0.649   1.886  1.00 -7.33           H
ATOM   3174 1HB  PRO A 208      33.750  -1.573   3.014  1.00 -7.33           H
ATOM   3175 2HB  PRO A 208      32.447  -0.632   3.805  1.00 -7.33           H
ATOM   3176 1HG  PRO A 208      32.208  -3.099   2.118  1.00 -7.33           H
ATOM   3177 2HG  PRO A 208      31.561  -2.799   3.757  1.00 -7.33           H
ATOM   3178 1HD  PRO A 208      30.046  -2.480   1.549  1.00 -7.33           H
ATOM   3179 2HD  PRO A 208      29.888  -1.369   2.949  1.00 -7.33           H
ATOM   3180  N   GLY A 209      32.986  -1.582  -0.438  1.00 33.47           N
ATOM   3181  CA  GLY A 209      33.754  -1.894  -1.634  1.00 33.47           C
ATOM   3182  C   GLY A 209      33.697  -0.760  -2.642  1.00 33.47           C
ATOM   3183  O   GLY A 209      33.010  -0.842  -3.665  1.00 33.47           O
ATOM   3184  H   GLY A 209      32.042  -1.941  -0.377  1.00 33.47           H
ATOM   3185 1HA  GLY A 209      34.794  -2.078  -1.365  1.00 33.47           H
ATOM   3186 2HA  GLY A 209      33.348  -2.793  -2.098  1.00 33.47           H
ATOM   3187  N   THR A 210      34.413   0.319  -2.359  1.00 16.97           N
ATOM   3188  CA  THR A 210      34.395   1.526  -3.189  1.00 16.97           C
ATOM   3189  C   THR A 210      34.975   1.317  -4.587  1.00 16.97           C
ATOM   3190  O   THR A 210      34.798   2.152  -5.475  1.00 16.97           O
ATOM   3191  CB  THR A 210      35.171   2.681  -2.514  1.00 16.97           C
ATOM   3192  CG2 THR A 210      34.580   3.031  -1.160  1.00 16.97           C
ATOM   3193  OG1 THR A 210      36.525   2.281  -2.287  1.00 16.97           O
ATOM   3194  H   THR A 210      34.985   0.324  -1.523  1.00 16.97           H
ATOM   3195  HA  THR A 210      33.359   1.837  -3.313  1.00 16.97           H
ATOM   3196  HB  THR A 210      35.148   3.560  -3.158  1.00 16.97           H
ATOM   3197  HG1 THR A 210      37.063   3.080  -2.186  1.00 16.97           H
ATOM   3198 1HG2 THR A 210      34.752   2.225  -0.447  1.00 16.97           H
ATOM   3199 2HG2 THR A 210      33.508   3.207  -1.256  1.00 16.97           H
ATOM   3200 3HG2 THR A 210      35.053   3.940  -0.789  1.00 16.97           H
ATOM   3201  N   SER A 211      35.623   0.184  -4.817  1.00-12.62           N
ATOM   3202  CA  SER A 211      36.033  -0.223  -6.156  1.00-12.62           C
ATOM   3203  C   SER A 211      34.835  -0.443  -7.074  1.00-12.62           C
ATOM   3204  O   SER A 211      34.904  -0.124  -8.260  1.00-12.62           O
ATOM   3205  CB  SER A 211      36.821  -1.528  -6.066  1.00-12.62           C
ATOM   3206  OG  SER A 211      36.054  -2.516  -5.393  1.00-12.62           O
ATOM   3207  H   SER A 211      35.832  -0.439  -4.044  1.00-12.62           H
ATOM   3208  HA  SER A 211      36.662   0.550  -6.595  1.00-12.62           H
ATOM   3209 1HB  SER A 211      37.072  -1.871  -7.070  1.00-12.62           H
ATOM   3210 2HB  SER A 211      37.739  -1.351  -5.507  1.00-12.62           H
ATOM   3211  HG  SER A 211      36.415  -3.386  -5.605  1.00-12.62           H
ATOM   3212  N   GLU A 212      33.735  -0.956  -6.540  1.00  4.05           N
ATOM   3213  CA  GLU A 212      32.536  -1.216  -7.337  1.00  4.05           C
ATOM   3214  C   GLU A 212      31.458  -0.162  -7.100  1.00  4.05           C
ATOM   3215  O   GLU A 212      30.707   0.171  -8.024  1.00  4.05           O
ATOM   3216  CB  GLU A 212      31.951  -2.597  -7.017  1.00  4.05           C
ATOM   3217  CG  GLU A 212      32.827  -3.771  -7.451  1.00  4.05           C
ATOM   3218  CD  GLU A 212      32.123  -5.115  -7.289  1.00  4.05           C
ATOM   3219  OE1 GLU A 212      32.671  -6.021  -6.613  1.00  4.05           O
ATOM   3220  OE2 GLU A 212      31.018  -5.310  -7.850  1.00  4.05           O
ATOM   3221  H   GLU A 212      33.729  -1.193  -5.553  1.00  4.05           H
ATOM   3222  HA  GLU A 212      32.792  -1.194  -8.396  1.00  4.05           H
ATOM   3223 1HB  GLU A 212      31.765  -2.667  -5.945  1.00  4.05           H
ATOM   3224 2HB  GLU A 212      30.999  -2.677  -7.538  1.00  4.05           H
ATOM   3225 1HG  GLU A 212      33.086  -3.641  -8.502  1.00  4.05           H
ATOM   3226 2HG  GLU A 212      33.746  -3.774  -6.863  1.00  4.05           H
ATOM   3227  N   GLU A 213      31.366   0.355  -5.882  1.00 45.77           N
ATOM   3228  CA  GLU A 213      30.342   1.338  -5.519  1.00 45.77           C
ATOM   3229  C   GLU A 213      30.843   2.315  -4.450  1.00 45.77           C
ATOM   3230  O   GLU A 213      30.643   2.128  -3.246  1.00 45.77           O
ATOM   3231  CB  GLU A 213      29.081   0.596  -5.057  1.00 45.77           C
ATOM   3232  CG  GLU A 213      27.874   1.453  -4.726  1.00 45.77           C
ATOM   3233  CD  GLU A 213      26.666   0.594  -4.411  1.00 45.77           C
ATOM   3234  OE1 GLU A 213      25.824   0.385  -5.312  1.00 45.77           O
ATOM   3235  OE2 GLU A 213      26.555   0.072  -3.282  1.00 45.77           O
ATOM   3236  H   GLU A 213      31.998   0.035  -5.151  1.00 45.77           H
ATOM   3237  HA  GLU A 213      30.085   1.922  -6.404  1.00 45.77           H
ATOM   3238 1HB  GLU A 213      28.793  -0.092  -5.849  1.00 45.77           H
ATOM   3239 2HB  GLU A 213      29.327   0.005  -4.184  1.00 45.77           H
ATOM   3240 1HG  GLU A 213      28.098   2.090  -3.873  1.00 45.77           H
ATOM   3241 2HG  GLU A 213      27.649   2.088  -5.576  1.00 45.77           H
ATOM   3242  N   LEU A 214      31.511   3.366  -4.910  1.00  8.85           N
ATOM   3243  CA  LEU A 214      31.927   4.470  -4.044  1.00  8.85           C
ATOM   3244  C   LEU A 214      30.659   5.267  -3.741  1.00  8.85           C
ATOM   3245  O   LEU A 214      30.406   5.668  -2.601  1.00  8.85           O
ATOM   3246  CB  LEU A 214      33.001   5.300  -4.762  1.00  8.85           C
ATOM   3247  CG  LEU A 214      33.748   6.419  -4.015  1.00  8.85           C
ATOM   3248  CD1 LEU A 214      35.036   6.741  -4.775  1.00  8.85           C
ATOM   3249  CD2 LEU A 214      32.943   7.710  -3.851  1.00  8.85           C
ATOM   3250  H   LEU A 214      31.693   3.443  -5.908  1.00  8.85           H
ATOM   3251  HA  LEU A 214      32.332   4.076  -3.112  1.00  8.85           H
ATOM   3252 1HB  LEU A 214      33.758   4.590  -5.091  1.00  8.85           H
ATOM   3253 2HB  LEU A 214      32.563   5.733  -5.659  1.00  8.85           H
ATOM   3254  HG  LEU A 214      34.022   6.049  -3.028  1.00  8.85           H
ATOM   3255 1HD1 LEU A 214      35.595   7.509  -4.240  1.00  8.85           H
ATOM   3256 2HD1 LEU A 214      34.806   7.097  -5.781  1.00  8.85           H
ATOM   3257 3HD1 LEU A 214      35.660   5.850  -4.841  1.00  8.85           H
ATOM   3258 1HD2 LEU A 214      33.565   8.473  -3.381  1.00  8.85           H
ATOM   3259 2HD2 LEU A 214      32.084   7.534  -3.210  1.00  8.85           H
ATOM   3260 3HD2 LEU A 214      32.607   8.070  -4.824  1.00  8.85           H
ATOM   3261  N   PHE A 215      29.824   5.383  -4.764  1.00 11.57           N
ATOM   3262  CA  PHE A 215      28.376   5.504  -4.630  1.00 11.57           C
ATOM   3263  C   PHE A 215      27.798   5.017  -5.955  1.00 11.57           C
ATOM   3264  O   PHE A 215      28.520   4.961  -6.949  1.00 11.57           O
ATOM   3265  CB  PHE A 215      27.912   6.946  -4.375  1.00 11.57           C
ATOM   3266  CG  PHE A 215      28.378   7.935  -5.411  1.00 11.57           C
ATOM   3267  CD1 PHE A 215      29.525   8.716  -5.177  1.00 11.57           C
ATOM   3268  CD2 PHE A 215      27.672   8.106  -6.617  1.00 11.57           C
ATOM   3269  CE1 PHE A 215      29.989   9.635  -6.150  1.00 11.57           C
ATOM   3270  CE2 PHE A 215      28.128   9.010  -7.605  1.00 11.57           C
ATOM   3271  CZ  PHE A 215      29.294   9.772  -7.373  1.00 11.57           C
ATOM   3272  H   PHE A 215      30.180   5.291  -5.707  1.00 11.57           H
ATOM   3273  HA  PHE A 215      28.031   4.863  -3.821  1.00 11.57           H
ATOM   3274 1HB  PHE A 215      26.823   6.964  -4.336  1.00 11.57           H
ATOM   3275 2HB  PHE A 215      28.286   7.262  -3.406  1.00 11.57           H
ATOM   3276  HD1 PHE A 215      30.067   8.610  -4.248  1.00 11.57           H
ATOM   3277  HD2 PHE A 215      26.773   7.536  -6.802  1.00 11.57           H
ATOM   3278  HE1 PHE A 215      30.877  10.224  -5.961  1.00 11.57           H
ATOM   3279  HE2 PHE A 215      27.585   9.118  -8.533  1.00 11.57           H
ATOM   3280  HZ  PHE A 215      29.655  10.455  -8.128  1.00 11.57           H
ATOM   3281  N   THR A 216      26.504   4.754  -5.993  1.00 10.58           N
ATOM   3282  CA  THR A 216      25.715   4.718  -7.223  1.00 10.58           C
ATOM   3283  C   THR A 216      24.488   5.556  -6.900  1.00 10.58           C
ATOM   3284  O   THR A 216      24.219   5.831  -5.723  1.00 10.58           O
ATOM   3285  CB  THR A 216      25.236   3.298  -7.606  1.00 10.58           C
ATOM   3286  CG2 THR A 216      26.349   2.441  -8.184  1.00 10.58           C
ATOM   3287  OG1 THR A 216      24.704   2.651  -6.447  1.00 10.58           O
ATOM   3288  H   THR A 216      25.996   4.657  -5.116  1.00 10.58           H
ATOM   3289  HA  THR A 216      26.255   5.168  -8.056  1.00 10.58           H
ATOM   3290  HB  THR A 216      24.451   3.380  -8.358  1.00 10.58           H
ATOM   3291  HG1 THR A 216      25.314   1.948  -6.174  1.00 10.58           H
ATOM   3292 1HG2 THR A 216      27.248   2.514  -7.578  1.00 10.58           H
ATOM   3293 2HG2 THR A 216      26.579   2.786  -9.192  1.00 10.58           H
ATOM   3294 3HG2 THR A 216      26.022   1.403  -8.230  1.00 10.58           H
ATOM   3295  N   ARG A 217      23.739   5.954  -7.917  1.00-22.87           N
ATOM   3296  CA  ARG A 217      22.472   6.665  -7.733  1.00-22.87           C
ATOM   3297  C   ARG A 217      21.463   5.929  -8.592  1.00-22.87           C
ATOM   3298  O   ARG A 217      21.830   5.435  -9.658  1.00-22.87           O
ATOM   3299  CB  ARG A 217      22.577   8.125  -8.184  1.00-22.87           C
ATOM   3300  CG  ARG A 217      23.589   8.968  -7.415  1.00-22.87           C
ATOM   3301  CD  ARG A 217      23.615  10.376  -7.983  1.00-22.87           C
ATOM   3302  NE  ARG A 217      24.655  11.214  -7.368  1.00-22.87           N
ATOM   3303  CZ  ARG A 217      24.906  12.484  -7.647  1.00-22.87           C
ATOM   3304  NH1 ARG A 217      25.861  13.076  -6.992  1.00-22.87           N
ATOM   3305  NH2 ARG A 217      24.248  13.176  -8.538  1.00-22.87           N
ATOM   3306  H   ARG A 217      24.029   5.734  -8.871  1.00-22.87           H
ATOM   3307  HA  ARG A 217      22.165   6.623  -6.689  1.00-22.87           H
ATOM   3308 1HB  ARG A 217      22.855   8.134  -9.238  1.00-22.87           H
ATOM   3309 2HB  ARG A 217      21.595   8.588  -8.086  1.00-22.87           H
ATOM   3310 1HG  ARG A 217      23.313   9.002  -6.361  1.00-22.87           H
ATOM   3311 2HG  ARG A 217      24.581   8.529  -7.515  1.00-22.87           H
ATOM   3312 1HD  ARG A 217      23.802  10.317  -9.057  1.00-22.87           H
ATOM   3313 2HD  ARG A 217      22.640  10.840  -7.822  1.00-22.87           H
ATOM   3314  HE  ARG A 217      25.228  10.790  -6.648  1.00-22.87           H
ATOM   3315 1HH1 ARG A 217      26.392  12.551  -6.312  1.00-22.87           H
ATOM   3316 2HH1 ARG A 217      26.062  14.052  -7.147  1.00-22.87           H
ATOM   3317 1HH2 ARG A 217      23.482  12.751  -9.040  1.00-22.87           H
ATOM   3318 2HH2 ARG A 217      24.492  14.140  -8.723  1.00-22.87           H
ATOM   3319  N   THR A 218      20.224   5.830  -8.144  1.00 -0.75           N
ATOM   3320  CA  THR A 218      19.163   5.155  -8.897  1.00 -0.75           C
ATOM   3321  C   THR A 218      17.925   6.035  -8.805  1.00 -0.75           C
ATOM   3322  O   THR A 218      17.750   6.721  -7.794  1.00 -0.75           O
ATOM   3323  CB  THR A 218      18.865   3.757  -8.306  1.00 -0.75           C
ATOM   3324  CG2 THR A 218      20.043   2.814  -8.454  1.00 -0.75           C
ATOM   3325  OG1 THR A 218      18.614   3.871  -6.905  1.00 -0.75           O
ATOM   3326  H   THR A 218      19.984   6.225  -7.240  1.00 -0.75           H
ATOM   3327  HA  THR A 218      19.445   5.050  -9.944  1.00 -0.75           H
ATOM   3328  HB  THR A 218      18.002   3.325  -8.809  1.00 -0.75           H
ATOM   3329  HG1 THR A 218      18.738   2.999  -6.519  1.00 -0.75           H
ATOM   3330 1HG2 THR A 218      19.744   1.821  -8.129  1.00 -0.75           H
ATOM   3331 2HG2 THR A 218      20.880   3.155  -7.843  1.00 -0.75           H
ATOM   3332 3HG2 THR A 218      20.349   2.763  -9.499  1.00 -0.75           H
ATOM   3333  N   ARG A 219      17.076   6.065  -9.827  1.00  3.72           N
ATOM   3334  CA  ARG A 219      15.907   6.962  -9.862  1.00  3.72           C
ATOM   3335  C   ARG A 219      14.628   6.227 -10.241  1.00  3.72           C
ATOM   3336  O   ARG A 219      14.697   5.212 -10.935  1.00  3.72           O
ATOM   3337  CB  ARG A 219      16.139   8.086 -10.878  1.00  3.72           C
ATOM   3338  CG  ARG A 219      17.398   8.912 -10.638  1.00  3.72           C
ATOM   3339  CD  ARG A 219      17.456  10.138 -11.540  1.00  3.72           C
ATOM   3340  NE  ARG A 219      16.457  11.145 -11.151  1.00  3.72           N
ATOM   3341  CZ  ARG A 219      16.615  12.125 -10.271  1.00  3.72           C
ATOM   3342  NH1 ARG A 219      15.606  12.917 -10.068  1.00  3.72           N
ATOM   3343  NH2 ARG A 219      17.722  12.368  -9.615  1.00  3.72           N
ATOM   3344  H   ARG A 219      17.238   5.452 -10.629  1.00  3.72           H
ATOM   3345  HA  ARG A 219      15.759   7.410  -8.881  1.00  3.72           H
ATOM   3346 1HB  ARG A 219      16.199   7.650 -11.876  1.00  3.72           H
ATOM   3347 2HB  ARG A 219      15.278   8.747 -10.843  1.00  3.72           H
ATOM   3348 1HG  ARG A 219      17.419   9.238  -9.602  1.00  3.72           H
ATOM   3349 2HG  ARG A 219      18.272   8.292 -10.833  1.00  3.72           H
ATOM   3350 1HD  ARG A 219      18.452  10.577 -11.484  1.00  3.72           H
ATOM   3351 2HD  ARG A 219      17.274   9.827 -12.570  1.00  3.72           H
ATOM   3352  HE  ARG A 219      15.561  11.091 -11.609  1.00  3.72           H
ATOM   3353 1HH1 ARG A 219      14.740  12.763 -10.567  1.00  3.72           H
ATOM   3354 2HH1 ARG A 219      15.696  13.698  -9.436  1.00  3.72           H
ATOM   3355 1HH2 ARG A 219      18.531  11.778  -9.759  1.00  3.72           H
ATOM   3356 2HH2 ARG A 219      17.765  13.135  -8.963  1.00  3.72           H
ATOM   3357  N   GLU A 220      13.481   6.745  -9.823  1.00-13.05           N
ATOM   3358  CA  GLU A 220      12.166   6.201 -10.187  1.00-13.05           C
ATOM   3359  C   GLU A 220      11.173   7.326 -10.469  1.00-13.05           C
ATOM   3360  O   GLU A 220      11.335   8.436  -9.955  1.00-13.05           O
ATOM   3361  CB  GLU A 220      11.558   5.370  -9.052  1.00-13.05           C
ATOM   3362  CG  GLU A 220      12.320   4.122  -8.678  1.00-13.05           C
ATOM   3363  CD  GLU A 220      11.479   3.202  -7.812  1.00-13.05           C
ATOM   3364  OE1 GLU A 220      11.147   3.574  -6.667  1.00-13.05           O
ATOM   3365  OE2 GLU A 220      11.106   2.108  -8.282  1.00-13.05           O
ATOM   3366  H   GLU A 220      13.497   7.577  -9.238  1.00-13.05           H
ATOM   3367  HA  GLU A 220      12.257   5.578 -11.077  1.00-13.05           H
ATOM   3368 1HB  GLU A 220      11.455   5.998  -8.167  1.00-13.05           H
ATOM   3369 2HB  GLU A 220      10.559   5.064  -9.362  1.00-13.05           H
ATOM   3370 1HG  GLU A 220      12.593   3.599  -9.593  1.00-13.05           H
ATOM   3371 2HG  GLU A 220      13.226   4.402  -8.144  1.00-13.05           H
ATOM   3372  N   LEU A 221      10.128   7.016 -11.226  1.00-10.94           N
ATOM   3373  CA  LEU A 221       8.984   7.904 -11.461  1.00-10.94           C
ATOM   3374  C   LEU A 221       7.745   7.088 -11.110  1.00-10.94           C
ATOM   3375  O   LEU A 221       7.723   5.884 -11.390  1.00-10.94           O
ATOM   3376  CB  LEU A 221       8.946   8.266 -12.935  1.00-10.94           C
ATOM   3377  CG  LEU A 221      10.017   9.199 -13.506  1.00-10.94           C
ATOM   3378  CD1 LEU A 221       9.936   9.276 -15.028  1.00-10.94           C
ATOM   3379  CD2 LEU A 221       9.960  10.605 -12.928  1.00-10.94           C
ATOM   3380  H   LEU A 221      10.084   6.093 -11.641  1.00-10.94           H
ATOM   3381  HA  LEU A 221       9.035   8.788 -10.826  1.00-10.94           H
ATOM   3382 1HB  LEU A 221       9.096   7.269 -13.333  1.00-10.94           H
ATOM   3383 2HB  LEU A 221       7.958   8.643 -13.195  1.00-10.94           H
ATOM   3384  HG  LEU A 221      10.976   8.758 -13.245  1.00-10.94           H
ATOM   3385 1HD1 LEU A 221      10.781   9.852 -15.406  1.00-10.94           H
ATOM   3386 2HD1 LEU A 221       9.009   9.757 -15.336  1.00-10.94           H
ATOM   3387 3HD1 LEU A 221       9.987   8.272 -15.449  1.00-10.94           H
ATOM   3388 1HD2 LEU A 221      10.775  11.205 -13.333  1.00-10.94           H
ATOM   3389 2HD2 LEU A 221      10.063  10.564 -11.847  1.00-10.94           H
ATOM   3390 3HD2 LEU A 221       9.009  11.070 -13.186  1.00-10.94           H
ATOM   3391  N   HIS A 222       6.726   7.703 -10.525  1.00  4.80           N
ATOM   3392  CA  HIS A 222       5.514   6.987 -10.105  1.00  4.80           C
ATOM   3393  C   HIS A 222       4.248   7.813 -10.279  1.00  4.80           C
ATOM   3394  O   HIS A 222       3.803   8.494  -9.354  1.00  4.80           O
ATOM   3395  CB  HIS A 222       5.651   6.518  -8.656  1.00  4.80           C
ATOM   3396  CG  HIS A 222       6.511   5.300  -8.518  1.00  4.80           C
ATOM   3397  CD2 HIS A 222       7.723   5.139  -7.926  1.00  4.80           C
ATOM   3398  ND1 HIS A 222       6.168   4.101  -9.096  1.00  4.80           N
ATOM   3399  CE1 HIS A 222       7.236   3.271  -8.887  1.00  4.80           C
ATOM   3400  NE2 HIS A 222       8.209   3.873  -8.140  1.00  4.80           N
ATOM   3401  H   HIS A 222       6.777   8.713 -10.364  1.00  4.80           H
ATOM   3402  HA  HIS A 222       5.401   6.086 -10.706  1.00  4.80           H
ATOM   3403 1HB  HIS A 222       6.069   7.325  -8.055  1.00  4.80           H
ATOM   3404 2HB  HIS A 222       4.660   6.273  -8.274  1.00  4.80           H
ATOM   3405  HD2 HIS A 222       8.236   5.912  -7.374  1.00  4.80           H
ATOM   3406  HE1 HIS A 222       7.296   2.257  -9.256  1.00  4.80           H
ATOM   3407  HE2 HIS A 222       9.083   3.477  -7.828  1.00  4.80           H
ATOM   3408  N   ARG A 223       3.652   7.733 -11.459  1.00  9.45           N
ATOM   3409  CA  ARG A 223       2.383   8.410 -11.729  1.00  9.45           C
ATOM   3410  C   ARG A 223       1.224   7.719 -11.029  1.00  9.45           C
ATOM   3411  O   ARG A 223       0.979   6.525 -11.239  1.00  9.45           O
ATOM   3412  CB  ARG A 223       2.107   8.430 -13.234  1.00  9.45           C
ATOM   3413  CG  ARG A 223       3.077   9.272 -14.046  1.00  9.45           C
ATOM   3414  CD  ARG A 223       2.876  10.755 -13.786  1.00  9.45           C
ATOM   3415  NE  ARG A 223       3.769  11.556 -14.632  1.00  9.45           N
ATOM   3416  CZ  ARG A 223       3.767  12.875 -14.749  1.00  9.45           C
ATOM   3417  NH1 ARG A 223       4.594  13.429 -15.588  1.00  9.45           N
ATOM   3418  NH2 ARG A 223       2.961  13.656 -14.086  1.00  9.45           N
ATOM   3419  H   ARG A 223       4.073   7.168 -12.195  1.00  9.45           H
ATOM   3420  HA  ARG A 223       2.436   9.428 -11.347  1.00  9.45           H
ATOM   3421 1HB  ARG A 223       2.145   7.405 -13.601  1.00  9.45           H
ATOM   3422 2HB  ARG A 223       1.101   8.809 -13.403  1.00  9.45           H
ATOM   3423 1HG  ARG A 223       4.102   8.997 -13.802  1.00  9.45           H
ATOM   3424 2HG  ARG A 223       2.904   9.078 -15.105  1.00  9.45           H
ATOM   3425 1HD  ARG A 223       1.840  11.011 -14.011  1.00  9.45           H
ATOM   3426 2HD  ARG A 223       3.077  10.976 -12.738  1.00  9.45           H
ATOM   3427  HE  ARG A 223       4.458  11.047 -15.166  1.00  9.45           H
ATOM   3428 1HH1 ARG A 223       5.214  12.859 -16.137  1.00  9.45           H
ATOM   3429 2HH1 ARG A 223       4.623  14.430 -15.670  1.00  9.45           H
ATOM   3430 1HH2 ARG A 223       2.344  13.272 -13.392  1.00  9.45           H
ATOM   3431 2HH2 ARG A 223       2.946  14.646 -14.279  1.00  9.45           H
ATOM   3432  N   ILE A 224       0.515   8.481 -10.212  1.00  7.81           N
ATOM   3433  CA  ILE A 224      -0.668   8.014  -9.487  1.00  7.81           C
ATOM   3434  C   ILE A 224      -1.804   9.018  -9.691  1.00  7.81           C
ATOM   3435  O   ILE A 224      -1.562  10.174 -10.070  1.00  7.81           O
ATOM   3436  CB  ILE A 224      -0.377   7.793  -7.984  1.00  7.81           C
ATOM   3437  CG1 ILE A 224       0.086   9.091  -7.314  1.00  7.81           C
ATOM   3438  CG2 ILE A 224       0.665   6.689  -7.817  1.00  7.81           C
ATOM   3439  CD1 ILE A 224       0.231   9.005  -5.808  1.00  7.81           C
ATOM   3440  H   ILE A 224       0.810   9.444 -10.068  1.00  7.81           H
ATOM   3441  HA  ILE A 224      -0.990   7.057  -9.895  1.00  7.81           H
ATOM   3442  HB  ILE A 224      -1.297   7.463  -7.501  1.00  7.81           H
ATOM   3443 1HG1 ILE A 224       1.051   9.378  -7.733  1.00  7.81           H
ATOM   3444 2HG1 ILE A 224      -0.636   9.875  -7.542  1.00  7.81           H
ATOM   3445 1HG2 ILE A 224       0.739   6.404  -6.768  1.00  7.81           H
ATOM   3446 2HG2 ILE A 224       1.639   7.032  -8.167  1.00  7.81           H
ATOM   3447 3HG2 ILE A 224       0.364   5.815  -8.394  1.00  7.81           H
ATOM   3448 1HD1 ILE A 224       0.362  10.008  -5.401  1.00  7.81           H
ATOM   3449 2HD1 ILE A 224       1.103   8.401  -5.557  1.00  7.81           H
ATOM   3450 3HD1 ILE A 224      -0.662   8.552  -5.378  1.00  7.81           H
ATOM   3451  N   HIS A 225      -3.030   8.583  -9.433  1.00 25.78           N
ATOM   3452  CA  HIS A 225      -4.231   9.412  -9.548  1.00 25.78           C
ATOM   3453  C   HIS A 225      -4.920   9.381  -8.185  1.00 25.78           C
ATOM   3454  O   HIS A 225      -5.174   8.307  -7.635  1.00 25.78           O
ATOM   3455  CB  HIS A 225      -5.135   8.833 -10.647  1.00 25.78           C
ATOM   3456  CG  HIS A 225      -6.254   9.729 -11.085  1.00 25.78           C
ATOM   3457  CD2 HIS A 225      -6.860  10.785 -10.487  1.00 25.78           C
ATOM   3458  ND1 HIS A 225      -6.913   9.579 -12.295  1.00 25.78           N
ATOM   3459  CE1 HIS A 225      -7.832  10.526 -12.414  1.00 25.78           C
ATOM   3460  NE2 HIS A 225      -7.822  11.269 -11.333  1.00 25.78           N
ATOM   3461  H   HIS A 225      -3.153   7.617  -9.125  1.00 25.78           H
ATOM   3462  HA  HIS A 225      -3.949  10.436  -9.794  1.00 25.78           H
ATOM   3463 1HB  HIS A 225      -4.523   8.615 -11.523  1.00 25.78           H
ATOM   3464 2HB  HIS A 225      -5.561   7.892 -10.299  1.00 25.78           H
ATOM   3465  HD1 HIS A 225      -6.710   8.857 -12.988  1.00 25.78           H
ATOM   3466  HD2 HIS A 225      -6.631  11.180  -9.506  1.00 25.78           H
ATOM   3467  HE1 HIS A 225      -8.489  10.671 -13.268  1.00 25.78           H
ATOM   3468  HE2 HIS A 225      -8.433  12.067 -11.151  1.00 25.78           H
ATOM   3469  N   LEU A 226      -5.176  10.543  -7.605  1.00 12.07           N
ATOM   3470  CA  LEU A 226      -5.775  10.623  -6.273  1.00 12.07           C
ATOM   3471  C   LEU A 226      -7.265  10.858  -6.461  1.00 12.07           C
ATOM   3472  O   LEU A 226      -7.663  11.466  -7.457  1.00 12.07           O
ATOM   3473  CB  LEU A 226      -5.117  11.721  -5.431  1.00 12.07           C
ATOM   3474  CG  LEU A 226      -3.598  11.644  -5.225  1.00 12.07           C
ATOM   3475  CD1 LEU A 226      -3.186  12.460  -4.009  1.00 12.07           C
ATOM   3476  CD2 LEU A 226      -3.078  10.224  -5.041  1.00 12.07           C
ATOM   3477  H   LEU A 226      -4.968  11.410  -8.095  1.00 12.07           H
ATOM   3478  HA  LEU A 226      -5.644   9.674  -5.759  1.00 12.07           H
ATOM   3479 1HB  LEU A 226      -5.345  12.686  -5.882  1.00 12.07           H
ATOM   3480 2HB  LEU A 226      -5.587  11.698  -4.448  1.00 12.07           H
ATOM   3481  HG  LEU A 226      -3.112  12.069  -6.103  1.00 12.07           H
ATOM   3482 1HD1 LEU A 226      -2.101  12.550  -3.967  1.00 12.07           H
ATOM   3483 2HD1 LEU A 226      -3.540  11.971  -3.101  1.00 12.07           H
ATOM   3484 3HD1 LEU A 226      -3.623  13.452  -4.065  1.00 12.07           H
ATOM   3485 1HD2 LEU A 226      -2.063  10.254  -4.643  1.00 12.07           H
ATOM   3486 2HD2 LEU A 226      -3.069   9.707  -6.000  1.00 12.07           H
ATOM   3487 3HD2 LEU A 226      -3.720   9.687  -4.345  1.00 12.07           H
ATOM   3488  N   ARG A 227      -8.086  10.317  -5.570  1.00  8.24           N
ATOM   3489  CA  ARG A 227      -9.542  10.281  -5.758  1.00  8.24           C
ATOM   3490  C   ARG A 227     -10.189  10.535  -4.421  1.00  8.24           C
ATOM   3491  O   ARG A 227      -9.512  10.432  -3.408  1.00  8.24           O
ATOM   3492  CB  ARG A 227      -9.825   8.857  -6.255  1.00  8.24           C
ATOM   3493  CG  ARG A 227      -8.630   8.045  -6.773  1.00  8.24           C
ATOM   3494  CD  ARG A 227      -8.964   6.584  -7.012  1.00  8.24           C
ATOM   3495  NE  ARG A 227      -9.186   6.282  -8.425  1.00  8.24           N
ATOM   3496  CZ  ARG A 227      -8.232   5.984  -9.297  1.00  8.24           C
ATOM   3497  NH1 ARG A 227      -8.575   5.661 -10.526  1.00  8.24           N
ATOM   3498  NH2 ARG A 227      -6.959   5.964  -8.961  1.00  8.24           N
ATOM   3499  H   ARG A 227      -7.716   9.907  -4.717  1.00  8.24           H
ATOM   3500  HA  ARG A 227      -9.863  11.045  -6.467  1.00  8.24           H
ATOM   3501 1HB  ARG A 227     -10.209   8.302  -5.403  1.00  8.24           H
ATOM   3502 2HB  ARG A 227     -10.565   8.907  -7.051  1.00  8.24           H
ATOM   3503 1HG  ARG A 227      -8.258   8.491  -7.696  1.00  8.24           H
ATOM   3504 2HG  ARG A 227      -7.832   8.048  -6.031  1.00  8.24           H
ATOM   3505 1HD  ARG A 227      -8.137   5.975  -6.645  1.00  8.24           H
ATOM   3506 2HD  ARG A 227      -9.847   6.323  -6.433  1.00  8.24           H
ATOM   3507  HE  ARG A 227     -10.136   6.297  -8.764  1.00  8.24           H
ATOM   3508 1HH1 ARG A 227      -9.547   5.665 -10.790  1.00  8.24           H
ATOM   3509 2HH1 ARG A 227      -7.848   5.448 -11.192  1.00  8.24           H
ATOM   3510 1HH2 ARG A 227      -6.677   6.271  -8.044  1.00  8.24           H
ATOM   3511 2HH2 ARG A 227      -6.281   5.660  -9.645  1.00  8.24           H
ATOM   3512  N   GLU A 228     -11.478  10.822  -4.407  1.00 -0.77           N
ATOM   3513  CA  GLU A 228     -12.221  10.923  -3.157  1.00 -0.77           C
ATOM   3514  C   GLU A 228     -13.538  10.162  -3.241  1.00 -0.77           C
ATOM   3515  O   GLU A 228     -14.054   9.823  -4.314  1.00 -0.77           O
ATOM   3516  CB  GLU A 228     -12.448  12.382  -2.749  1.00 -0.77           C
ATOM   3517  CG  GLU A 228     -11.183  13.052  -2.249  1.00 -0.77           C
ATOM   3518  CD  GLU A 228     -11.388  14.466  -1.748  1.00 -0.77           C
ATOM   3519  OE1 GLU A 228     -10.402  15.053  -1.243  1.00 -0.77           O
ATOM   3520  OE2 GLU A 228     -12.498  15.030  -1.846  1.00 -0.77           O
ATOM   3521  H   GLU A 228     -11.989  10.925  -5.277  1.00 -0.77           H
ATOM   3522  HA  GLU A 228     -11.647  10.448  -2.361  1.00 -0.77           H
ATOM   3523 1HB  GLU A 228     -12.846  12.933  -3.601  1.00 -0.77           H
ATOM   3524 2HB  GLU A 228     -13.174  12.408  -1.938  1.00 -0.77           H
ATOM   3525 1HG  GLU A 228     -10.776  12.452  -1.435  1.00 -0.77           H
ATOM   3526 2HG  GLU A 228     -10.454  13.073  -3.054  1.00 -0.77           H
ATOM   3527  N   ARG A 229     -14.048   9.894  -2.051  1.00 12.88           N
ATOM   3528  CA  ARG A 229     -15.256   9.125  -1.777  1.00 12.88           C
ATOM   3529  C   ARG A 229     -16.522   9.306  -2.604  1.00 12.88           C
ATOM   3530  O   ARG A 229     -17.262   8.336  -2.738  1.00 12.88           O
ATOM   3531  CB  ARG A 229     -15.566   9.321  -0.287  1.00 12.88           C
ATOM   3532  CG  ARG A 229     -15.763  10.779   0.158  1.00 12.88           C
ATOM   3533  CD  ARG A 229     -15.327  10.956   1.607  1.00 12.88           C
ATOM   3534  NE  ARG A 229     -15.225  12.372   1.986  1.00 12.88           N
ATOM   3535  CZ  ARG A 229     -14.168  13.160   1.841  1.00 12.88           C
ATOM   3536  NH1 ARG A 229     -14.261  14.391   2.243  1.00 12.88           N
ATOM   3537  NH2 ARG A 229     -13.022  12.795   1.330  1.00 12.88           N
ATOM   3538  H   ARG A 229     -13.513  10.206  -1.238  1.00 12.88           H
ATOM   3539  HA  ARG A 229     -14.987   8.080  -1.912  1.00 12.88           H
ATOM   3540 1HB  ARG A 229     -16.443   8.736  -0.010  1.00 12.88           H
ATOM   3541 2HB  ARG A 229     -14.714   8.924   0.262  1.00 12.88           H
ATOM   3542 1HG  ARG A 229     -15.155  11.445  -0.451  1.00 12.88           H
ATOM   3543 2HG  ARG A 229     -16.809  11.062   0.044  1.00 12.88           H
ATOM   3544 1HD  ARG A 229     -16.052  10.465   2.254  1.00 12.88           H
ATOM   3545 2HD  ARG A 229     -14.356  10.481   1.751  1.00 12.88           H
ATOM   3546  HE  ARG A 229     -16.037  12.785   2.428  1.00 12.88           H
ATOM   3547 1HH1 ARG A 229     -15.117  14.722   2.663  1.00 12.88           H
ATOM   3548 2HH1 ARG A 229     -13.460  14.997   2.151  1.00 12.88           H
ATOM   3549 1HH2 ARG A 229     -12.880  11.849   0.990  1.00 12.88           H
ATOM   3550 2HH2 ARG A 229     -12.275  13.473   1.281  1.00 12.88           H
ATOM   3551  N   ASP A 230     -16.806  10.465  -3.180  1.00  1.79           N
ATOM   3552  CA  ASP A 230     -18.031  10.600  -3.979  1.00  1.79           C
ATOM   3553  C   ASP A 230     -17.947   9.749  -5.246  1.00  1.79           C
ATOM   3554  O   ASP A 230     -18.931   9.121  -5.646  1.00  1.79           O
ATOM   3555  CB  ASP A 230     -18.310  12.058  -4.355  1.00  1.79           C
ATOM   3556  CG  ASP A 230     -18.790  12.881  -3.173  1.00  1.79           C
ATOM   3557  OD1 ASP A 230     -18.095  13.846  -2.786  1.00  1.79           O
ATOM   3558  OD2 ASP A 230     -19.861  12.578  -2.599  1.00  1.79           O
ATOM   3559  H   ASP A 230     -16.177  11.256  -3.079  1.00  1.79           H
ATOM   3560  HA  ASP A 230     -18.876  10.235  -3.394  1.00  1.79           H
ATOM   3561 1HB  ASP A 230     -17.402  12.501  -4.761  1.00  1.79           H
ATOM   3562 2HB  ASP A 230     -19.076  12.089  -5.126  1.00  1.79           H
ATOM   3563  N   LEU A 231     -16.778   9.695  -5.871  1.00 -8.74           N
ATOM   3564  CA  LEU A 231     -16.608   8.849  -7.052  1.00 -8.74           C
ATOM   3565  C   LEU A 231     -16.559   7.384  -6.633  1.00 -8.74           C
ATOM   3566  O   LEU A 231     -17.152   6.516  -7.272  1.00 -8.74           O
ATOM   3567  CB  LEU A 231     -15.304   9.203  -7.783  1.00 -8.74           C
ATOM   3568  CG  LEU A 231     -14.977   8.381  -9.046  1.00 -8.74           C
ATOM   3569  CD1 LEU A 231     -16.031   8.507 -10.145  1.00 -8.74           C
ATOM   3570  CD2 LEU A 231     -13.623   8.806  -9.595  1.00 -8.74           C
ATOM   3571  H   LEU A 231     -15.985  10.226  -5.521  1.00 -8.74           H
ATOM   3572  HA  LEU A 231     -17.453   8.990  -7.726  1.00 -8.74           H
ATOM   3573 1HB  LEU A 231     -15.349  10.256  -8.063  1.00 -8.74           H
ATOM   3574 2HB  LEU A 231     -14.476   9.081  -7.084  1.00 -8.74           H
ATOM   3575  HG  LEU A 231     -14.904   7.331  -8.765  1.00 -8.74           H
ATOM   3576 1HD1 LEU A 231     -15.712   7.959 -11.031  1.00 -8.74           H
ATOM   3577 2HD1 LEU A 231     -16.183   9.557 -10.405  1.00 -8.74           H
ATOM   3578 3HD1 LEU A 231     -16.975   8.081  -9.804  1.00 -8.74           H
ATOM   3579 1HD2 LEU A 231     -13.348   8.163 -10.431  1.00 -8.74           H
ATOM   3580 2HD2 LEU A 231     -12.866   8.720  -8.818  1.00 -8.74           H
ATOM   3581 3HD2 LEU A 231     -13.668   9.841  -9.939  1.00 -8.74           H
ATOM   3582  N   VAL A 232     -15.856   7.117  -5.544  1.00-17.75           N
ATOM   3583  CA  VAL A 232     -15.654   5.744  -5.085  1.00-17.75           C
ATOM   3584  C   VAL A 232     -16.995   5.097  -4.748  1.00-17.75           C
ATOM   3585  O   VAL A 232     -17.241   3.962  -5.137  1.00-17.75           O
ATOM   3586  CB  VAL A 232     -14.681   5.687  -3.872  1.00-17.75           C
ATOM   3587  CG1 VAL A 232     -14.457   4.250  -3.385  1.00-17.75           C
ATOM   3588  CG2 VAL A 232     -13.323   6.304  -4.245  1.00-17.75           C
ATOM   3589  H   VAL A 232     -15.423   7.876  -5.035  1.00-17.75           H
ATOM   3590  HA  VAL A 232     -15.215   5.175  -5.903  1.00-17.75           H
ATOM   3591  HB  VAL A 232     -15.109   6.265  -3.057  1.00-17.75           H
ATOM   3592 1HG1 VAL A 232     -13.743   4.253  -2.559  1.00-17.75           H
ATOM   3593 2HG1 VAL A 232     -14.073   3.627  -4.193  1.00-17.75           H
ATOM   3594 3HG1 VAL A 232     -15.394   3.830  -3.018  1.00-17.75           H
ATOM   3595 1HG2 VAL A 232     -12.647   6.247  -3.390  1.00-17.75           H
ATOM   3596 2HG2 VAL A 232     -13.436   7.354  -4.507  1.00-17.75           H
ATOM   3597 3HG2 VAL A 232     -12.880   5.769  -5.085  1.00-17.75           H
ATOM   3598  N   GLU A 233     -17.900   5.820  -4.103  1.00-12.35           N
ATOM   3599  CA  GLU A 233     -19.213   5.263  -3.768  1.00-12.35           C
ATOM   3600  C   GLU A 233     -20.016   4.898  -5.017  1.00-12.35           C
ATOM   3601  O   GLU A 233     -20.641   3.840  -5.082  1.00-12.35           O
ATOM   3602  CB  GLU A 233     -20.008   6.277  -2.945  1.00-12.35           C
ATOM   3603  CG  GLU A 233     -21.260   5.713  -2.294  1.00-12.35           C
ATOM   3604  CD  GLU A 233     -22.097   6.810  -1.672  1.00-12.35           C
ATOM   3605  OE1 GLU A 233     -22.836   7.483  -2.421  1.00-12.35           O
ATOM   3606  OE2 GLU A 233     -22.033   7.036  -0.442  1.00-12.35           O
ATOM   3607  H   GLU A 233     -17.679   6.769  -3.810  1.00-12.35           H
ATOM   3608  HA  GLU A 233     -19.066   4.358  -3.178  1.00-12.35           H
ATOM   3609 1HB  GLU A 233     -19.365   6.665  -2.158  1.00-12.35           H
ATOM   3610 2HB  GLU A 233     -20.289   7.106  -3.594  1.00-12.35           H
ATOM   3611 1HG  GLU A 233     -21.862   5.202  -3.045  1.00-12.35           H
ATOM   3612 2HG  GLU A 233     -20.970   4.994  -1.527  1.00-12.35           H
ATOM   3613  N   ARG A 234     -19.969   5.746  -6.037  1.00-21.15           N
ATOM   3614  CA  ARG A 234     -20.717   5.488  -7.271  1.00-21.15           C
ATOM   3615  C   ARG A 234     -20.217   4.228  -7.959  1.00-21.15           C
ATOM   3616  O   ARG A 234     -21.007   3.458  -8.508  1.00-21.15           O
ATOM   3617  CB  ARG A 234     -20.597   6.683  -8.222  1.00-21.15           C
ATOM   3618  CG  ARG A 234     -21.436   7.883  -7.802  1.00-21.15           C
ATOM   3619  CD  ARG A 234     -21.026   9.141  -8.563  1.00-21.15           C
ATOM   3620  NE  ARG A 234     -21.945  10.264  -8.319  1.00-21.15           N
ATOM   3621  CZ  ARG A 234     -21.975  11.052  -7.253  1.00-21.15           C
ATOM   3622  NH1 ARG A 234     -22.830  12.030  -7.224  1.00-21.15           N
ATOM   3623  NH2 ARG A 234     -21.209  10.911  -6.207  1.00-21.15           N
ATOM   3624  H   ARG A 234     -19.412   6.591  -5.959  1.00-21.15           H
ATOM   3625  HA  ARG A 234     -21.768   5.328  -7.025  1.00-21.15           H
ATOM   3626 1HB  ARG A 234     -19.550   6.981  -8.275  1.00-21.15           H
ATOM   3627 2HB  ARG A 234     -20.917   6.378  -9.218  1.00-21.15           H
ATOM   3628 1HG  ARG A 234     -22.485   7.664  -8.001  1.00-21.15           H
ATOM   3629 2HG  ARG A 234     -21.310   8.064  -6.736  1.00-21.15           H
ATOM   3630 1HD  ARG A 234     -20.014   9.423  -8.265  1.00-21.15           H
ATOM   3631 2HD  ARG A 234     -21.024   8.921  -9.632  1.00-21.15           H
ATOM   3632  HE  ARG A 234     -22.604  10.473  -9.054  1.00-21.15           H
ATOM   3633 1HH1 ARG A 234     -23.491  12.146  -7.983  1.00-21.15           H
ATOM   3634 2HH1 ARG A 234     -22.851  12.641  -6.424  1.00-21.15           H
ATOM   3635 1HH2 ARG A 234     -20.525  10.166  -6.172  1.00-21.15           H
ATOM   3636 2HH2 ARG A 234     -21.317  11.541  -5.428  1.00-21.15           H
ATOM   3637  N   LEU A 235     -18.916   3.991  -7.918  1.00 -4.38           N
ATOM   3638  CA  LEU A 235     -18.354   2.804  -8.558  1.00 -4.38           C
ATOM   3639  C   LEU A 235     -18.481   1.564  -7.668  1.00 -4.38           C
ATOM   3640  O   LEU A 235     -18.606   0.449  -8.160  1.00 -4.38           O
ATOM   3641  CB  LEU A 235     -16.900   3.066  -8.960  1.00 -4.38           C
ATOM   3642  CG  LEU A 235     -16.658   4.239  -9.929  1.00 -4.38           C
ATOM   3643  CD1 LEU A 235     -15.165   4.393 -10.165  1.00 -4.38           C
ATOM   3644  CD2 LEU A 235     -17.379   4.086 -11.269  1.00 -4.38           C
ATOM   3645  H   LEU A 235     -18.299   4.654  -7.458  1.00 -4.38           H
ATOM   3646  HA  LEU A 235     -18.920   2.601  -9.466  1.00 -4.38           H
ATOM   3647 1HB  LEU A 235     -16.325   3.251  -8.053  1.00 -4.38           H
ATOM   3648 2HB  LEU A 235     -16.516   2.160  -9.427  1.00 -4.38           H
ATOM   3649  HG  LEU A 235     -17.017   5.154  -9.466  1.00 -4.38           H
ATOM   3650 1HD1 LEU A 235     -14.986   5.246 -10.816  1.00 -4.38           H
ATOM   3651 2HD1 LEU A 235     -14.761   3.494 -10.631  1.00 -4.38           H
ATOM   3652 3HD1 LEU A 235     -14.670   4.571  -9.213  1.00 -4.38           H
ATOM   3653 1HD2 LEU A 235     -18.457   4.138 -11.118  1.00 -4.38           H
ATOM   3654 2HD2 LEU A 235     -17.128   3.133 -11.729  1.00 -4.38           H
ATOM   3655 3HD2 LEU A 235     -17.092   4.897 -11.940  1.00 -4.38           H
ATOM   3656  N   ALA A 236     -18.535   1.743  -6.357  1.00-15.62           N
ATOM   3657  CA  ALA A 236     -18.794   0.626  -5.450  1.00-15.62           C
ATOM   3658  C   ALA A 236     -20.214   0.106  -5.690  1.00-15.62           C
ATOM   3659  O   ALA A 236     -20.464  -1.101  -5.736  1.00-15.62           O
ATOM   3660  CB  ALA A 236     -18.612   1.085  -4.005  1.00-15.62           C
ATOM   3661  H   ALA A 236     -18.377   2.666  -5.963  1.00-15.62           H
ATOM   3662  HA  ALA A 236     -18.089  -0.179  -5.663  1.00-15.62           H
ATOM   3663 1HB  ALA A 236     -17.586   1.420  -3.848  1.00-15.62           H
ATOM   3664 2HB  ALA A 236     -18.826   0.257  -3.330  1.00-15.62           H
ATOM   3665 3HB  ALA A 236     -19.298   1.903  -3.780  1.00-15.62           H
ATOM   3666  N   ARG A 237     -21.139   1.031  -5.903  1.00-32.25           N
ATOM   3667  CA  ARG A 237     -22.517   0.673  -6.239  1.00-32.25           C
ATOM   3668  C   ARG A 237     -22.646   0.061  -7.632  1.00-32.25           C
ATOM   3669  O   ARG A 237     -23.517  -0.778  -7.834  1.00-32.25           O
ATOM   3670  CB  ARG A 237     -23.431   1.890  -6.074  1.00-32.25           C
ATOM   3671  CG  ARG A 237     -23.617   2.289  -4.609  1.00-32.25           C
ATOM   3672  CD  ARG A 237     -24.519   3.497  -4.427  1.00-32.25           C
ATOM   3673  NE  ARG A 237     -24.567   3.898  -3.014  1.00-32.25           N
ATOM   3674  CZ  ARG A 237     -25.308   4.861  -2.487  1.00-32.25           C
ATOM   3675  NH1 ARG A 237     -25.196   5.094  -1.211  1.00-32.25           N
ATOM   3676  NH2 ARG A 237     -26.162   5.585  -3.160  1.00-32.25           N
ATOM   3677  H   ARG A 237     -20.888   2.014  -5.806  1.00-32.25           H
ATOM   3678  HA  ARG A 237     -22.851  -0.090  -5.535  1.00-32.25           H
ATOM   3679 1HB  ARG A 237     -23.014   2.730  -6.630  1.00-32.25           H
ATOM   3680 2HB  ARG A 237     -24.407   1.646  -6.486  1.00-32.25           H
ATOM   3681 1HG  ARG A 237     -24.044   1.446  -4.065  1.00-32.25           H
ATOM   3682 2HG  ARG A 237     -22.647   2.523  -4.176  1.00-32.25           H
ATOM   3683 1HD  ARG A 237     -24.121   4.323  -5.014  1.00-32.25           H
ATOM   3684 2HD  ARG A 237     -25.524   3.254  -4.776  1.00-32.25           H
ATOM   3685  HE  ARG A 237     -23.961   3.392  -2.377  1.00-32.25           H
ATOM   3686 1HH1 ARG A 237     -24.532   4.573  -0.661  1.00-32.25           H
ATOM   3687 2HH1 ARG A 237     -25.769   5.807  -0.788  1.00-32.25           H
ATOM   3688 1HH2 ARG A 237     -26.288   5.437  -4.150  1.00-32.25           H
ATOM   3689 2HH2 ARG A 237     -26.690   6.298  -2.685  1.00-32.25           H
ATOM   3690  N   GLU A 238     -21.757   0.379  -8.564  1.00 17.41           N
ATOM   3691  CA  GLU A 238     -21.727  -0.322  -9.858  1.00 17.41           C
ATOM   3692  C   GLU A 238     -21.400  -1.792  -9.621  1.00 17.41           C
ATOM   3693  O   GLU A 238     -22.043  -2.679 -10.180  1.00 17.41           O
ATOM   3694  CB  GLU A 238     -20.690   0.298 -10.810  1.00 17.41           C
ATOM   3695  CG  GLU A 238     -20.542  -0.383 -12.185  1.00 17.41           C
ATOM   3696  CD  GLU A 238     -19.716  -1.685 -12.179  1.00 17.41           C
ATOM   3697  OE1 GLU A 238     -18.741  -1.809 -11.410  1.00 17.41           O
ATOM   3698  OE2 GLU A 238     -20.082  -2.654 -12.887  1.00 17.41           O
ATOM   3699  H   GLU A 238     -21.067   1.093  -8.377  1.00 17.41           H
ATOM   3700  HA  GLU A 238     -22.712  -0.266 -10.323  1.00 17.41           H
ATOM   3701 1HB  GLU A 238     -20.976   1.337 -10.973  1.00 17.41           H
ATOM   3702 2HB  GLU A 238     -19.718   0.298 -10.331  1.00 17.41           H
ATOM   3703 1HG  GLU A 238     -21.536  -0.592 -12.581  1.00 17.41           H
ATOM   3704 2HG  GLU A 238     -20.054   0.326 -12.854  1.00 17.41           H
ATOM   3705  N   ALA A 239     -20.436  -2.055  -8.751  1.00  8.96           N
ATOM   3706  CA  ALA A 239     -20.030  -3.418  -8.420  1.00  8.96           C
ATOM   3707  C   ALA A 239     -21.043  -4.140  -7.516  1.00  8.96           C
ATOM   3708  O   ALA A 239     -20.892  -5.325  -7.202  1.00  8.96           O
ATOM   3709  CB  ALA A 239     -18.655  -3.374  -7.780  1.00  8.96           C
ATOM   3710  H   ALA A 239     -19.925  -1.287  -8.327  1.00  8.96           H
ATOM   3711  HA  ALA A 239     -19.948  -3.986  -9.348  1.00  8.96           H
ATOM   3712 1HB  ALA A 239     -17.946  -2.940  -8.490  1.00  8.96           H
ATOM   3713 2HB  ALA A 239     -18.329  -4.383  -7.530  1.00  8.96           H
ATOM   3714 3HB  ALA A 239     -18.680  -2.763  -6.880  1.00  8.96           H
ATOM   3715  N   GLY A 240     -22.084  -3.428  -7.105  1.00-12.43           N
ATOM   3716  CA  GLY A 240     -23.163  -4.001  -6.316  1.00-12.43           C
ATOM   3717  C   GLY A 240     -22.912  -4.008  -4.822  1.00-12.43           C
ATOM   3718  O   GLY A 240     -23.709  -4.554  -4.056  1.00-12.43           O
ATOM   3719  H   GLY A 240     -22.152  -2.457  -7.380  1.00-12.43           H
ATOM   3720 1HA  GLY A 240     -24.069  -3.424  -6.504  1.00-12.43           H
ATOM   3721 2HA  GLY A 240     -23.338  -5.028  -6.639  1.00-12.43           H
ATOM   3722  N   PHE A 241     -21.822  -3.397  -4.381  1.00 -4.73           N
ATOM   3723  CA  PHE A 241     -21.510  -3.376  -2.956  1.00 -4.73           C
ATOM   3724  C   PHE A 241     -22.536  -2.546  -2.209  1.00 -4.73           C
ATOM   3725  O   PHE A 241     -23.129  -1.604  -2.745  1.00 -4.73           O
ATOM   3726  CB  PHE A 241     -20.137  -2.761  -2.675  1.00 -4.73           C
ATOM   3727  CG  PHE A 241     -18.988  -3.644  -3.054  1.00 -4.73           C
ATOM   3728  CD1 PHE A 241     -18.149  -3.310  -4.127  1.00 -4.73           C
ATOM   3729  CD2 PHE A 241     -18.719  -4.805  -2.308  1.00 -4.73           C
ATOM   3730  CE1 PHE A 241     -17.039  -4.123  -4.455  1.00 -4.73           C
ATOM   3731  CE2 PHE A 241     -17.624  -5.635  -2.631  1.00 -4.73           C
ATOM   3732  CZ  PHE A 241     -16.774  -5.287  -3.702  1.00 -4.73           C
ATOM   3733  H   PHE A 241     -21.212  -2.907  -5.026  1.00 -4.73           H
ATOM   3734  HA  PHE A 241     -21.536  -4.392  -2.563  1.00 -4.73           H
ATOM   3735 1HB  PHE A 241     -20.055  -1.808  -3.195  1.00 -4.73           H
ATOM   3736 2HB  PHE A 241     -20.062  -2.568  -1.606  1.00 -4.73           H
ATOM   3737  HD1 PHE A 241     -18.338  -2.414  -4.700  1.00 -4.73           H
ATOM   3738  HD2 PHE A 241     -19.349  -5.064  -1.471  1.00 -4.73           H
ATOM   3739  HE1 PHE A 241     -16.392  -3.849  -5.274  1.00 -4.73           H
ATOM   3740  HE2 PHE A 241     -17.432  -6.527  -2.055  1.00 -4.73           H
ATOM   3741  HZ  PHE A 241     -15.924  -5.906  -3.942  1.00 -4.73           H
ATOM   3742  N   THR A 242     -22.678  -2.861  -0.935  1.00 -9.25           N
ATOM   3743  CA  THR A 242     -23.405  -2.014  -0.006  1.00 -9.25           C
ATOM   3744  C   THR A 242     -22.303  -1.233   0.694  1.00 -9.25           C
ATOM   3745  O   THR A 242     -21.454  -1.814   1.368  1.00 -9.25           O
ATOM   3746  CB  THR A 242     -24.211  -2.846   1.005  1.00 -9.25           C
ATOM   3747  CG2 THR A 242     -25.616  -2.314   1.164  1.00 -9.25           C
ATOM   3748  OG1 THR A 242     -24.304  -4.195   0.527  1.00 -9.25           O
ATOM   3749  H   THR A 242     -22.184  -3.664  -0.558  1.00 -9.25           H
ATOM   3750  HA  THR A 242     -24.063  -1.334  -0.545  1.00 -9.25           H
ATOM   3751  HB  THR A 242     -23.710  -2.840   1.971  1.00 -9.25           H
ATOM   3752  HG1 THR A 242     -23.423  -4.586   0.585  1.00 -9.25           H
ATOM   3753 1HG2 THR A 242     -26.139  -2.345   0.207  1.00 -9.25           H
ATOM   3754 2HG2 THR A 242     -25.585  -1.287   1.530  1.00 -9.25           H
ATOM   3755 3HG2 THR A 242     -26.155  -2.927   1.885  1.00 -9.25           H
ATOM   3756  N   ASP A 243     -22.260   0.066   0.464  1.00 15.42           N
ATOM   3757  CA  ASP A 243     -21.279   0.937   1.107  1.00 15.42           C
ATOM   3758  C   ASP A 243     -21.737   1.125   2.548  1.00 15.42           C
ATOM   3759  O   ASP A 243     -22.940   1.219   2.823  1.00 15.42           O
ATOM   3760  CB  ASP A 243     -21.170   2.287   0.384  1.00 15.42           C
ATOM   3761  CG  ASP A 243     -22.524   2.897   0.068  1.00 15.42           C
ATOM   3762  OD1 ASP A 243     -23.133   2.502  -0.955  1.00 15.42           O
ATOM   3763  OD2 ASP A 243     -23.032   3.745   0.834  1.00 15.42           O
ATOM   3764  H   ASP A 243     -22.940   0.487  -0.153  1.00 15.42           H
ATOM   3765  HA  ASP A 243     -20.300   0.457   1.113  1.00 15.42           H
ATOM   3766 1HB  ASP A 243     -20.593   2.976   1.000  1.00 15.42           H
ATOM   3767 2HB  ASP A 243     -20.636   2.137  -0.554  1.00 15.42           H
ATOM   3768  N   ILE A 244     -20.783   1.129   3.468  1.00  4.73           N
ATOM   3769  CA  ILE A 244     -21.084   1.213   4.897  1.00  4.73           C
ATOM   3770  C   ILE A 244     -20.596   2.534   5.479  1.00  4.73           C
ATOM   3771  O   ILE A 244     -21.374   3.256   6.113  1.00  4.73           O
ATOM   3772  CB  ILE A 244     -20.423   0.029   5.672  1.00  4.73           C
ATOM   3773  CG1 ILE A 244     -20.890  -1.342   5.136  1.00  4.73           C
ATOM   3774  CG2 ILE A 244     -20.659   0.140   7.193  1.00  4.73           C
ATOM   3775  CD1 ILE A 244     -22.388  -1.655   5.256  1.00  4.73           C
ATOM   3776  H   ILE A 244     -19.811   1.040   3.185  1.00  4.73           H
ATOM   3777  HA  ILE A 244     -22.161   1.169   5.046  1.00  4.73           H
ATOM   3778  HB  ILE A 244     -19.353   0.086   5.506  1.00  4.73           H
ATOM   3779 1HG1 ILE A 244     -20.609  -1.427   4.087  1.00  4.73           H
ATOM   3780 2HG1 ILE A 244     -20.342  -2.113   5.677  1.00  4.73           H
ATOM   3781 1HG2 ILE A 244     -20.281  -0.751   7.690  1.00  4.73           H
ATOM   3782 2HG2 ILE A 244     -21.723   0.240   7.413  1.00  4.73           H
ATOM   3783 3HG2 ILE A 244     -20.130   1.002   7.599  1.00  4.73           H
ATOM   3784 1HD1 ILE A 244     -22.562  -2.693   4.991  1.00  4.73           H
ATOM   3785 2HD1 ILE A 244     -22.957  -1.021   4.577  1.00  4.73           H
ATOM   3786 3HD1 ILE A 244     -22.734  -1.502   6.278  1.00  4.73           H
ATOM   3787  N   ALA A 245     -19.321   2.851   5.297  1.00 -0.71           N
ATOM   3788  CA  ALA A 245     -18.726   4.016   5.941  1.00 -0.71           C
ATOM   3789  C   ALA A 245     -17.409   4.416   5.279  1.00 -0.71           C
ATOM   3790  O   ALA A 245     -16.732   3.578   4.674  1.00 -0.71           O
ATOM   3791  CB  ALA A 245     -18.483   3.694   7.426  1.00 -0.71           C
ATOM   3792  H   ALA A 245     -18.723   2.270   4.723  1.00 -0.71           H
ATOM   3793  HA  ALA A 245     -19.413   4.858   5.869  1.00 -0.71           H
ATOM   3794 1HB  ALA A 245     -19.434   3.535   7.935  1.00 -0.71           H
ATOM   3795 2HB  ALA A 245     -17.966   4.522   7.908  1.00 -0.71           H
ATOM   3796 3HB  ALA A 245     -17.875   2.793   7.516  1.00 -0.71           H
ATOM   3797  N   VAL A 246     -17.037   5.675   5.462  1.00 -6.46           N
ATOM   3798  CA  VAL A 246     -15.728   6.196   5.077  1.00 -6.46           C
ATOM   3799  C   VAL A 246     -15.250   7.094   6.225  1.00 -6.46           C
ATOM   3800  O   VAL A 246     -16.019   7.858   6.813  1.00 -6.46           O
ATOM   3801  CB  VAL A 246     -15.775   6.900   3.684  1.00 -6.46           C
ATOM   3802  CG1 VAL A 246     -16.806   8.032   3.634  1.00 -6.46           C
ATOM   3803  CG2 VAL A 246     -14.387   7.403   3.264  1.00 -6.46           C
ATOM   3804  H   VAL A 246     -17.675   6.320   5.922  1.00 -6.46           H
ATOM   3805  HA  VAL A 246     -15.034   5.362   4.996  1.00 -6.46           H
ATOM   3806  HB  VAL A 246     -16.089   6.153   2.955  1.00 -6.46           H
ATOM   3807 1HG1 VAL A 246     -16.857   8.430   2.622  1.00 -6.46           H
ATOM   3808 2HG1 VAL A 246     -16.537   8.830   4.326  1.00 -6.46           H
ATOM   3809 3HG1 VAL A 246     -17.793   7.650   3.890  1.00 -6.46           H
ATOM   3810 1HG2 VAL A 246     -14.428   7.784   2.246  1.00 -6.46           H
ATOM   3811 2HG2 VAL A 246     -13.676   6.576   3.291  1.00 -6.46           H
ATOM   3812 3HG2 VAL A 246     -14.043   8.193   3.930  1.00 -6.46           H
ATOM   3813  N   TYR A 247     -13.989   6.941   6.587  1.00  2.29           N
ATOM   3814  CA  TYR A 247     -13.369   7.568   7.753  1.00  2.29           C
ATOM   3815  C   TYR A 247     -12.111   8.240   7.225  1.00  2.29           C
ATOM   3816  O   TYR A 247     -11.727   7.950   6.089  1.00  2.29           O
ATOM   3817  CB  TYR A 247     -12.946   6.482   8.745  1.00  2.29           C
ATOM   3818  CG  TYR A 247     -14.051   5.590   9.259  1.00  2.29           C
ATOM   3819  CD1 TYR A 247     -14.482   4.472   8.514  1.00  2.29           C
ATOM   3820  CD2 TYR A 247     -14.628   5.818  10.521  1.00  2.29           C
ATOM   3821  CE1 TYR A 247     -15.478   3.608   9.023  1.00  2.29           C
ATOM   3822  CE2 TYR A 247     -15.614   4.938  11.044  1.00  2.29           C
ATOM   3823  CZ  TYR A 247     -16.033   3.843  10.283  1.00  2.29           C
ATOM   3824  OH  TYR A 247     -16.982   2.972  10.755  1.00  2.29           O
ATOM   3825  H   TYR A 247     -13.399   6.328   6.031  1.00  2.29           H
ATOM   3826  HA  TYR A 247     -14.032   8.289   8.230  1.00  2.29           H
ATOM   3827 1HB  TYR A 247     -12.224   5.840   8.251  1.00  2.29           H
ATOM   3828 2HB  TYR A 247     -12.455   6.955   9.592  1.00  2.29           H
ATOM   3829  HD1 TYR A 247     -14.044   4.266   7.547  1.00  2.29           H
ATOM   3830  HD2 TYR A 247     -14.302   6.664  11.103  1.00  2.29           H
ATOM   3831  HE1 TYR A 247     -15.803   2.755   8.449  1.00  2.29           H
ATOM   3832  HE2 TYR A 247     -16.045   5.117  12.017  1.00  2.29           H
ATOM   3833  HH  TYR A 247     -17.289   3.194  11.638  1.00  2.29           H
ATOM   3834  N   ASP A 248     -11.427   9.056   8.019  1.00 13.87           N
ATOM   3835  CA  ASP A 248     -10.107   9.550   7.614  1.00 13.87           C
ATOM   3836  C   ASP A 248      -9.049   9.660   8.699  1.00 13.87           C
ATOM   3837  O   ASP A 248      -9.367   9.933   9.857  1.00 13.87           O
ATOM   3838  CB  ASP A 248     -10.200  10.901   6.911  1.00 13.87           C
ATOM   3839  CG  ASP A 248     -10.266  12.091   7.852  1.00 13.87           C
ATOM   3840  OD1 ASP A 248      -9.218  12.734   8.082  1.00 13.87           O
ATOM   3841  OD2 ASP A 248     -11.358  12.465   8.325  1.00 13.87           O
ATOM   3842  H   ASP A 248     -11.783   9.310   8.930  1.00 13.87           H
ATOM   3843  HA  ASP A 248      -9.722   8.846   6.879  1.00 13.87           H
ATOM   3844 1HB  ASP A 248      -9.293  11.017   6.328  1.00 13.87           H
ATOM   3845 2HB  ASP A 248     -11.058  10.900   6.242  1.00 13.87           H
ATOM   3846  N   ASN A 249      -7.798   9.454   8.298  1.00-11.12           N
ATOM   3847  CA  ASN A 249      -6.609   9.651   9.142  1.00-11.12           C
ATOM   3848  C   ASN A 249      -6.749   9.013  10.534  1.00-11.12           C
ATOM   3849  O   ASN A 249      -6.535   9.682  11.553  1.00-11.12           O
ATOM   3850  CB  ASN A 249      -6.239  11.095   9.204  1.00-11.12           C
ATOM   3851  CG  ASN A 249      -5.398  11.493   8.016  1.00-11.12           C
ATOM   3852  ND2 ASN A 249      -4.142  11.811   8.279  1.00-11.12           N
ATOM   3853  OD1 ASN A 249      -5.827  11.402   6.869  1.00-11.12           O
ATOM   3854  H   ASN A 249      -7.651   9.157   7.334  1.00-11.12           H
ATOM   3855  HA  ASN A 249      -5.761   9.175   8.649  1.00-11.12           H
ATOM   3856 1HB  ASN A 249      -7.301  11.143   9.094  1.00-11.12           H
ATOM   3857 2HB  ASN A 249      -5.832  11.386  10.175  1.00-11.12           H
ATOM   3858 1HD2 ASN A 249      -3.500  11.968   7.517  1.00-11.12           H
ATOM   3859 2HD2 ASN A 249      -3.827  11.881   9.235  1.00-11.12           H
ATOM   3860  N   TYR A 250      -7.136   7.740  10.567  1.00 25.16           N
ATOM   3861  CA  TYR A 250      -7.322   6.940  11.795  1.00 25.16           C
ATOM   3862  C   TYR A 250      -8.419   7.435  12.768  1.00 25.16           C
ATOM   3863  O   TYR A 250      -8.622   6.874  13.847  1.00 25.16           O
ATOM   3864  CB  TYR A 250      -5.970   6.737  12.496  1.00 25.16           C
ATOM   3865  CG  TYR A 250      -5.950   5.810  13.699  1.00 25.16           C
ATOM   3866  CD1 TYR A 250      -6.181   4.433  13.573  1.00 25.16           C
ATOM   3867  CD2 TYR A 250      -5.674   6.325  14.968  1.00 25.16           C
ATOM   3868  CE1 TYR A 250      -6.181   3.574  14.687  1.00 25.16           C
ATOM   3869  CE2 TYR A 250      -5.676   5.476  16.104  1.00 25.16           C
ATOM   3870  CZ  TYR A 250      -5.937   4.113  15.954  1.00 25.16           C
ATOM   3871  OH  TYR A 250      -5.929   3.324  17.077  1.00 25.16           O
ATOM   3872  H   TYR A 250      -7.288   7.272   9.679  1.00 25.16           H
ATOM   3873  HA  TYR A 250      -7.649   5.952  11.472  1.00 25.16           H
ATOM   3874 1HB  TYR A 250      -5.270   6.343  11.760  1.00 25.16           H
ATOM   3875 2HB  TYR A 250      -5.600   7.712  12.812  1.00 25.16           H
ATOM   3876  HD1 TYR A 250      -6.372   4.021  12.593  1.00 25.16           H
ATOM   3877  HD2 TYR A 250      -5.490   7.383  15.098  1.00 25.16           H
ATOM   3878  HE1 TYR A 250      -6.379   2.517  14.575  1.00 25.16           H
ATOM   3879  HE2 TYR A 250      -5.485   5.883  17.085  1.00 25.16           H
ATOM   3880  HH  TYR A 250      -6.191   2.409  16.901  1.00 25.16           H
ATOM   3881  N   ALA A 251      -9.189   8.450  12.401  1.00  9.19           N
ATOM   3882  CA  ALA A 251     -10.310   8.870  13.236  1.00  9.19           C
ATOM   3883  C   ALA A 251     -11.452   7.860  13.070  1.00  9.19           C
ATOM   3884  O   ALA A 251     -11.689   7.349  11.981  1.00  9.19           O
ATOM   3885  CB  ALA A 251     -10.763  10.280  12.861  1.00  9.19           C
ATOM   3886  H   ALA A 251      -9.039   8.916  11.514  1.00  9.19           H
ATOM   3887  HA  ALA A 251      -9.995   8.874  14.280  1.00  9.19           H
ATOM   3888 1HB  ALA A 251      -9.915  10.962  12.910  1.00  9.19           H
ATOM   3889 2HB  ALA A 251     -11.519  10.616  13.570  1.00  9.19           H
ATOM   3890 3HB  ALA A 251     -11.178  10.284  11.852  1.00  9.19           H
ATOM   3891  N   HIS A 252     -12.189   7.610  14.139  1.00  6.60           N
ATOM   3892  CA  HIS A 252     -13.273   6.626  14.165  1.00  6.60           C
ATOM   3893  C   HIS A 252     -14.603   7.375  14.036  1.00  6.60           C
ATOM   3894  O   HIS A 252     -15.557   7.159  14.790  1.00  6.60           O
ATOM   3895  CB  HIS A 252     -13.205   5.805  15.461  1.00  6.60           C
ATOM   3896  CG  HIS A 252     -11.990   4.931  15.560  1.00  6.60           C
ATOM   3897  CD2 HIS A 252     -11.846   3.592  15.367  1.00  6.60           C
ATOM   3898  ND1 HIS A 252     -10.733   5.372  15.900  1.00  6.60           N
ATOM   3899  CE1 HIS A 252      -9.896   4.337  15.858  1.00  6.60           C
ATOM   3900  NE2 HIS A 252     -10.536   3.218  15.582  1.00  6.60           N
ATOM   3901  H   HIS A 252     -12.003   8.132  14.994  1.00  6.60           H
ATOM   3902  HA  HIS A 252     -13.176   5.948  13.316  1.00  6.60           H
ATOM   3903 1HB  HIS A 252     -13.219   6.487  16.310  1.00  6.60           H
ATOM   3904 2HB  HIS A 252     -14.084   5.163  15.520  1.00  6.60           H
ATOM   3905  HD1 HIS A 252     -10.466   6.327  16.125  1.00  6.60           H
ATOM   3906  HD2 HIS A 252     -12.647   2.919  15.095  1.00  6.60           H
ATOM   3907  HE1 HIS A 252      -8.830   4.406  16.041  1.00  6.60           H
ATOM   3908  N   ARG A 253     -14.639   8.308  13.096  1.00  1.23           N
ATOM   3909  CA  ARG A 253     -15.791   9.180  12.839  1.00  1.23           C
ATOM   3910  C   ARG A 253     -15.789   9.438  11.331  1.00  1.23           C
ATOM   3911  O   ARG A 253     -14.753   9.194  10.701  1.00  1.23           O
ATOM   3912  CB  ARG A 253     -15.661  10.478  13.653  1.00  1.23           C
ATOM   3913  CG  ARG A 253     -14.377  11.260  13.416  1.00  1.23           C
ATOM   3914  CD  ARG A 253     -14.626  12.714  13.051  1.00  1.23           C
ATOM   3915  NE  ARG A 253     -13.340  13.402  12.872  1.00  1.23           N
ATOM   3916  CZ  ARG A 253     -12.596  13.417  11.776  1.00  1.23           C
ATOM   3917  NH1 ARG A 253     -11.429  13.980  11.848  1.00  1.23           N
ATOM   3918  NH2 ARG A 253     -12.926  12.840  10.652  1.00  1.23           N
ATOM   3919  H   ARG A 253     -13.833   8.415  12.487  1.00  1.23           H
ATOM   3920  HA  ARG A 253     -16.718   8.672  13.108  1.00  1.23           H
ATOM   3921 1HB  ARG A 253     -16.511  11.122  13.434  1.00  1.23           H
ATOM   3922 2HB  ARG A 253     -15.704  10.223  14.713  1.00  1.23           H
ATOM   3923 1HG  ARG A 253     -13.774  11.220  14.323  1.00  1.23           H
ATOM   3924 2HG  ARG A 253     -13.812  10.800  12.608  1.00  1.23           H
ATOM   3925 1HD  ARG A 253     -15.210  12.768  12.130  1.00  1.23           H
ATOM   3926 2HD  ARG A 253     -15.184  13.198  13.853  1.00  1.23           H
ATOM   3927  HE  ARG A 253     -12.970  13.895  13.674  1.00  1.23           H
ATOM   3928 1HH1 ARG A 253     -11.138  14.412  12.716  1.00  1.23           H
ATOM   3929 2HH1 ARG A 253     -10.798  13.938  11.063  1.00  1.23           H
ATOM   3930 1HH2 ARG A 253     -13.844  12.432  10.533  1.00  1.23           H
ATOM   3931 2HH2 ARG A 253     -12.263  12.792   9.884  1.00  1.23           H
ATOM   3932  N   PRO A 254     -16.909   9.905  10.741  1.00-12.16           N
ATOM   3933  CA  PRO A 254     -16.907  10.091   9.283  1.00-12.16           C
ATOM   3934  C   PRO A 254     -15.850  11.046   8.747  1.00-12.16           C
ATOM   3935  O   PRO A 254     -15.427  11.983   9.435  1.00-12.16           O
ATOM   3936  CB  PRO A 254     -18.308  10.640   9.001  1.00-12.16           C
ATOM   3937  CG  PRO A 254     -19.130  10.148  10.120  1.00-12.16           C
ATOM   3938  CD  PRO A 254     -18.224  10.271  11.302  1.00-12.16           C
ATOM   3939  HA  PRO A 254     -16.782   9.128   8.796  1.00-12.16           H
ATOM   3940 1HB  PRO A 254     -18.290  11.730   8.995  1.00-12.16           H
ATOM   3941 2HB  PRO A 254     -18.689  10.260   8.053  1.00-12.16           H
ATOM   3942 1HG  PRO A 254     -20.026  10.758  10.247  1.00-12.16           H
ATOM   3943 2HG  PRO A 254     -19.395   9.103   9.955  1.00-12.16           H
ATOM   3944 1HD  PRO A 254     -18.208  11.297  11.672  1.00-12.16           H
ATOM   3945 2HD  PRO A 254     -18.527   9.577  12.084  1.00-12.16           H
ATOM   3946  N   ALA A 255     -15.429  10.789   7.514  1.00  8.14           N
ATOM   3947  CA  ALA A 255     -14.356  11.538   6.866  1.00  8.14           C
ATOM   3948  C   ALA A 255     -14.608  13.051   6.788  1.00  8.14           C
ATOM   3949  O   ALA A 255     -15.711  13.510   6.473  1.00  8.14           O
ATOM   3950  CB  ALA A 255     -14.115  10.958   5.466  1.00  8.14           C
ATOM   3951  H   ALA A 255     -15.849  10.016   7.009  1.00  8.14           H
ATOM   3952  HA  ALA A 255     -13.453  11.391   7.459  1.00  8.14           H
ATOM   3953 1HB  ALA A 255     -13.855   9.903   5.543  1.00  8.14           H
ATOM   3954 2HB  ALA A 255     -13.291  11.487   4.986  1.00  8.14           H
ATOM   3955 3HB  ALA A 255     -15.013  11.070   4.858  1.00  8.14           H
ATOM   3956  N   SER A 256     -13.566  13.806   7.090  1.00 -7.23           N
ATOM   3957  CA  SER A 256     -13.583  15.270   7.104  1.00 -7.23           C
ATOM   3958  C   SER A 256     -13.258  15.841   5.720  1.00 -7.23           C
ATOM   3959  O   SER A 256     -12.812  15.113   4.841  1.00 -7.23           O
ATOM   3960  CB  SER A 256     -12.540  15.740   8.123  1.00 -7.23           C
ATOM   3961  OG  SER A 256     -11.238  15.277   7.793  1.00 -7.23           O
ATOM   3962  H   SER A 256     -12.697  13.340   7.339  1.00 -7.23           H
ATOM   3963  HA  SER A 256     -14.565  15.628   7.413  1.00 -7.23           H
ATOM   3964 1HB  SER A 256     -12.540  16.827   8.167  1.00 -7.23           H
ATOM   3965 2HB  SER A 256     -12.811  15.353   9.105  1.00 -7.23           H
ATOM   3966  HG  SER A 256     -11.197  14.318   7.930  1.00 -7.23           H
ATOM   3967  N   ALA A 257     -13.421  17.139   5.497  1.00 -3.47           N
ATOM   3968  CA  ALA A 257     -13.018  17.730   4.219  1.00 -3.47           C
ATOM   3969  C   ALA A 257     -11.487  17.705   4.138  1.00 -3.47           C
ATOM   3970  O   ALA A 257     -10.898  17.518   3.069  1.00 -3.47           O
ATOM   3971  CB  ALA A 257     -13.543  19.162   4.107  1.00 -3.47           C
ATOM   3972  H   ALA A 257     -13.785  17.745   6.222  1.00 -3.47           H
ATOM   3973  HA  ALA A 257     -13.425  17.136   3.400  1.00 -3.47           H
ATOM   3974 1HB  ALA A 257     -14.631  19.159   4.170  1.00 -3.47           H
ATOM   3975 2HB  ALA A 257     -13.244  19.586   3.148  1.00 -3.47           H
ATOM   3976 3HB  ALA A 257     -13.135  19.778   4.909  1.00 -3.47           H
ATOM   3977  N   GLU A 258     -10.860  17.840   5.299  1.00  6.04           N
ATOM   3978  CA  GLU A 258      -9.403  17.796   5.460  1.00  6.04           C
ATOM   3979  C   GLU A 258      -8.838  16.368   5.544  1.00  6.04           C
ATOM   3980  O   GLU A 258      -7.799  16.121   6.155  1.00  6.04           O
ATOM   3981  CB  GLU A 258      -8.999  18.610   6.697  1.00  6.04           C
ATOM   3982  CG  GLU A 258      -9.352  20.088   6.578  1.00  6.04           C
ATOM   3983  CD  GLU A 258      -8.848  20.921   7.747  1.00  6.04           C
ATOM   3984  OE1 GLU A 258      -9.079  20.559   8.924  1.00  6.04           O
ATOM   3985  OE2 GLU A 258      -8.234  21.989   7.506  1.00  6.04           O
ATOM   3986  H   GLU A 258     -11.421  18.000   6.129  1.00  6.04           H
ATOM   3987  HA  GLU A 258      -8.954  18.268   4.589  1.00  6.04           H
ATOM   3988 1HB  GLU A 258      -9.495  18.191   7.572  1.00  6.04           H
ATOM   3989 2HB  GLU A 258      -7.922  18.538   6.835  1.00  6.04           H
ATOM   3990 1HG  GLU A 258      -8.916  20.477   5.657  1.00  6.04           H
ATOM   3991 2HG  GLU A 258     -10.433  20.195   6.517  1.00  6.04           H
ATOM   3992  N   THR A 259      -9.525  15.420   4.927  1.00 10.31           N
ATOM   3993  CA  THR A 259      -9.039  14.045   4.803  1.00 10.31           C
ATOM   3994  C   THR A 259      -7.742  13.980   4.007  1.00 10.31           C
ATOM   3995  O   THR A 259      -7.691  14.489   2.896  1.00 10.31           O
ATOM   3996  CB  THR A 259     -10.079  13.209   4.023  1.00 10.31           C
ATOM   3997  CG2 THR A 259      -9.591  11.833   3.644  1.00 10.31           C
ATOM   3998  OG1 THR A 259     -11.245  13.034   4.827  1.00 10.31           O
ATOM   3999  H   THR A 259     -10.398  15.659   4.480  1.00 10.31           H
ATOM   4000  HA  THR A 259      -8.873  13.615   5.787  1.00 10.31           H
ATOM   4001  HB  THR A 259     -10.350  13.737   3.109  1.00 10.31           H
ATOM   4002  HG1 THR A 259     -11.787  13.837   4.770  1.00 10.31           H
ATOM   4003 1HG2 THR A 259      -9.182  11.856   2.640  1.00 10.31           H
ATOM   4004 2HG2 THR A 259     -10.432  11.146   3.674  1.00 10.31           H
ATOM   4005 3HG2 THR A 259      -8.830  11.475   4.333  1.00 10.31           H
ATOM   4006  N   GLN A 260      -6.721  13.301   4.515  1.00 13.50           N
ATOM   4007  CA  GLN A 260      -5.498  13.085   3.737  1.00 13.50           C
ATOM   4008  C   GLN A 260      -5.486  11.628   3.254  1.00 13.50           C
ATOM   4009  O   GLN A 260      -5.255  11.337   2.081  1.00 13.50           O
ATOM   4010  CB  GLN A 260      -4.254  13.415   4.575  1.00 13.50           C
ATOM   4011  CG  GLN A 260      -4.268  14.787   5.282  1.00 13.50           C
ATOM   4012  CD  GLN A 260      -4.407  15.984   4.358  1.00 13.50           C
ATOM   4013  NE2 GLN A 260      -3.382  16.278   3.618  1.00 13.50           N
ATOM   4014  OE1 GLN A 260      -5.413  16.682   4.357  1.00 13.50           O
ATOM   4015  H   GLN A 260      -6.795  12.887   5.439  1.00 13.50           H
ATOM   4016  HA  GLN A 260      -5.508  13.733   2.863  1.00 13.50           H
ATOM   4017 1HB  GLN A 260      -4.157  12.656   5.349  1.00 13.50           H
ATOM   4018 2HB  GLN A 260      -3.376  13.351   3.935  1.00 13.50           H
ATOM   4019 1HG  GLN A 260      -5.090  14.810   5.997  1.00 13.50           H
ATOM   4020 2HG  GLN A 260      -3.337  14.893   5.839  1.00 13.50           H
ATOM   4021 1HE2 GLN A 260      -3.438  17.069   3.003  1.00 13.50           H
ATOM   4022 2HE2 GLN A 260      -2.525  15.738   3.696  1.00 13.50           H
ATOM   4023  N   TYR A 261      -5.834  10.720   4.156  1.00 13.79           N
ATOM   4024  CA  TYR A 261      -5.944   9.292   3.859  1.00 13.79           C
ATOM   4025  C   TYR A 261      -7.380   8.860   4.162  1.00 13.79           C
ATOM   4026  O   TYR A 261      -7.839   9.043   5.290  1.00 13.79           O
ATOM   4027  CB  TYR A 261      -5.027   8.462   4.764  1.00 13.79           C
ATOM   4028  CG  TYR A 261      -3.538   8.668   4.583  1.00 13.79           C
ATOM   4029  CD1 TYR A 261      -2.855   9.644   5.310  1.00 13.79           C
ATOM   4030  CD2 TYR A 261      -2.801   7.832   3.744  1.00 13.79           C
ATOM   4031  CE1 TYR A 261      -1.467   9.756   5.235  1.00 13.79           C
ATOM   4032  CE2 TYR A 261      -1.413   7.941   3.665  1.00 13.79           C
ATOM   4033  CZ  TYR A 261      -0.753   8.898   4.415  1.00 13.79           C
ATOM   4034  OH  TYR A 261       0.619   8.986   4.350  1.00 13.79           O
ATOM   4035  H   TYR A 261      -6.046  11.012   5.105  1.00 13.79           H
ATOM   4036  HA  TYR A 261      -5.712   9.094   2.813  1.00 13.79           H
ATOM   4037 1HB  TYR A 261      -5.279   8.685   5.801  1.00 13.79           H
ATOM   4038 2HB  TYR A 261      -5.247   7.409   4.589  1.00 13.79           H
ATOM   4039  HD1 TYR A 261      -3.409  10.316   5.949  1.00 13.79           H
ATOM   4040  HD2 TYR A 261      -3.309   7.083   3.153  1.00 13.79           H
ATOM   4041  HE1 TYR A 261      -0.950  10.503   5.819  1.00 13.79           H
ATOM   4042  HE2 TYR A 261      -0.854   7.280   3.019  1.00 13.79           H
ATOM   4043  HH  TYR A 261       0.984   9.647   4.943  1.00 13.79           H
ATOM   4044  N   GLU A 262      -8.085   8.288   3.196  1.00-24.39           N
ATOM   4045  CA  GLU A 262      -9.442   7.772   3.404  1.00-24.39           C
ATOM   4046  C   GLU A 262      -9.311   6.316   3.834  1.00-24.39           C
ATOM   4047  O   GLU A 262      -8.427   5.594   3.358  1.00-24.39           O
ATOM   4048  CB  GLU A 262     -10.286   7.796   2.116  1.00-24.39           C
ATOM   4049  CG  GLU A 262     -10.815   9.163   1.714  1.00-24.39           C
ATOM   4050  CD  GLU A 262     -11.756   9.159   0.513  1.00-24.39           C
ATOM   4051  OE1 GLU A 262     -12.018   8.105  -0.108  1.00-24.39           O
ATOM   4052  OE2 GLU A 262     -12.266  10.257   0.180  1.00-24.39           O
ATOM   4053  H   GLU A 262      -7.644   8.113   2.295  1.00-24.39           H
ATOM   4054  HA  GLU A 262      -9.952   8.334   4.187  1.00-24.39           H
ATOM   4055 1HB  GLU A 262      -9.685   7.402   1.301  1.00-24.39           H
ATOM   4056 2HB  GLU A 262     -11.144   7.141   2.266  1.00-24.39           H
ATOM   4057 1HG  GLU A 262     -11.363   9.573   2.561  1.00-24.39           H
ATOM   4058 2HG  GLU A 262      -9.970   9.816   1.492  1.00-24.39           H
ATOM   4059  N   VAL A 263     -10.205   5.871   4.702  1.00-13.55           N
ATOM   4060  CA  VAL A 263     -10.317   4.458   5.065  1.00-13.55           C
ATOM   4061  C   VAL A 263     -11.773   4.095   4.835  1.00-13.55           C
ATOM   4062  O   VAL A 263     -12.662   4.848   5.215  1.00-13.55           O
ATOM   4063  CB  VAL A 263      -9.927   4.135   6.535  1.00-13.55           C
ATOM   4064  CG1 VAL A 263      -8.811   3.087   6.557  1.00-13.55           C
ATOM   4065  CG2 VAL A 263      -9.497   5.386   7.322  1.00-13.55           C
ATOM   4066  H   VAL A 263     -10.878   6.519   5.106  1.00-13.55           H
ATOM   4067  HA  VAL A 263      -9.700   3.859   4.397  1.00-13.55           H
ATOM   4068  HB  VAL A 263     -10.798   3.709   7.031  1.00-13.55           H
ATOM   4069 1HG1 VAL A 263      -8.547   2.845   7.585  1.00-13.55           H
ATOM   4070 2HG1 VAL A 263      -7.930   3.466   6.036  1.00-13.55           H
ATOM   4071 3HG1 VAL A 263      -9.155   2.183   6.055  1.00-13.55           H
ATOM   4072 1HG2 VAL A 263      -9.247   5.110   8.347  1.00-13.55           H
ATOM   4073 2HG2 VAL A 263     -10.307   6.107   7.348  1.00-13.55           H
ATOM   4074 3HG2 VAL A 263      -8.632   5.850   6.856  1.00-13.55           H
ATOM   4075  N   TRP A 264     -12.010   2.984   4.161  1.00 46.41           N
ATOM   4076  CA  TRP A 264     -13.330   2.626   3.651  1.00 46.41           C
ATOM   4077  C   TRP A 264     -13.855   1.286   4.139  1.00 46.41           C
ATOM   4078  O   TRP A 264     -13.078   0.356   4.356  1.00 46.41           O
ATOM   4079  CB  TRP A 264     -13.210   2.516   2.139  1.00 46.41           C
ATOM   4080  CG  TRP A 264     -13.701   3.707   1.402  1.00 46.41           C
ATOM   4081  CD1 TRP A 264     -12.988   4.791   1.005  1.00 46.41           C
ATOM   4082  CD2 TRP A 264     -15.029   3.911   0.901  1.00 46.41           C
ATOM   4083  CE2 TRP A 264     -15.035   5.160   0.214  1.00 46.41           C
ATOM   4084  CE3 TRP A 264     -16.218   3.151   0.942  1.00 46.41           C
ATOM   4085  NE1 TRP A 264     -13.764   5.672   0.301  1.00 46.41           N
ATOM   4086  CZ2 TRP A 264     -16.195   5.663  -0.411  1.00 46.41           C
ATOM   4087  CZ3 TRP A 264     -17.377   3.648   0.303  1.00 46.41           C
ATOM   4088  CH2 TRP A 264     -17.353   4.908  -0.357  1.00 46.41           C
ATOM   4089  H   TRP A 264     -11.228   2.382   3.914  1.00 46.41           H
ATOM   4090  HA  TRP A 264     -14.060   3.398   3.896  1.00 46.41           H
ATOM   4091 1HB  TRP A 264     -12.168   2.334   1.878  1.00 46.41           H
ATOM   4092 2HB  TRP A 264     -13.795   1.659   1.812  1.00 46.41           H
ATOM   4093  HD1 TRP A 264     -11.935   4.937   1.215  1.00 46.41           H
ATOM   4094  HE1 TRP A 264     -13.416   6.557  -0.069  1.00 46.41           H
ATOM   4095  HE3 TRP A 264     -16.238   2.197   1.447  1.00 46.41           H
ATOM   4096  HZ2 TRP A 264     -16.184   6.605  -0.927  1.00 46.41           H
ATOM   4097  HZ3 TRP A 264     -18.287   3.069   0.318  1.00 46.41           H
ATOM   4098  HH2 TRP A 264     -18.253   5.280  -0.818  1.00 46.41           H
ATOM   4099  N   THR A 265     -15.174   1.180   4.242  1.00 -0.33           N
ATOM   4100  CA  THR A 265     -15.861  -0.067   4.582  1.00 -0.33           C
ATOM   4101  C   THR A 265     -17.001  -0.344   3.600  1.00 -0.33           C
ATOM   4102  O   THR A 265     -17.857   0.523   3.380  1.00 -0.33           O
ATOM   4103  CB  THR A 265     -16.479   0.047   5.993  1.00 -0.33           C
ATOM   4104  CG2 THR A 265     -16.917  -1.292   6.563  1.00 -0.33           C
ATOM   4105  OG1 THR A 265     -15.509   0.586   6.886  1.00 -0.33           O
ATOM   4106  H   THR A 265     -15.750   2.005   4.077  1.00 -0.33           H
ATOM   4107  HA  THR A 265     -15.150  -0.891   4.561  1.00 -0.33           H
ATOM   4108  HB  THR A 265     -17.327   0.730   5.958  1.00 -0.33           H
ATOM   4109  HG1 THR A 265     -15.145   1.376   6.480  1.00 -0.33           H
ATOM   4110 1HG2 THR A 265     -17.359  -1.123   7.544  1.00 -0.33           H
ATOM   4111 2HG2 THR A 265     -16.055  -1.949   6.673  1.00 -0.33           H
ATOM   4112 3HG2 THR A 265     -17.658  -1.759   5.915  1.00 -0.33           H
ATOM   4113  N   MET A 266     -17.036  -1.543   3.031  1.00-12.14           N
ATOM   4114  CA  MET A 266     -18.122  -1.992   2.154  1.00-12.14           C
ATOM   4115  C   MET A 266     -18.482  -3.422   2.538  1.00-12.14           C
ATOM   4116  O   MET A 266     -17.674  -4.098   3.176  1.00-12.14           O
ATOM   4117  CB  MET A 266     -17.662  -2.030   0.696  1.00-12.14           C
ATOM   4118  CG  MET A 266     -17.094  -0.730   0.151  1.00-12.14           C
ATOM   4119  SD  MET A 266     -16.754  -0.844  -1.622  1.00-12.14           S
ATOM   4120  CE  MET A 266     -15.573  -2.207  -1.773  1.00-12.14           C
ATOM   4121  H   MET A 266     -16.283  -2.207   3.206  1.00-12.14           H
ATOM   4122  HA  MET A 266     -18.992  -1.344   2.255  1.00-12.14           H
ATOM   4123 1HB  MET A 266     -16.895  -2.798   0.614  1.00-12.14           H
ATOM   4124 2HB  MET A 266     -18.506  -2.324   0.075  1.00-12.14           H
ATOM   4125 1HG  MET A 266     -17.813   0.072   0.319  1.00-12.14           H
ATOM   4126 2HG  MET A 266     -16.171  -0.497   0.679  1.00-12.14           H
ATOM   4127 1HE  MET A 266     -16.074  -3.151  -1.563  1.00-12.14           H
ATOM   4128 2HE  MET A 266     -14.749  -2.069  -1.073  1.00-12.14           H
ATOM   4129 3HE  MET A 266     -15.180  -2.237  -2.788  1.00-12.14           H
ATOM   4130  N   VAL A 267     -19.631  -3.917   2.100  1.00 11.89           N
ATOM   4131  CA  VAL A 267     -19.967  -5.337   2.226  1.00 11.89           C
ATOM   4132  C   VAL A 267     -20.619  -5.826   0.930  1.00 11.89           C
ATOM   4133  O   VAL A 267     -21.399  -5.105   0.294  1.00 11.89           O
ATOM   4134  CB  VAL A 267     -20.843  -5.590   3.498  1.00 11.89           C
ATOM   4135  CG1 VAL A 267     -22.244  -5.001   3.367  1.00 11.89           C
ATOM   4136  CG2 VAL A 267     -20.928  -7.071   3.843  1.00 11.89           C
ATOM   4137  H   VAL A 267     -20.302  -3.300   1.645  1.00 11.89           H
ATOM   4138  HA  VAL A 267     -19.043  -5.894   2.347  1.00 11.89           H
ATOM   4139  HB  VAL A 267     -20.352  -5.092   4.334  1.00 11.89           H
ATOM   4140 1HG1 VAL A 267     -22.767  -5.094   4.320  1.00 11.89           H
ATOM   4141 2HG1 VAL A 267     -22.810  -5.531   2.601  1.00 11.89           H
ATOM   4142 3HG1 VAL A 267     -22.178  -3.946   3.109  1.00 11.89           H
ATOM   4143 1HG2 VAL A 267     -19.937  -7.450   4.076  1.00 11.89           H
ATOM   4144 2HG2 VAL A 267     -21.354  -7.638   3.015  1.00 11.89           H
ATOM   4145 3HG2 VAL A 267     -21.560  -7.201   4.718  1.00 11.89           H
ATOM   4146  N   ALA A 268     -20.266  -7.028   0.499  1.00  6.87           N
ATOM   4147  CA  ALA A 268     -20.838  -7.619  -0.706  1.00  6.87           C
ATOM   4148  C   ALA A 268     -22.282  -8.056  -0.413  1.00  6.87           C
ATOM   4149  O   ALA A 268     -22.592  -8.411   0.731  1.00  6.87           O
ATOM   4150  CB  ALA A 268     -19.983  -8.822  -1.126  1.00  6.87           C
ATOM   4151  H   ALA A 268     -19.600  -7.581   1.036  1.00  6.87           H
ATOM   4152  HA  ALA A 268     -20.834  -6.878  -1.506  1.00  6.87           H
ATOM   4153 1HB  ALA A 268     -20.409  -9.285  -2.017  1.00  6.87           H
ATOM   4154 2HB  ALA A 268     -19.945  -9.559  -0.322  1.00  6.87           H
ATOM   4155 3HB  ALA A 268     -18.973  -8.490  -1.356  1.00  6.87           H
ATOM   4156  N   PRO A 269     -23.167  -8.074  -1.425  1.00 -6.64           N
ATOM   4157  CA  PRO A 269     -24.511  -8.591  -1.138  1.00 -6.64           C
ATOM   4158  C   PRO A 269     -24.501 -10.106  -0.950  1.00 -6.64           C
ATOM   4159  O   PRO A 269     -23.545 -10.782  -1.356  1.00 -6.64           O
ATOM   4160  CB  PRO A 269     -25.298  -8.195  -2.390  1.00 -6.64           C
ATOM   4161  CG  PRO A 269     -24.296  -8.241  -3.472  1.00 -6.64           C
ATOM   4162  CD  PRO A 269     -23.046  -7.680  -2.841  1.00 -6.64           C
ATOM   4163  HA  PRO A 269     -24.938  -8.110  -0.258  1.00 -6.64           H
ATOM   4164 1HB  PRO A 269     -26.112  -8.895  -2.581  1.00 -6.64           H
ATOM   4165 2HB  PRO A 269     -25.682  -7.183  -2.284  1.00 -6.64           H
ATOM   4166 1HG  PRO A 269     -24.132  -9.273  -3.782  1.00 -6.64           H
ATOM   4167 2HG  PRO A 269     -24.611  -7.633  -4.322  1.00 -6.64           H
ATOM   4168 1HD  PRO A 269     -22.161  -8.123  -3.297  1.00 -6.64           H
ATOM   4169 2HD  PRO A 269     -23.023  -6.595  -2.926  1.00 -6.64           H
ATOM   4170  N   SER A 270     -25.545 -10.632  -0.325  1.00 -1.62           N
ATOM   4171  CA  SER A 270     -25.721 -12.076  -0.149  1.00 -1.62           C
ATOM   4172  C   SER A 270     -26.200 -12.747  -1.425  1.00 -1.62           C
ATOM   4173  O   SER A 270     -25.904 -13.945  -1.620  1.00 -1.62           O
ATOM   4174  CB  SER A 270     -26.747 -12.335   0.948  1.00 -1.62           C
ATOM   4175  OG  SER A 270     -26.238 -11.855   2.182  1.00 -1.62           O
ATOM   4176  OXT SER A 270     -26.902 -12.090  -2.223  1.00 -1.62           O
ATOM   4177  H   SER A 270     -26.276 -10.017   0.022  1.00 -1.62           H
ATOM   4178  HA  SER A 270     -24.772 -12.526   0.137  1.00 -1.62           H
ATOM   4179 1HB  SER A 270     -27.679 -11.823   0.701  1.00 -1.62           H
ATOM   4180 2HB  SER A 270     -26.938 -13.408   1.022  1.00 -1.62           H
ATOM   4181  HG  SER A 270     -26.959 -11.849   2.831  1.00 -1.62           H
TER    4182      SER A 270 
HETATM 4183 MG    MG A 271     -22.457 -10.489   6.205  1.00  0.24          MG
HETATM 4184 MG    MG A 272     -18.432  -2.622 -12.808  1.00  2.16          MG
HETATM 4185  C   cp6 L   0       7.441  -0.406  -4.681  1.00 12.61      C001 C
HETATM 4186 1H   cp6 L   0       7.454  -0.817  -3.769  1.00 12.61      C001 H
HETATM 4187 2H   cp6 L   0       8.187  -0.585  -5.321  1.00 12.61      C001 H
HETATM 4188  C1  cp6 L   0       6.416   0.390  -5.047  1.00 12.61      C001 C
HETATM 4189  C2  cp6 L   0       6.342   0.975  -6.447  1.00 12.61      C001 C
HETATM 4190 1H2  cp6 L   0       5.524   1.540  -6.557  1.00 12.61      C001 H
HETATM 4191 2H2  cp6 L   0       6.311   0.251  -7.137  1.00 12.61      C001 H
HETATM 4192 3H2  cp6 L   0       7.139   1.548  -6.638  1.00 12.61      C001 H
HETATM 4193  C3  cp6 L   0       5.305   0.674  -4.134  1.00 12.61      C001 C
HETATM 4194  H3  cp6 L   0       5.142   0.020  -3.394  1.00 12.61      C001 H
HETATM 4195  C4  cp6 L   0       4.481   1.746  -4.206  1.00 12.61      C001 C
HETATM 4196  H4  cp6 L   0       4.634   2.415  -4.933  1.00 12.61      C001 H
HETATM 4197  C5  cp6 L   0       3.335   1.982  -3.237  1.00 12.61      C001 C
HETATM 4198  C6  cp6 L   0       2.272   0.903  -3.374  1.00 12.61      C001 C
HETATM 4199  H6  cp6 L   0       1.756   0.730  -4.213  1.00 12.61      C001 H
HETATM 4200  C7  cp6 L   0       2.109   0.212  -2.237  1.00 12.61      C001 C
HETATM 4201  C8  cp6 L   0       1.237  -0.965  -1.982  1.00 12.61      C001 C
HETATM 4202  O   cp6 L   0       0.583  -1.484  -2.866  1.00 12.61      C001 O
HETATM 4203  N   cp6 L   0       1.173  -1.533  -0.712  1.00 12.61      C001 N
HETATM 4204  HN  cp6 L   0       0.621  -2.369  -0.567  1.00 12.61      C001 H
HETATM 4205  C9  cp6 L   0       1.834  -0.850   0.390  1.00 12.61      C001 C
HETATM 4206  C10 cp6 L   0       1.440  -1.208   1.640  1.00 12.61      C001 C
HETATM 4207  H10 cp6 L   0       0.948  -2.077   1.683  1.00 12.61      C001 H
HETATM 4208  C11 cp6 L   0       1.607  -0.547   2.937  1.00 12.61      C001 C
HETATM 4209  C12 cp6 L   0       1.734   0.821   3.223  1.00 12.61      C001 C
HETATM 4210  H12 cp6 L   0       1.959   1.532   2.557  1.00 12.61      C001 H
HETATM 4211  N1  cp6 L   0       1.497   1.038   4.595  1.00 12.61      C001 N
HETATM 4212  H1  cp6 L   0       1.527   1.924   5.079  1.00 12.61      C001 H
HETATM 4213  C13 cp6 L   0       1.194  -0.179   5.142  1.00 12.61      C001 C
HETATM 4214  C14 cp6 L   0       0.764  -0.430   6.449  1.00 12.61      C001 C
HETATM 4215  H14 cp6 L   0       0.663   0.310   7.114  1.00 12.61      C001 H
HETATM 4216  C15 cp6 L   0       0.479  -1.766   6.792  1.00 12.61      C001 C
HETATM 4217  H15 cp6 L   0       0.170  -1.989   7.717  1.00 12.61      C001 H
HETATM 4218  C16 cp6 L   0       0.628  -2.792   5.831  1.00 12.61      C001 C
HETATM 4219  H16 cp6 L   0       0.435  -3.739   6.085  1.00 12.61      C001 H
HETATM 4220  C17 cp6 L   0       1.045  -2.494   4.522  1.00 12.61      C001 C
HETATM 4221  H17 cp6 L   0       1.157  -3.216   3.839  1.00 12.61      C001 H
HETATM 4222  C18 cp6 L   0       1.298  -1.156   4.205  1.00 12.61      C001 C
HETATM 4223  C19 cp6 L   0       2.835   0.240   0.057  1.00 12.61      C001 C
HETATM 4224  O1  cp6 L   0       3.602   0.711   0.877  1.00 12.61      C001 O
HETATM 4225  N2  cp6 L   0       2.949   0.730  -1.236  1.00 12.61      C001 N
HETATM 4226  C20 cp6 L   0       3.798   1.805  -1.732  1.00 12.61      C001 C
HETATM 4227  N3  cp6 L   0       3.468   3.080  -1.077  1.00 12.61      C001 N
HETATM 4228  HN  cp6 L   0       3.621   3.243  -0.090  1.00 12.61      C001 H
HETATM 4229  C21 cp6 L   0       2.891   3.950  -1.964  1.00 12.61      C001 C
HETATM 4230  C22 cp6 L   0       2.433   5.239  -1.679  1.00 12.61      C001 C
HETATM 4231  H22 cp6 L   0       2.533   5.629  -0.763  1.00 12.61      C001 H
HETATM 4232  C23 cp6 L   0       1.830   5.972  -2.715  1.00 12.61      C001 C
HETATM 4233  H23 cp6 L   0       1.497   6.898  -2.539  1.00 12.61      C001 H
HETATM 4234  C24 cp6 L   0       1.693   5.408  -4.002  1.00 12.61      C001 C
HETATM 4235  H24 cp6 L   0       1.254   5.935  -4.730  1.00 12.61      C001 H
HETATM 4236  C25 cp6 L   0       2.169   4.111  -4.268  1.00 12.61      C001 C
HETATM 4237  H25 cp6 L   0       2.077   3.709  -5.179  1.00 12.61      C001 H
HETATM 4238  C26 cp6 L   0       2.776   3.396  -3.226  1.00 12.61      C001 C
CONECT 4185 4186 4187 4188                                   
CONECT 4186 4185                                             
CONECT 4187 4185                                             
CONECT 4188 4185 4189 4193                                   
CONECT 4189 4188 4190 4191 4192                              
CONECT 4190 4189                                             
CONECT 4191 4189                                             
CONECT 4192 4189                                             
CONECT 4193 4188 4194 4195                                   
CONECT 4194 4193                                             
CONECT 4195 4193 4196 4197                                   
CONECT 4196 4195                                             
CONECT 4197 4195 4198 4226 4238                              
CONECT 4198 4197 4199 4200                                   
CONECT 4199 4198                                             
CONECT 4200 4198 4201 4225                                   
CONECT 4201 4200 4202 4203                                   
CONECT 4202 4201                                             
CONECT 4203 4201 4204 4205                                   
CONECT 4204 4203                                             
CONECT 4205 4203 4206 4223                                   
CONECT 4206 4205 4207 4208                                   
CONECT 4207 4206                                             
CONECT 4208 4206 4209 4222                                   
CONECT 4209 4208 4210 4211                                   
CONECT 4210 4209                                             
CONECT 4211 4209 4212 4213                                   
CONECT 4212 4211                                             
CONECT 4213 4211 4214 4222                                   
CONECT 4214 4213 4215 4216                                   
CONECT 4215 4214                                             
CONECT 4216 4214 4217 4218                                   
CONECT 4217 4216                                             
CONECT 4218 4216 4219 4220                                   
CONECT 4219 4218                                             
CONECT 4220 4218 4221 4222                                   
CONECT 4221 4220                                             
CONECT 4222 4208 4213 4220                                   
CONECT 4223 4205 4224 4225                                   
CONECT 4224 4223                                             
CONECT 4225 4200 4223 4226                                   
CONECT 4226 4197 4225 4227                                   
CONECT 4227 4226 4228 4229                                   
CONECT 4228 4227                                             
CONECT 4229 4227 4230 4238                                   
CONECT 4230 4229 4231 4232                                   
CONECT 4231 4230                                             
CONECT 4232 4230 4233 4234                                   
CONECT 4233 4232                                             
CONECT 4234 4232 4235 4236                                   
CONECT 4235 4234                                             
CONECT 4236 4234 4237 4238                                   
CONECT 4237 4236                                             
CONECT 4238 4197 4229 4236                                   
END
