# Supplementary material for: Unveiling an indole alkaloid diketopiperazine biosynthetic pathway that features a unique stereoisomerase and multifunctional methyltransferase
Source: Nat Commun. 2023 May 3;14:2558. doi: 10.1038/s41467-023-38168-3 (PMC10156859; doi:10.1038/s41467-023-38168-3)
Supplement: Supplementary file 7 — Source Data [file 41467_2023_38168_MOESM7_ESM.zip]

Archive with 1,015 entries (896 files):
- Source Data/
- Source Data/.DS_Store
- __MACOSX/
- __MACOSX/Source Data/
- __MACOSX/Source Data/._.DS_Store
- Source Data/L-Trp-D-Trp dipeptide NMR/
- Source Data/L-Trp-D-Trp dipeptide NMR/11_13C NMR/
- Source Data/L-Trp-D-Trp dipeptide NMR/11_13C NMR/stanprogram3275
- __MACOSX/Source Data/L-Trp-D-Trp dipeptide NMR/
- __MACOSX/Source Data/L-Trp-D-Trp dipeptide NMR/11_13C NMR/
- __MACOSX/Source Data/L-Trp-D-Trp dipeptide NMR/11_13C NMR/._stanprogram3275
- Source Data/L-Trp-D-Trp dipeptide NMR/11_13C NMR/uxnmr.par
- __MACOSX/Source Data/L-Trp-D-Trp dipeptide NMR/11_13C NMR/._uxnmr.par
- Source Data/L-Trp-D-Trp dipeptide NMR/11_13C NMR/prosol_History
- __MACOSX/Source Data/L-Trp-D-Trp dipeptide NMR/11_13C NMR/._prosol_History
- Source Data/L-Trp-D-Trp dipeptide NMR/11_13C NMR/pulseprogram
- __MACOSX/Source Data/L-Trp-D-Trp dipeptide NMR/11_13C NMR/._pulseprogram
- Source Data/L-Trp-D-Trp dipeptide NMR/11_13C NMR/format.temp
- __MACOSX/Source Data/L-Trp-D-Trp dipeptide NMR/11_13C NMR/._format.temp
- Source Data/L-Trp-D-Trp dipeptide NMR/11_13C NMR/audita.txt
- __MACOSX/Source Data/L-Trp-D-Trp dipeptide NMR/11_13C NMR/._audita.txt
- Source Data/L-Trp-D-Trp dipeptide NMR/11_13C NMR/pdata/
- Source Data/L-Trp-D-Trp dipeptide NMR/11_13C NMR/pdata/1/
- Source Data/L-Trp-D-Trp dipeptide NMR/11_13C NMR/pdata/1/proc
- __MACOSX/Source Data/L-Trp-D-Trp dipeptide NMR/11_13C NMR/pdata/
- __MACOSX/Source Data/L-Trp-D-Trp dipeptide NMR/11_13C NMR/pdata/1/
- __MACOSX/Source Data/L-Trp-D-Trp dipeptide NMR/11_13C NMR/pdata/1/._proc
- Source Data/L-Trp-D-Trp dipeptide NMR/11_13C NMR/pdata/1/peaks
- __MACOSX/Source Data/L-Trp-D-Trp dipeptide NMR/11_13C NMR/pdata/1/._peaks
- Source Data/L-Trp-D-Trp dipeptide NMR/11_13C NMR/pdata/1/peakrng
- __MACOSX/Source Data/L-Trp-D-Trp dipeptide NMR/11_13C NMR/pdata/1/._peakrng
- Source Data/L-Trp-D-Trp dipeptide NMR/11_13C NMR/pdata/1/peaklist.xml
- __MACOSX/Source Data/L-Trp-D-Trp dipeptide NMR/11_13C NMR/pdata/1/._peaklist.xml
- Source Data/L-Trp-D-Trp dipeptide NMR/11_13C NMR/pdata/1/title
- __MACOSX/Source Data/L-Trp-D-Trp dipeptide NMR/11_13C NMR/pdata/1/._title
- Source Data/L-Trp-D-Trp dipeptide NMR/11_13C NMR/pdata/1/parm.txt
- __MACOSX/Source Data/L-Trp-D-Trp dipeptide NMR/11_13C NMR/pdata/1/._parm.txt
- Source Data/L-Trp-D-Trp dipeptide NMR/11_13C NMR/pdata/1/auditp.txt
- __MACOSX/Source Data/L-Trp-D-Trp dipeptide NMR/11_13C NMR/pdata/1/._auditp.txt
- Source Data/L-Trp-D-Trp dipeptide NMR/11_13C NMR/pdata/1/intrng
- __MACOSX/Source Data/L-Trp-D-Trp dipeptide NMR/11_13C NMR/pdata/1/._intrng
- Source Data/L-Trp-D-Trp dipeptide NMR/11_13C NMR/pdata/1/1r
- __MACOSX/Source Data/L-Trp-D-Trp dipeptide NMR/11_13C NMR/pdata/1/._1r
- Source Data/L-Trp-D-Trp dipeptide NMR/11_13C NMR/pdata/1/1i
- __MACOSX/Source Data/L-Trp-D-Trp dipeptide NMR/11_13C NMR/pdata/1/._1i
- Source Data/L-Trp-D-Trp dipeptide NMR/11_13C NMR/pdata/1/procs
- __MACOSX/Source Data/L-Trp-D-Trp dipeptide NMR/11_13C NMR/pdata/1/._procs
- Source Data/L-Trp-D-Trp dipeptide NMR/11_13C NMR/pdata/1/outd
- __MACOSX/Source Data/L-Trp-D-Trp dipeptide NMR/11_13C NMR/pdata/1/._outd
- __MACOSX/Source Data/L-Trp-D-Trp dipeptide NMR/11_13C NMR/pdata/._1
- __MACOSX/Source Data/L-Trp-D-Trp dipeptide NMR/11_13C NMR/._pdata
- Source Data/L-Trp-D-Trp dipeptide NMR/11_13C NMR/cpdprg2
- __MACOSX/Source Data/L-Trp-D-Trp dipeptide NMR/11_13C NMR/._cpdprg2
- Source Data/L-Trp-D-Trp dipeptide NMR/11_13C NMR/fid
- __MACOSX/Source Data/L-Trp-D-Trp dipeptide NMR/11_13C NMR/._fid
- Source Data/L-Trp-D-Trp dipeptide NMR/11_13C NMR/shimvalues
- __MACOSX/Source Data/L-Trp-D-Trp dipeptide NMR/11_13C NMR/._shimvalues
- Source Data/L-Trp-D-Trp dipeptide NMR/11_13C NMR/adcInfo_TRX2.xml
- __MACOSX/Source Data/L-Trp-D-Trp dipeptide NMR/11_13C NMR/._adcInfo_TRX2.xml
- Source Data/L-Trp-D-Trp dipeptide NMR/11_13C NMR/uxnmr.info
- __MACOSX/Source Data/L-Trp-D-Trp dipeptide NMR/11_13C NMR/._uxnmr.info
- Source Data/L-Trp-D-Trp dipeptide NMR/11_13C NMR/stanprogram3328
- __MACOSX/Source Data/L-Trp-D-Trp dipeptide NMR/11_13C NMR/._stanprogram3328
- Source Data/L-Trp-D-Trp dipeptide NMR/11_13C NMR/scon2
- __MACOSX/Source Data/L-Trp-D-Trp dipeptide NMR/11_13C NMR/._scon2
- Source Data/L-Trp-D-Trp dipeptide NMR/11_13C NMR/vtc_pid_settings
- __MACOSX/Source Data/L-Trp-D-Trp dipeptide NMR/11_13C NMR/._vtc_pid_settings
- Source Data/L-Trp-D-Trp dipeptide NMR/11_13C NMR/acqu
- __MACOSX/Source Data/L-Trp-D-Trp dipeptide NMR/11_13C NMR/._acqu
- Source Data/L-Trp-D-Trp dipeptide NMR/11_13C NMR/acqus
- __MACOSX/Source Data/L-Trp-D-Trp dipeptide NMR/11_13C NMR/._acqus
- Source Data/L-Trp-D-Trp dipeptide NMR/11_13C NMR/specpar
- __MACOSX/Source Data/L-Trp-D-Trp dipeptide NMR/11_13C NMR/._specpar
- __MACOSX/Source Data/L-Trp-D-Trp dipeptide NMR/._11_13C NMR
- Source Data/L-Trp-D-Trp dipeptide NMR/.DS_Store
- __MACOSX/Source Data/L-Trp-D-Trp dipeptide NMR/._.DS_Store
- Source Data/L-Trp-D-Trp dipeptide NMR/10 Proton NMR/
- Source Data/L-Trp-D-Trp dipeptide NMR/10 Proton NMR/stanprogram3275
- __MACOSX/Source Data/L-Trp-D-Trp dipeptide NMR/10 Proton NMR/
- __MACOSX/Source Data/L-Trp-D-Trp dipeptide NMR/10 Proton NMR/._stanprogram3275
- Source Data/L-Trp-D-Trp dipeptide NMR/10 Proton NMR/uxnmr.par
- __MACOSX/Source Data/L-Trp-D-Trp dipeptide NMR/10 Proton NMR/._uxnmr.par
- Source Data/L-Trp-D-Trp dipeptide NMR/10 Proton NMR/prosol_History
- __MACOSX/Source Data/L-Trp-D-Trp dipeptide NMR/10 Proton NMR/._prosol_History
- Source Data/L-Trp-D-Trp dipeptide NMR/10 Proton NMR/pulseprogram
- __MACOSX/Source Data/L-Trp-D-Trp dipeptide NMR/10 Proton NMR/._pulseprogram
- Source Data/L-Trp-D-Trp dipeptide NMR/10 Proton NMR/format.temp
- __MACOSX/Source Data/L-Trp-D-Trp dipeptide NMR/10 Proton NMR/._format.temp
- Source Data/L-Trp-D-Trp dipeptide NMR/10 Proton NMR/audita.txt
- __MACOSX/Source Data/L-Trp-D-Trp dipeptide NMR/10 Proton NMR/._audita.txt
- Source Data/L-Trp-D-Trp dipeptide NMR/10 Proton NMR/pdata/
- Source Data/L-Trp-D-Trp dipeptide NMR/10 Proton NMR/pdata/1/
- Source Data/L-Trp-D-Trp dipeptide NMR/10 Proton NMR/pdata/1/proc
- __MACOSX/Source Data/L-Trp-D-Trp dipeptide NMR/10 Proton NMR/pdata/
- __MACOSX/Source Data/L-Trp-D-Trp dipeptide NMR/10 Proton NMR/pdata/1/
- __MACOSX/Source Data/L-Trp-D-Trp dipeptide NMR/10 Proton NMR/pdata/1/._proc
- Source Data/L-Trp-D-Trp dipeptide NMR/10 Proton NMR/pdata/1/peaks
- __MACOSX/Source Data/L-Trp-D-Trp dipeptide NMR/10 Proton NMR/pdata/1/._peaks
- Source Data/L-Trp-D-Trp dipeptide NMR/10 Proton NMR/pdata/1/peakrng
- __MACOSX/Source Data/L-Trp-D-Trp dipeptide NMR/10 Proton NMR/pdata/1/._peakrng
- Source Data/L-Trp-D-Trp dipeptide NMR/10 Proton NMR/pdata/1/peaklist.xml
- __MACOSX/Source Data/L-Trp-D-Trp dipeptide NMR/10 Proton NMR/pdata/1/._peaklist.xml
- Source Data/L-Trp-D-Trp dipeptide NMR/10 Proton NMR/pdata/1/title
- __MACOSX/Source Data/L-Trp-D-Trp dipeptide NMR/10 Proton NMR/pdata/1/._title
- Source Data/L-Trp-D-Trp dipeptide NMR/10 Proton NMR/pdata/1/parm.txt
- __MACOSX/Source Data/L-Trp-D-Trp dipeptide NMR/10 Proton NMR/pdata/1/._parm.txt
- Source Data/L-Trp-D-Trp dipeptide NMR/10 Proton NMR/pdata/1/auditp.txt
- __MACOSX/Source Data/L-Trp-D-Trp dipeptide NMR/10 Proton NMR/pdata/1/._auditp.txt
- Source Data/L-Trp-D-Trp dipeptide NMR/10 Proton NMR/pdata/1/intrng
- __MACOSX/Source Data/L-Trp-D-Trp dipeptide NMR/10 Proton NMR/pdata/1/._intrng
- Source Data/L-Trp-D-Trp dipeptide NMR/10 Proton NMR/pdata/1/1r
- __MACOSX/Source Data/L-Trp-D-Trp dipeptide NMR/10 Proton NMR/pdata/1/._1r
- Source Data/L-Trp-D-Trp dipeptide NMR/10 Proton NMR/pdata/1/1i
- __MACOSX/Source Data/L-Trp-D-Trp dipeptide NMR/10 Proton NMR/pdata/1/._1i
- Source Data/L-Trp-D-Trp dipeptide NMR/10 Proton NMR/pdata/1/procs
- __MACOSX/Source Data/L-Trp-D-Trp dipeptide NMR/10 Proton NMR/pdata/1/._procs
- Source Data/L-Trp-D-Trp dipeptide NMR/10 Proton NMR/pdata/1/outd
- __MACOSX/Source Data/L-Trp-D-Trp dipeptide NMR/10 Proton NMR/pdata/1/._outd
- __MACOSX/Source Data/L-Trp-D-Trp dipeptide NMR/10 Proton NMR/pdata/._1
- __MACOSX/Source Data/L-Trp-D-Trp dipeptide NMR/10 Proton NMR/._pdata
- Source Data/L-Trp-D-Trp dipeptide NMR/10 Proton NMR/fid
- __MACOSX/Source Data/L-Trp-D-Trp dipeptide NMR/10 Proton NMR/._fid
- Source Data/L-Trp-D-Trp dipeptide NMR/10 Proton NMR/adcInfo_TRX1.xml
- __MACOSX/Source Data/L-Trp-D-Trp dipeptide NMR/10 Proton NMR/._adcInfo_TRX1.xml
- Source Data/L-Trp-D-Trp dipeptide NMR/10 Proton NMR/shimvalues
- __MACOSX/Source Data/L-Trp-D-Trp dipeptide NMR/10 Proton NMR/._shimvalues
- Source Data/L-Trp-D-Trp dipeptide NMR/10 Proton NMR/uxnmr.info
- __MACOSX/Source Data/L-Trp-D-Trp dipeptide NMR/10 Proton NMR/._uxnmr.info
- Source Data/L-Trp-D-Trp dipeptide NMR/10 Proton NMR/stanprogram3328
- __MACOSX/Source Data/L-Trp-D-Trp dipeptide NMR/10 Proton NMR/._stanprogram3328
- Source Data/L-Trp-D-Trp dipeptide NMR/10 Proton NMR/scon2
- __MACOSX/Source Data/L-Trp-D-Trp dipeptide NMR/10 Proton NMR/._scon2
- Source Data/L-Trp-D-Trp dipeptide NMR/10 Proton NMR/vtc_pid_settings
- __MACOSX/Source Data/L-Trp-D-Trp dipeptide NMR/10 Proton NMR/._vtc_pid_settings
- Source Data/L-Trp-D-Trp dipeptide NMR/10 Proton NMR/acqu
- __MACOSX/Source Data/L-Trp-D-Trp dipeptide NMR/10 Proton NMR/._acqu
- Source Data/L-Trp-D-Trp dipeptide NMR/10 Proton NMR/acqus
- __MACOSX/Source Data/L-Trp-D-Trp dipeptide NMR/10 Proton NMR/._acqus
- Source Data/L-Trp-D-Trp dipeptide NMR/10 Proton NMR/specpar
- __MACOSX/Source Data/L-Trp-D-Trp dipeptide NMR/10 Proton NMR/._specpar
- __MACOSX/Source Data/L-Trp-D-Trp dipeptide NMR/._10 Proton NMR
- __MACOSX/Source Data/._L-Trp-D-Trp dipeptide NMR
- Source Data/D-Trp-O-Me hydrochloride salt NMR/
- Source Data/D-Trp-O-Me hydrochloride salt NMR/11_13C NMR/
- Source Data/D-Trp-O-Me hydrochloride salt NMR/11_13C NMR/stanprogram3275
- __MACOSX/Source Data/D-Trp-O-Me hydrochloride salt NMR/
- __MACOSX/Source Data/D-Trp-O-Me hydrochloride salt NMR/11_13C NMR/
- __MACOSX/Source Data/D-Trp-O-Me hydrochloride salt NMR/11_13C NMR/._stanprogram3275
- Source Data/D-Trp-O-Me hydrochloride salt NMR/11_13C NMR/uxnmr.par
- __MACOSX/Source Data/D-Trp-O-Me hydrochloride salt NMR/11_13C NMR/._uxnmr.par
- Source Data/D-Trp-O-Me hydrochloride salt NMR/11_13C NMR/prosol_History
- __MACOSX/Source Data/D-Trp-O-Me hydrochloride salt NMR/11_13C NMR/._prosol_History
- Source Data/D-Trp-O-Me hydrochloride salt NMR/11_13C NMR/pulseprogram
- __MACOSX/Source Data/D-Trp-O-Me hydrochloride salt NMR/11_13C NMR/._pulseprogram
- Source Data/D-Trp-O-Me hydrochloride salt NMR/11_13C NMR/format.temp
- __MACOSX/Source Data/D-Trp-O-Me hydrochloride salt NMR/11_13C NMR/._format.temp
- Source Data/D-Trp-O-Me hydrochloride salt NMR/11_13C NMR/audita.txt
- __MACOSX/Source Data/D-Trp-O-Me hydrochloride salt NMR/11_13C NMR/._audita.txt
- Source Data/D-Trp-O-Me hydrochloride salt NMR/11_13C NMR/pdata/
- Source Data/D-Trp-O-Me hydrochloride salt NMR/11_13C NMR/pdata/1/
- Source Data/D-Trp-O-Me hydrochloride salt NMR/11_13C NMR/pdata/1/proc
- __MACOSX/Source Data/D-Trp-O-Me hydrochloride salt NMR/11_13C NMR/pdata/
- __MACOSX/Source Data/D-Trp-O-Me hydrochloride salt NMR/11_13C NMR/pdata/1/
- __MACOSX/Source Data/D-Trp-O-Me hydrochloride salt NMR/11_13C NMR/pdata/1/._proc
- Source Data/D-Trp-O-Me hydrochloride salt NMR/11_13C NMR/pdata/1/peaks
- __MACOSX/Source Data/D-Trp-O-Me hydrochloride salt NMR/11_13C NMR/pdata/1/._peaks
- Source Data/D-Trp-O-Me hydrochloride salt NMR/11_13C NMR/pdata/1/peakrng
- __MACOSX/Source Data/D-Trp-O-Me hydrochloride salt NMR/11_13C NMR/pdata/1/._peakrng
- Source Data/D-Trp-O-Me hydrochloride salt NMR/11_13C NMR/pdata/1/peaklist.xml
- __MACOSX/Source Data/D-Trp-O-Me hydrochloride salt NMR/11_13C NMR/pdata/1/._peaklist.xml
- Source Data/D-Trp-O-Me hydrochloride salt NMR/11_13C NMR/pdata/1/title
- __MACOSX/Source Data/D-Trp-O-Me hydrochloride salt NMR/11_13C NMR/pdata/1/._title
- Source Data/D-Trp-O-Me hydrochloride salt NMR/11_13C NMR/pdata/1/parm.txt
- __MACOSX/Source Data/D-Trp-O-Me hydrochloride salt NMR/11_13C NMR/pdata/1/._parm.txt
- Source Data/D-Trp-O-Me hydrochloride salt NMR/11_13C NMR/pdata/1/auditp.txt
- __MACOSX/Source Data/D-Trp-O-Me hydrochloride salt NMR/11_13C NMR/pdata/1/._auditp.txt
- Source Data/D-Trp-O-Me hydrochloride salt NMR/11_13C NMR/pdata/1/intrng
- __MACOSX/Source Data/D-Trp-O-Me hydrochloride salt NMR/11_13C NMR/pdata/1/._intrng
- Source Data/D-Trp-O-Me hydrochloride salt NMR/11_13C NMR/pdata/1/1r
- __MACOSX/Source Data/D-Trp-O-Me hydrochloride salt NMR/11_13C NMR/pdata/1/._1r
- Source Data/D-Trp-O-Me hydrochloride salt NMR/11_13C NMR/pdata/1/1i
- __MACOSX/Source Data/D-Trp-O-Me hydrochloride salt NMR/11_13C NMR/pdata/1/._1i
- Source Data/D-Trp-O-Me hydrochloride salt NMR/11_13C NMR/pdata/1/procs
- __MACOSX/Source Data/D-Trp-O-Me hydrochloride salt NMR/11_13C NMR/pdata/1/._procs
- Source Data/D-Trp-O-Me hydrochloride salt NMR/11_13C NMR/pdata/1/outd
- __MACOSX/Source Data/D-Trp-O-Me hydrochloride salt NMR/11_13C NMR/pdata/1/._outd
- __MACOSX/Source Data/D-Trp-O-Me hydrochloride salt NMR/11_13C NMR/pdata/._1
- __MACOSX/Source Data/D-Trp-O-Me hydrochloride salt NMR/11_13C NMR/._pdata
- Source Data/D-Trp-O-Me hydrochloride salt NMR/11_13C NMR/cpdprg2
- __MACOSX/Source Data/D-Trp-O-Me hydrochloride salt NMR/11_13C NMR/._cpdprg2
- Source Data/D-Trp-O-Me hydrochloride salt NMR/11_13C NMR/fid
- __MACOSX/Source Data/D-Trp-O-Me hydrochloride salt NMR/11_13C NMR/._fid
- Source Data/D-Trp-O-Me hydrochloride salt NMR/11_13C NMR/shimvalues
- __MACOSX/Source Data/D-Trp-O-Me hydrochloride salt NMR/11_13C NMR/._shimvalues
- Source Data/D-Trp-O-Me hydrochloride salt NMR/11_13C NMR/adcInfo_TRX2.xml
- __MACOSX/Source Data/D-Trp-O-Me hydrochloride salt NMR/11_13C NMR/._adcInfo_TRX2.xml
- Source Data/D-Trp-O-Me hydrochloride salt NMR/11_13C NMR/uxnmr.info
- __MACOSX/Source Data/D-Trp-O-Me hydrochloride salt NMR/11_13C NMR/._uxnmr.info
- Source Data/D-Trp-O-Me hydrochloride salt NMR/11_13C NMR/stanprogram3328
- __MACOSX/Source Data/D-Trp-O-Me hydrochloride salt NMR/11_13C NMR/._stanprogram3328
- Source Data/D-Trp-O-Me hydrochloride salt NMR/11_13C NMR/scon2
- __MACOSX/Source Data/D-Trp-O-Me hydrochloride salt NMR/11_13C NMR/._scon2
- Source Data/D-Trp-O-Me hydrochloride salt NMR/11_13C NMR/vtc_pid_settings
- __MACOSX/Source Data/D-Trp-O-Me hydrochloride salt NMR/11_13C NMR/._vtc_pid_settings
- Source Data/D-Trp-O-Me hydrochloride salt NMR/11_13C NMR/acqu
- __MACOSX/Source Data/D-Trp-O-Me hydrochloride salt NMR/11_13C NMR/._acqu
- Source Data/D-Trp-O-Me hydrochloride salt NMR/11_13C NMR/acqus
- __MACOSX/Source Data/D-Trp-O-Me hydrochloride salt NMR/11_13C NMR/._acqus
- Source Data/D-Trp-O-Me hydrochloride salt NMR/11_13C NMR/specpar
- __MACOSX/Source Data/D-Trp-O-Me hydrochloride salt NMR/11_13C NMR/._specpar
- __MACOSX/Source Data/D-Trp-O-Me hydrochloride salt NMR/._11_13C NMR
- Source Data/D-Trp-O-Me hydrochloride salt NMR/.DS_Store
- __MACOSX/Source Data/D-Trp-O-Me hydrochloride salt NMR/._.DS_Store
- Source Data/D-Trp-O-Me hydrochloride salt NMR/10 Proton NMR/
- Source Data/D-Trp-O-Me hydrochloride salt NMR/10 Proton NMR/stanprogram3275
- __MACOSX/Source Data/D-Trp-O-Me hydrochloride salt NMR/10 Proton NMR/
- __MACOSX/Source Data/D-Trp-O-Me hydrochloride salt NMR/10 Proton NMR/._stanprogram3275
- Source Data/D-Trp-O-Me hydrochloride salt NMR/10 Proton NMR/uxnmr.par
- __MACOSX/Source Data/D-Trp-O-Me hydrochloride salt NMR/10 Proton NMR/._uxnmr.par
- Source Data/D-Trp-O-Me hydrochloride salt NMR/10 Proton NMR/prosol_History
- __MACOSX/Source Data/D-Trp-O-Me hydrochloride salt NMR/10 Proton NMR/._prosol_History
- Source Data/D-Trp-O-Me hydrochloride salt NMR/10 Proton NMR/pulseprogram
- __MACOSX/Source Data/D-Trp-O-Me hydrochloride salt NMR/10 Proton NMR/._pulseprogram
- Source Data/D-Trp-O-Me hydrochloride salt NMR/10 Proton NMR/format.temp
- __MACOSX/Source Data/D-Trp-O-Me hydrochloride salt NMR/10 Proton NMR/._format.temp
- Source Data/D-Trp-O-Me hydrochloride salt NMR/10 Proton NMR/audita.txt
- __MACOSX/Source Data/D-Trp-O-Me hydrochloride salt NMR/10 Proton NMR/._audita.txt
- Source Data/D-Trp-O-Me hydrochloride salt NMR/10 Proton NMR/pdata/
- Source Data/D-Trp-O-Me hydrochloride salt NMR/10 Proton NMR/pdata/1/
- Source Data/D-Trp-O-Me hydrochloride salt NMR/10 Proton NMR/pdata/1/proc
- __MACOSX/Source Data/D-Trp-O-Me hydrochloride salt NMR/10 Proton NMR/pdata/
- __MACOSX/Source Data/D-Trp-O-Me hydrochloride salt NMR/10 Proton NMR/pdata/1/
- __MACOSX/Source Data/D-Trp-O-Me hydrochloride salt NMR/10 Proton NMR/pdata/1/._proc
- Source Data/D-Trp-O-Me hydrochloride salt NMR/10 Proton NMR/pdata/1/peaks
- __MACOSX/Source Data/D-Trp-O-Me hydrochloride salt NMR/10 Proton NMR/pdata/1/._peaks
- Source Data/D-Trp-O-Me hydrochloride salt NMR/10 Proton NMR/pdata/1/peakrng
- __MACOSX/Source Data/D-Trp-O-Me hydrochloride salt NMR/10 Proton NMR/pdata/1/._peakrng
- Source Data/D-Trp-O-Me hydrochloride salt NMR/10 Proton NMR/pdata/1/peaklist.xml
- __MACOSX/Source Data/D-Trp-O-Me hydrochloride salt NMR/10 Proton NMR/pdata/1/._peaklist.xml
- Source Data/D-Trp-O-Me hydrochloride salt NMR/10 Proton NMR/pdata/1/title
- __MACOSX/Source Data/D-Trp-O-Me hydrochloride salt NMR/10 Proton NMR/pdata/1/._title
- Source Data/D-Trp-O-Me hydrochloride salt NMR/10 Proton NMR/pdata/1/parm.txt
- __MACOSX/Source Data/D-Trp-O-Me hydrochloride salt NMR/10 Proton NMR/pdata/1/._parm.txt
- Source Data/D-Trp-O-Me hydrochloride salt NMR/10 Proton NMR/pdata/1/auditp.txt
- __MACOSX/Source Data/D-Trp-O-Me hydrochloride salt NMR/10 Proton NMR/pdata/1/._auditp.txt
- Source Data/D-Trp-O-Me hydrochloride salt NMR/10 Proton NMR/pdata/1/intrng
- __MACOSX/Source Data/D-Trp-O-Me hydrochloride salt NMR/10 Proton NMR/pdata/1/._intrng
- Source Data/D-Trp-O-Me hydrochloride salt NMR/10 Proton NMR/pdata/1/1r
- __MACOSX/Source Data/D-Trp-O-Me hydrochloride salt NMR/10 Proton NMR/pdata/1/._1r
- Source Data/D-Trp-O-Me hydrochloride salt NMR/10 Proton NMR/pdata/1/1i
- __MACOSX/Source Data/D-Trp-O-Me hydrochloride salt NMR/10 Proton NMR/pdata/1/._1i
- Source Data/D-Trp-O-Me hydrochloride salt NMR/10 Proton NMR/pdata/1/procs
- __MACOSX/Source Data/D-Trp-O-Me hydrochloride salt NMR/10 Proton NMR/pdata/1/._procs
- Source Data/D-Trp-O-Me hydrochloride salt NMR/10 Proton NMR/pdata/1/outd
- __MACOSX/Source Data/D-Trp-O-Me hydrochloride salt NMR/10 Proton NMR/pdata/1/._outd
- __MACOSX/Source Data/D-Trp-O-Me hydrochloride salt NMR/10 Proton NMR/pdata/._1
- __MACOSX/Source Data/D-Trp-O-Me hydrochloride salt NMR/10 Proton NMR/._pdata
- Source Data/D-Trp-O-Me hydrochloride salt NMR/10 Proton NMR/fid
- __MACOSX/Source Data/D-Trp-O-Me hydrochloride salt NMR/10 Proton NMR/._fid
- Source Data/D-Trp-O-Me hydrochloride salt NMR/10 Proton NMR/adcInfo_TRX1.xml
- __MACOSX/Source Data/D-Trp-O-Me hydrochloride salt NMR/10 Proton NMR/._adcInfo_TRX1.xml
- Source Data/D-Trp-O-Me hydrochloride salt NMR/10 Proton NMR/shimvalues
- __MACOSX/Source Data/D-Trp-O-Me hydrochloride salt NMR/10 Proton NMR/._shimvalues
- Source Data/D-Trp-O-Me hydrochloride salt NMR/10 Proton NMR/uxnmr.info
- __MACOSX/Source Data/D-Trp-O-Me hydrochloride salt NMR/10 Proton NMR/._uxnmr.info
- Source Data/D-Trp-O-Me hydrochloride salt NMR/10 Proton NMR/stanprogram3328
- __MACOSX/Source Data/D-Trp-O-Me hydrochloride salt NMR/10 Proton NMR/._stanprogram3328
- Source Data/D-Trp-O-Me hydrochloride salt NMR/10 Proton NMR/scon2
- __MACOSX/Source Data/D-Trp-O-Me hydrochloride salt NMR/10 Proton NMR/._scon2
- Source Data/D-Trp-O-Me hydrochloride salt NMR/10 Proton NMR/vtc_pid_settings
- __MACOSX/Source Data/D-Trp-O-Me hydrochloride salt NMR/10 Proton NMR/._vtc_pid_settings
- Source Data/D-Trp-O-Me hydrochloride salt NMR/10 Proton NMR/acqu
- __MACOSX/Source Data/D-Trp-O-Me hydrochloride salt NMR/10 Proton NMR/._acqu
- Source Data/D-Trp-O-Me hydrochloride salt NMR/10 Proton NMR/acqus
- __MACOSX/Source Data/D-Trp-O-Me hydrochloride salt NMR/10 Proton NMR/._acqus
- Source Data/D-Trp-O-Me hydrochloride salt NMR/10 Proton NMR/specpar
- __MACOSX/Source Data/D-Trp-O-Me hydrochloride salt NMR/10 Proton NMR/._specpar
- __MACOSX/Source Data/D-Trp-O-Me hydrochloride salt NMR/._10 Proton NMR
- __MACOSX/Source Data/._D-Trp-O-Me hydrochloride salt NMR
- Source Data/L-Trp-N-Boc NMR/
- Source Data/L-Trp-N-Boc NMR/2_13C NMR/
- Source Data/L-Trp-N-Boc NMR/2_13C NMR/uxnmr.par
- __MACOSX/Source Data/L-Trp-N-Boc NMR/
- __MACOSX/Source Data/L-Trp-N-Boc NMR/2_13C NMR/
- __MACOSX/Source Data/L-Trp-N-Boc NMR/2_13C NMR/._uxnmr.par
- Source Data/L-Trp-N-Boc NMR/2_13C NMR/prosol_History
- __MACOSX/Source Data/L-Trp-N-Boc NMR/2_13C NMR/._prosol_History
- Source Data/L-Trp-N-Boc NMR/2_13C NMR/stanprogram9946
- __MACOSX/Source Data/L-Trp-N-Boc NMR/2_13C NMR/._stanprogram9946
- Source Data/L-Trp-N-Boc NMR/2_13C NMR/pulseprogram
- __MACOSX/Source Data/L-Trp-N-Boc NMR/2_13C NMR/._pulseprogram
- Source Data/L-Trp-N-Boc NMR/2_13C NMR/format.temp
- __MACOSX/Source Data/L-Trp-N-Boc NMR/2_13C NMR/._format.temp
- Source Data/L-Trp-N-Boc NMR/2_13C NMR/audita.txt
- __MACOSX/Source Data/L-Trp-N-Boc NMR/2_13C NMR/._audita.txt
- Source Data/L-Trp-N-Boc NMR/2_13C NMR/pdata/
- Source Data/L-Trp-N-Boc NMR/2_13C NMR/pdata/1/
- Source Data/L-Trp-N-Boc NMR/2_13C NMR/pdata/1/proc
- __MACOSX/Source Data/L-Trp-N-Boc NMR/2_13C NMR/pdata/
- __MACOSX/Source Data/L-Trp-N-Boc NMR/2_13C NMR/pdata/1/
[truncated: 715 more entries]
