# Supplementary material for: Unveiling an indole alkaloid diketopiperazine biosynthetic pathway that features a unique stereoisomerase and multifunctional methyltransferase
Source: Nat Commun. 2023 May 3;14:2558. doi: 10.1038/s41467-023-38168-3 (PMC10156859; doi:10.1038/s41467-023-38168-3)
Supplement: Supplementary file 7 — Source Data [file 41467_2023_38168_MOESM7_ESM.zip › Source Data/L-Trp-D-Trp dipeptide NMR/11_13C NMR/pdata/1/peaklist.xml]

<?xml version="1.0" encoding="UTF-8"?>
<PeakList>
  <PeakList1D>
    <PeakList1DHeader creator="nmr" date="2021-02-24T23:47:16.093+05:30" expNo="11" name="RV-SJ-78" owner="" procNo="1" source="D:/NMRDATA/Dr. Rajesh_Lab/2021/FEB/data/nmrsu/nmr">
      <PeakPickDetails>F1=218.287094ppm, F2=-18.287107ppm, MI=0.00cm, MAXI=10000.00cm, PC=1.400
      </PeakPickDetails>
    </PeakList1DHeader>
    <Peak1D F1="172.727753" intensity="7.411962e-01" type="0"/>
    <Peak1D F1="155.545578" intensity="7.839224e-01" type="0"/>
    <Peak1D F1="136.577469" intensity="1.263028e+00" type="0"/>
    <Peak1D F1="136.436691" intensity="6.586769e-01" type="0"/>
    <Peak1D F1="127.836037" intensity="8.526841e-01" type="0"/>
    <Peak1D F1="127.487938" intensity="1.124456e+00" type="0"/>
    <Peak1D F1="124.220421" intensity="1.277278e+00" type="0"/>
    <Peak1D F1="124.111053" intensity="6.675646e-01" type="0"/>
    <Peak1D F1="121.447151" intensity="1.566893e+00" type="0"/>
    <Peak1D F1="121.216751" intensity="1.093309e+00" type="0"/>
    <Peak1D F1="119.023254" intensity="7.615002e-01" type="0"/>
    <Peak1D F1="118.917419" intensity="1.376315e+00" type="0"/>
    <Peak1D F1="118.572983" intensity="1.355530e+00" type="0"/>
    <Peak1D F1="118.470993" intensity="1.153837e+00" type="0"/>
    <Peak1D F1="111.892738" intensity="1.370230e+00" type="0"/>
    <Peak1D F1="111.649483" intensity="1.031042e+00" type="0"/>
    <Peak1D F1="110.551926" intensity="7.400966e-01" type="0"/>
    <Peak1D F1="109.758896" intensity="9.058325e-01" type="0"/>
    <Peak1D F1="78.430069" intensity="1.036965e+00" type="0"/>
    <Peak1D F1="55.220627" intensity="6.179951e-01" type="0"/>
    <Peak1D F1="53.521664" intensity="8.124048e-01" type="0"/>
    <Peak1D F1="52.293404" intensity="1.616576e+00" type="0"/>
    <Peak1D F1="40.615669" intensity="1.500000e+01" type="0"/>
    <Peak1D F1="40.407104" intensity="4.593971e+01" type="0"/>
    <Peak1D F1="40.198536" intensity="9.188174e+01" type="0"/>
    <Peak1D F1="39.989998" intensity="1.080301e+02" type="0"/>
    <Peak1D F1="39.781487" intensity="9.188242e+01" type="0"/>
    <Peak1D F1="39.572880" intensity="4.606512e+01" type="0"/>
    <Peak1D F1="39.364395" intensity="1.508572e+01" type="0"/>
    <Peak1D F1="28.598131" intensity="3.501341e+00" type="0"/>
    <Peak1D F1="28.276335" intensity="6.232599e-01" type="0"/>
    <Peak1D F1="27.651804" intensity="7.254655e-01" type="0"/>
    <Peak1D F1="14.556533" intensity="7.621031e-01" type="0"/>
  </PeakList1D>
</PeakList>
