# Supplementary material for: Unveiling an indole alkaloid diketopiperazine biosynthetic pathway that features a unique stereoisomerase and multifunctional methyltransferase
Source: Nat Commun. 2023 May 3;14:2558. doi: 10.1038/s41467-023-38168-3 (PMC10156859; doi:10.1038/s41467-023-38168-3)
Supplement: Supplementary file 7 — Source Data [file 41467_2023_38168_MOESM7_ESM.zip › Source Data/L-Trp-D-Trp dipeptide NMR/11_13C NMR/shimvalues]

# Wed Feb 24 18:17:50 2021
#$$PROBEIDENTIFIER=Z116098_0809
#$$PROBENAME=PA BBO 400S1 BBF-H-D-05 Z SP
#$$SHIMID=292722
#
# Active Shim Gradients
#
Z           		1590            
Z2          		-1697           
Z3          		122             
Z4          		3105            
Z5          		204             
Z6          		-950            
Z7          		694             
Z8          		9365            
X           		-1815           
XZ          		5076            
XZ2         		1370            
XZ3         		-27             
XZ4         		-171            
XZ5         		-5680           
Y           		803             
YZ          		-2633           
YZ2         		-1813           
YZ3         		381             
YZ4         		350             
YZ5         		-230            
XY          		1120            
XYZ         		-2051           
XYZ2        		-995            
XYZ3        		381             
XYZ4        		1028            
XYZ5        		0               
(X2-Y2)     		-1630           
(X2-Y2)Z    		2164            
(X2-Y2)Z2   		-820            
(X2-Y2)Z3   		-157            
(X2-Y2)Z4   		3591            
(X2-Y2)Z5   		0               
X3          		4575            
X3Z         		-1830           
Y3          		2742            
Y3Z         		352             
#
# Lock Parameter
#
FIELD		-1828.448
LOCKPHASE		 295.885
LOCKPOWER		 -20.000
LOCKGAIN		 107.769
LOCKDC		 -75.000
LOCKSHIFT		   2.490
LOOPGAIN		  -9.400
LOOPTIME		   0.464
LOOPFILTER		  50.000
#
IEEE64_VERSION_CODE 1
#
# Shim currents 
#
SHIM_SETTING [ 1]      872.61973237
SHIM_SETTING [ 2]    -5502.65903661
SHIM_SETTING [ 3]      -15.34124635
SHIM_SETTING [ 4]     8061.47674679
SHIM_SETTING [ 5]    -3365.68445189
SHIM_SETTING [ 6]    -3803.72261071
SHIM_SETTING [ 7]    11016.32927509
SHIM_SETTING [ 8]     9284.11265012
SHIM_SETTING [ 9]     1218.57938141
SHIM_SETTING [10]      807.20786624
SHIM_SETTING [11]        0.00000000
SHIM_SETTING [12]     2390.24600000
SHIM_SETTING [13]     3093.46500000
SHIM_SETTING [14]     3106.45300000
SHIM_SETTING [15]     2708.09300000
SHIM_SETTING [16]    -3452.36900000
SHIM_SETTING [17]    -1339.15600000
SHIM_SETTING [18]    -3718.76100000
SHIM_SETTING [19]    -6207.20700000
SHIM_SETTING [20]     3393.63100000
SHIM_SETTING [21]     1840.51000000
SHIM_SETTING [22]    -2255.18300000
SHIM_SETTING [23]    -2995.98400000
SHIM_SETTING [24]    -6245.74100000
SHIM_SETTING [25]     2487.34300000
SHIM_SETTING [26]     1834.63300000
SHIM_SETTING [27]     1331.70600000
SHIM_SETTING [28]    -3244.49400000
SHIM_SETTING [29]     1359.93500000
SHIM_SETTING [30]     1514.07600000
SHIM_SETTING [31]      -69.22400000
SHIM_SETTING [32]     1493.59800000
SHIM_SETTING [33]    -1562.80900000
SHIM_SETTING [34]     1976.20800000
SHIM_SETTING [35]     -865.85900000
SHIM_SETTING [36]     2508.19400000
SHIM_SETTING [37]     1627.73300000
SHIM_SETTING [38]      772.82900000
SHIM_SETTING [39]     3317.70200000
SHIM_SETTING [40]        0.00000000
