# Supplementary material for: Unveiling an indole alkaloid diketopiperazine biosynthetic pathway that features a unique stereoisomerase and multifunctional methyltransferase
Source: Nat Commun. 2023 May 3;14:2558. doi: 10.1038/s41467-023-38168-3 (PMC10156859; doi:10.1038/s41467-023-38168-3)
Supplement: Supplementary file 7 — Source Data [file 41467_2023_38168_MOESM7_ESM.zip › Source Data/L-Trp-D-Trp dipeptide NMR/10 Proton NMR/pdata/1/peaklist.xml]

<?xml version="1.0" encoding="UTF-8"?>
<PeakList>
  <PeakList1D>
    <PeakList1DHeader creator="nmr" date="2021-02-24T13:18:50.552+05:30" expNo="10" name="RV-SJ-78" owner="" procNo="1" source="D:/NMRDATA/Dr. Rajesh_Lab/2021/FEB/data/nmrsu/nmr">
      <PeakPickDetails>F1=16.407681ppm, F2=-4.071323ppm, MI=0.10cm, MAXI=10000.00cm, PC=1.000
      </PeakPickDetails>
    </PeakList1DHeader>
    <Peak1D F1="10.872543" intensity="3.132751e-01" type="0"/>
    <Peak1D F1="10.868797" intensity="3.194073e-01" type="0"/>
    <Peak1D F1="10.745208" intensity="2.402034e-01" type="0"/>
    <Peak1D F1="8.347725" intensity="1.739340e-01" type="0"/>
    <Peak1D F1="8.328370" intensity="1.779602e-01" type="0"/>
    <Peak1D F1="7.538457" intensity="1.978345e-01" type="0"/>
    <Peak1D F1="7.518894" intensity="2.355831e-01" type="0"/>
    <Peak1D F1="7.499602" intensity="2.327948e-01" type="0"/>
    <Peak1D F1="7.480001" intensity="2.241342e-01" type="0"/>
    <Peak1D F1="7.331949" intensity="2.947811e-01" type="0"/>
    <Peak1D F1="7.311347" intensity="5.700375e-01" type="0"/>
    <Peak1D F1="7.290338" intensity="2.898150e-01" type="0"/>
    <Peak1D F1="7.131485" intensity="3.122897e-01" type="0"/>
    <Peak1D F1="7.127403" intensity="2.967873e-01" type="0"/>
    <Peak1D F1="7.075709" intensity="1.746100e-01" type="0"/>
    <Peak1D F1="7.057257" intensity="4.025124e-01" type="0"/>
    <Peak1D F1="7.037367" intensity="4.286294e-01" type="0"/>
    <Peak1D F1="7.016892" intensity="1.793024e-01" type="0"/>
    <Peak1D F1="6.998264" intensity="4.981812e-01" type="0"/>
    <Peak1D F1="6.978167" intensity="3.948891e-01" type="0"/>
    <Peak1D F1="6.960738" intensity="1.910321e-01" type="0"/>
    <Peak1D F1="6.958727" intensity="1.854399e-01" type="0"/>
    <Peak1D F1="6.938829" intensity="1.695393e-01" type="0"/>
    <Peak1D F1="6.919984" intensity="2.283205e-01" type="0"/>
    <Peak1D F1="6.901659" intensity="1.066525e-01" type="0"/>
    <Peak1D F1="6.664210" intensity="1.927662e-01" type="0"/>
    <Peak1D F1="6.642967" intensity="1.996077e-01" type="0"/>
    <Peak1D F1="4.519970" intensity="1.308230e-01" type="0"/>
    <Peak1D F1="4.504916" intensity="1.260217e-01" type="0"/>
    <Peak1D F1="4.253991" intensity="1.116075e-01" type="0"/>
    <Peak1D F1="4.243061" intensity="1.101156e-01" type="0"/>
    <Peak1D F1="4.037618" intensity="2.408892e-01" type="0"/>
    <Peak1D F1="4.019825" intensity="2.438557e-01" type="0"/>
    <Peak1D F1="3.592323" intensity="2.071197e+00" type="0"/>
    <Peak1D F1="3.326365" intensity="1.500000e+01" type="0"/>
    <Peak1D F1="3.125622" intensity="1.704488e-01" type="0"/>
    <Peak1D F1="3.111912" intensity="1.430820e-01" type="0"/>
    <Peak1D F1="3.060114" intensity="1.875373e-01" type="0"/>
    <Peak1D F1="3.039647" intensity="1.934714e-01" type="0"/>
    <Peak1D F1="3.023821" intensity="1.116835e-01" type="0"/>
    <Peak1D F1="3.003533" intensity="1.061033e-01" type="0"/>
    <Peak1D F1="2.913554" intensity="1.248506e-01" type="0"/>
    <Peak1D F1="2.902748" intensity="1.183501e-01" type="0"/>
    <Peak1D F1="2.787708" intensity="1.063671e-01" type="0"/>
    <Peak1D F1="2.764529" intensity="1.118382e-01" type="0"/>
    <Peak1D F1="2.509353" intensity="1.062872e+00" type="0"/>
    <Peak1D F1="2.504920" intensity="2.280801e+00" type="0"/>
    <Peak1D F1="2.500399" intensity="3.148390e+00" type="0"/>
    <Peak1D F1="2.495888" intensity="2.261009e+00" type="0"/>
    <Peak1D F1="2.491480" intensity="1.051694e+00" type="0"/>
    <Peak1D F1="1.987999" intensity="1.046238e+00" type="0"/>
    <Peak1D F1="1.292340" intensity="3.851284e+00" type="0"/>
    <Peak1D F1="1.261981" intensity="1.283406e-01" type="0"/>
    <Peak1D F1="1.235761" intensity="2.188488e-01" type="0"/>
    <Peak1D F1="1.191775" intensity="3.178867e-01" type="0"/>
    <Peak1D F1="1.173990" intensity="6.101674e-01" type="0"/>
    <Peak1D F1="1.156201" intensity="3.250951e-01" type="0"/>
    <Peak1D F1="1.117588" intensity="3.870620e-01" type="0"/>
  </PeakList1D>
</PeakList>
