# Supplementary material for: Unveiling an indole alkaloid diketopiperazine biosynthetic pathway that features a unique stereoisomerase and multifunctional methyltransferase
Source: Nat Commun. 2023 May 3;14:2558. doi: 10.1038/s41467-023-38168-3 (PMC10156859; doi:10.1038/s41467-023-38168-3)
Supplement: Supplementary file 7 — Source Data [file 41467_2023_38168_MOESM7_ESM.zip › Source Data/L-Trp-D-Trp dipeptide NMR/10 Proton NMR/pdata/1/auditp.txt]

##TITLE= Audit trail, TopSpin 4.0.7
##JCAMPDX= 5.01
##ORIGIN= Bruker BioSpin GmbH
##OWNER= nmr
$$ D:/NMRDATA/Dr. Rajesh_Lab/2021/FEB/data/nmrsu/nmr/RV-SJ-78/10/pdata/1/auditp.txt
##AUDIT TRAIL=  $$ (NUMBER, WHEN, WHO, WHERE, PROCESS, VERSION, WHAT)
(   1,<2021-02-24 07:49:24.502 +0000>,<root>,<BladeEpu>,<go4>,<TopSpin 4.0.7>,
      <created by zg on 'AVNEO 400 MHz' (NMRLAB) by user 'NMRLAB\nmr'
       on data set with UUID '9876d6a6-7674-11eb-a39f-00139529db36'
       started at 2021-02-24 07:47:51.185 +0000, POWCHK enabled, PULCHK disabled,
       completed at 2021-02-24 07:49:24.501 +0000
       configuration hash MD5:
       BD 06 8C 66 C0 F1 03 6B 91 9E DE 62 D0 78 D2 F1
       double data hash MD5: 64K
       EC A6 56 17 59 7E 5A CD 43 BF 29 AA 4F 8F 61 EC>)
$$ D:/NMRDATA/Dr. Rajesh_Lab/2021/FEB/data/nmrsu/nmr/RV-SJ-78/10/audita.txt
(   2,<2021-02-24 13:18:48.943 +0530>,<nmr>,<NMRLAB>,<xwish3>,<TopSpin 4.0.7>,
      <ICON-NMR User ID: nmrsu
       double data hash MD5: 64K
       EC A6 56 17 59 7E 5A CD 43 BF 29 AA 4F 8F 61 EC>)
(   3,<2021-02-24 13:18:49.568 +0530>,<nmr>,<NMRLAB>,<proc1d>,<TopSpin 4.0.7>,
      <Start of raw data processing
       ef LB = 0.3 FT_mod = 6 PKNL = 1 SI = 64K 
       data hash MD5: 64K
       B7 62 B3 8C B5 9F 2F AD C6 7C 7B D9 67 01 0A 07>)
$$ D:/NMRDATA/Dr. Rajesh_Lab/2021/FEB/data/nmrsu/nmr/RV-SJ-78/10/pdata/1/auditp.txt
(   4,<2021-02-24 13:18:50.396 +0530>,<nmr>,<NMRLAB>,<proc1d>,<TopSpin 4.0.7>,
      <apk0 
       data hash MD5: 64K
       3D E7 A0 FB 02 15 54 A4 E4 08 A4 3B D4 B7 78 DF>)
(   5,<2021-02-24 13:18:50.490 +0530>,<nmr>,<NMRLAB>,<proc1d>,<TopSpin 4.0.7>,
      <abs ABSG = 5 
       data hash MD5: 64K
       35 83 FB 70 26 60 EF F7 B4 B4 31 86 44 5F 5D 7D>)
##END=

$$ hash MD5
$$ 5A F3 E7 6E C5 08 91 AE FE 74 EC 02 AD C3 08 B6
