# Supplementary material for: Unveiling an indole alkaloid diketopiperazine biosynthetic pathway that features a unique stereoisomerase and multifunctional methyltransferase
Source: Nat Commun. 2023 May 3;14:2558. doi: 10.1038/s41467-023-38168-3 (PMC10156859; doi:10.1038/s41467-023-38168-3)
Supplement: Supplementary file 7 — Source Data [file 41467_2023_38168_MOESM7_ESM.zip › Source Data/L-Trp-D-Trp dipeptide NMR/10 Proton NMR/pdata/1/intrng]

P 0
10.997944   10.812953
10.812640   10.609213
8.577749   8.400258
8.399945   8.205892
7.767163   7.593109
7.592797   7.404681
7.404368   7.223127
7.222815   6.787211
6.786899   6.517537
6.273174   6.023811
4.697938   4.380766
4.380453   4.077968
4.077655   3.898602
3.725172   3.470185
3.469872   3.214260
3.213947   2.977396
2.977084   2.814279
2.813967   2.692410
2.692098   2.561167
2.560854   2.355864
2.212434   1.724332
1.586839   1.418097
1.417785   1.002180
1.001867   0.909372
0.909059   0.631260
