# Supplementary material for: Unveiling an indole alkaloid diketopiperazine biosynthetic pathway that features a unique stereoisomerase and multifunctional methyltransferase
Source: Nat Commun. 2023 May 3;14:2558. doi: 10.1038/s41467-023-38168-3 (PMC10156859; doi:10.1038/s41467-023-38168-3)
Supplement: Supplementary file 7 — Source Data [file 41467_2023_38168_MOESM7_ESM.zip › Source Data/D-Trp-O-Me hydrochloride salt NMR/11_13C NMR/pdata/1/peakrng]

P    #regions in PPM
# 2021-02-19 07:12:55 +0530  nmr@NMRLAB
# low field   high field   mi   maxi
  218.287094116211  -18.2871077727599  0.000  10000.000  # for region 1
