# Supplementary material for: Unveiling an indole alkaloid diketopiperazine biosynthetic pathway that features a unique stereoisomerase and multifunctional methyltransferase
Source: Nat Commun. 2023 May 3;14:2558. doi: 10.1038/s41467-023-38168-3 (PMC10156859; doi:10.1038/s41467-023-38168-3)
Supplement: Supplementary file 7 — Source Data [file 41467_2023_38168_MOESM7_ESM.zip › Source Data/D-Trp-O-Me hydrochloride salt NMR/11_13C NMR/pdata/1/peaklist.xml]

<?xml version="1.0" encoding="UTF-8"?>
<PeakList>
  <PeakList1D>
    <PeakList1DHeader creator="nmr" date="2021-02-19T07:12:55.445+05:30" expNo="11" name="RV-SJ-74" owner="" procNo="1" source="D:/NMRDATA/Dr. Rajesh_Lab/2021/FEB/data/nmrsu/nmr">
      <PeakPickDetails>F1=218.287094ppm, F2=-18.287107ppm, MI=0.00cm, MAXI=10000.00cm, PC=1.400
      </PeakPickDetails>
    </PeakList1DHeader>
    <Peak1D F1="169.419205" intensity="1.447956e+00" type="0"/>
    <Peak1D F1="137.058762" intensity="1.314494e-01" type="0"/>
    <Peak1D F1="136.903030" intensity="1.491774e+00" type="0"/>
    <Peak1D F1="126.817810" intensity="1.573236e+00" type="0"/>
    <Peak1D F1="124.503326" intensity="2.346417e-01" type="0"/>
    <Peak1D F1="124.340118" intensity="3.133345e+00" type="0"/>
    <Peak1D F1="121.539894" intensity="3.855575e+00" type="0"/>
    <Peak1D F1="118.926682" intensity="3.847004e+00" type="0"/>
    <Peak1D F1="117.482407" intensity="3.693958e+00" type="0"/>
    <Peak1D F1="111.377647" intensity="3.575724e-01" type="0"/>
    <Peak1D F1="111.324608" intensity="3.535649e+00" type="0"/>
    <Peak1D F1="106.055504" intensity="1.814279e+00" type="0"/>
    <Peak1D F1="53.270752" intensity="2.107416e+00" type="0"/>
    <Peak1D F1="52.294079" intensity="3.527276e+00" type="0"/>
    <Peak1D F1="48.505501" intensity="6.037727e-02" type="0"/>
    <Peak1D F1="48.294552" intensity="1.950551e+00" type="0"/>
    <Peak1D F1="48.080246" intensity="6.446448e+00" type="0"/>
    <Peak1D F1="47.998783" intensity="3.870905e-01" type="0"/>
    <Peak1D F1="47.868832" intensity="1.189241e+01" type="0"/>
    <Peak1D F1="47.785538" intensity="4.802856e-01" type="0"/>
    <Peak1D F1="47.654369" intensity="1.500000e+01" type="0"/>
    <Peak1D F1="47.574757" intensity="4.400623e-01" type="0"/>
    <Peak1D F1="47.443069" intensity="1.213040e+01" type="0"/>
    <Peak1D F1="47.228523" intensity="6.355716e+00" type="0"/>
    <Peak1D F1="47.017262" intensity="2.054416e+00" type="0"/>
    <Peak1D F1="26.149040" intensity="2.425159e+00" type="0"/>
  </PeakList1D>
</PeakList>
