# Supplementary material for: Unveiling an indole alkaloid diketopiperazine biosynthetic pathway that features a unique stereoisomerase and multifunctional methyltransferase
Source: Nat Commun. 2023 May 3;14:2558. doi: 10.1038/s41467-023-38168-3 (PMC10156859; doi:10.1038/s41467-023-38168-3)
Supplement: Supplementary file 7 — Source Data [file 41467_2023_38168_MOESM7_ESM.zip › Source Data/D-Trp-O-Me hydrochloride salt NMR/11_13C NMR/pdata/1/parm.txt]

Current Data Parameters
NAME           RV-SJ-74              
EXPNO                11              
PROCNO                1              

F2 - Acquisition Parameters
Date_          20210219              
Time               7.12 h            
INSTRUM   AVNEO 400 MHz              
PROBHD   Z116098_0809 (              
PULPROG          zgpg30              
TD                65536              
SOLVENT            MeOD              
NS                 1024              
DS                    4              
SWH           23809.523 Hz           
FIDRES         0.726609 Hz           
AQ            1.3762560 sec          
RG              54.2535              
DW               21.000 usec         
DE                 6.50 usec         
TE                298.1 K            
D1           2.00000000 sec          
D11          0.03000000 sec          
TD0                   1              
SFO1        100.6530068 MHz          
NUC1                13C              
P0                 3.33 usec         
P1                10.00 usec         
PLW1        79.87599945 W            
SFO2        400.2516010 MHz          
NUC2                 1H              
CPDPRG[2        waltz65              
PCPD2             90.00 usec         
PLW2        20.41300011 W            
PLW12        0.25200999 W            
PLW13        0.12676001 W            

F2 - Processing parameters
SI                32768              
SF          100.6429426 MHz          
WDW                  EM              
SSB      0              
LB                 1.00 Hz           
GB       0              
PC                 1.40              
