# Supplementary material for: Unveiling an indole alkaloid diketopiperazine biosynthetic pathway that features a unique stereoisomerase and multifunctional methyltransferase
Source: Nat Commun. 2023 May 3;14:2558. doi: 10.1038/s41467-023-38168-3 (PMC10156859; doi:10.1038/s41467-023-38168-3)
Supplement: Supplementary file 7 — Source Data [file 41467_2023_38168_MOESM7_ESM.zip › Source Data/D-Trp-O-Me hydrochloride salt NMR/11_13C NMR/pdata/1/auditp.txt]

##TITLE= Audit trail, TopSpin 4.0.7
##JCAMPDX= 5.01
##ORIGIN= Bruker BioSpin GmbH
##OWNER= nmr
$$ D:/NMRDATA/Dr. Rajesh_Lab/2021/FEB/data/nmrsu/nmr/RV-SJ-74/11/pdata/1/auditp.txt
##AUDIT TRAIL=  $$ (NUMBER, WHEN, WHO, WHERE, PROCESS, VERSION, WHAT)
(   1,<2021-02-19 01:42:59.844 +0000>,<root>,<BladeEpu>,<go4>,<TopSpin 4.0.7>,
      <created by zg on 'AVNEO 400 MHz' (NMRLAB) by user 'NMRLAB\nmr'
       on data set with UUID '90a91fe2-724b-11eb-9f1e-00139529db36'
       started at 2021-02-19 00:44:04.078 +0000, POWCHK enabled, PULCHK disabled,
       completed at 2021-02-19 01:42:59.843 +0000
       configuration hash MD5:
       BD 06 8C 66 C0 F1 03 6B 91 9E DE 62 D0 78 D2 F1
       double data hash MD5: 64K
       24 53 95 99 CA B1 D9 BB 44 14 64 DD 24 49 73 A2>)
$$ D:/NMRDATA/Dr. Rajesh_Lab/2021/FEB/data/nmrsu/nmr/RV-SJ-74/11/audita.txt
(   2,<2021-02-19 07:12:51.899 +0530>,<nmr>,<NMRLAB>,<xwish3>,<TopSpin 4.0.7>,
      <ICON-NMR User ID: nmrsu
       double data hash MD5: 64K
       24 53 95 99 CA B1 D9 BB 44 14 64 DD 24 49 73 A2>)
(   3,<2021-02-19 07:12:55.179 +0530>,<nmr>,<NMRLAB>,<proc1d>,<TopSpin 4.0.7>,
      <Start of raw data processing
       ef LB = 1 FT_mod = 6 PKNL = 1 SI = 32K 
       data hash MD5: 32K
       45 78 CD 12 46 EE B7 1E FD 41 69 01 1C 22 D3 23>)
$$ D:/NMRDATA/Dr. Rajesh_Lab/2021/FEB/data/nmrsu/nmr/RV-SJ-74/11/pdata/1/auditp.txt
(   4,<2021-02-19 07:12:55.289 +0530>,<nmr>,<NMRLAB>,<proc1d>,<TopSpin 4.0.7>,
      <apk 
       data hash MD5: 32K
       2E DF 0B 9C 91 77 9B B9 60 F1 7F 04 1F 56 29 F7>)
(   5,<2021-02-19 07:12:55.382 +0530>,<nmr>,<NMRLAB>,<proc1d>,<TopSpin 4.0.7>,
      <abs ABSG = 5 
       data hash MD5: 32K
       90 43 CF 5D 22 05 63 A9 A6 F8 EF 26 45 2A 94 00>)
##END=

$$ hash MD5
$$ 9A 19 87 99 3B 47 FC C5 90 5E FB 7F 38 BB 02 6F
