# Supplementary material for: Unveiling an indole alkaloid diketopiperazine biosynthetic pathway that features a unique stereoisomerase and multifunctional methyltransferase
Source: Nat Commun. 2023 May 3;14:2558. doi: 10.1038/s41467-023-38168-3 (PMC10156859; doi:10.1038/s41467-023-38168-3)
Supplement: Supplementary file 7 — Source Data [file 41467_2023_38168_MOESM7_ESM.zip › Source Data/D-Trp-O-Me hydrochloride salt NMR/11_13C NMR/pdata/1/intrng]

P 0
169.691484   169.236645
124.712929   124.135356
121.955015   121.334123
119.312615   118.655625
117.868681   117.291107
111.645324   111.053311
106.367744   105.869586
53.599163   52.963832
52.595629   52.090252
48.567052   46.812672
26.518175   25.796208
