# Supplementary material for: Unveiling an indole alkaloid diketopiperazine biosynthetic pathway that features a unique stereoisomerase and multifunctional methyltransferase
Source: Nat Commun. 2023 May 3;14:2558. doi: 10.1038/s41467-023-38168-3 (PMC10156859; doi:10.1038/s41467-023-38168-3)
Supplement: Supplementary file 7 — Source Data [file 41467_2023_38168_MOESM7_ESM.zip › Source Data/D-Trp-O-Me hydrochloride salt NMR/10 Proton NMR/audita.txt]

##TITLE= Audit trail, TopSpin 4.0.7
##JCAMPDX= 5.01
##ORIGIN= Bruker BioSpin GmbH
##OWNER= root
$$ /root/.topspin-BladeEpu/local_acqu/RV-SJ-74/10/audita.txt
##AUDIT TRAIL=  $$ (NUMBER, WHEN, WHO, WHERE, PROCESS, VERSION, WHAT)
(   1,<2021-02-18 12:42:42.773 +0000>,<root>,<BladeEpu>,<go4>,<TopSpin 4.0.7>,
      <created by zg on 'AVNEO 400 MHz' (NMRLAB) by user 'NMRLAB\nmr'
       on data set with UUID '933d64da-71e6-11eb-9caf-00139529db36'
       started at 2021-02-18 12:41:09.225 +0000, POWCHK enabled, PULCHK disabled,
       completed at 2021-02-18 12:42:42.772 +0000
       configuration hash MD5:
       BD 06 8C 66 C0 F1 03 6B 91 9E DE 62 D0 78 D2 F1
       double data hash MD5: 64K
       35 81 D8 90 58 62 5C 2F C6 35 F7 EE E9 E0 CD 46>)
$$ D:/NMRDATA/Dr. Rajesh_Lab/2021/FEB/data/nmrsu/nmr/RV-SJ-74/10/audita.txt
(   2,<2021-02-18 18:12:37.673 +0530>,<nmr>,<NMRLAB>,<xwish3>,<TopSpin 4.0.7>,
      <ICON-NMR User ID: nmrsu
       double data hash MD5: 64K
       35 81 D8 90 58 62 5C 2F C6 35 F7 EE E9 E0 CD 46>)
##END=

$$ hash MD5
$$ 09 7D F7 73 69 84 6E 57 B1 FD E7 AC FF 19 F0 06
