# Supplementary material for: Unveiling an indole alkaloid diketopiperazine biosynthetic pathway that features a unique stereoisomerase and multifunctional methyltransferase
Source: Nat Commun. 2023 May 3;14:2558. doi: 10.1038/s41467-023-38168-3 (PMC10156859; doi:10.1038/s41467-023-38168-3)
Supplement: Supplementary file 7 — Source Data [file 41467_2023_38168_MOESM7_ESM.zip › Source Data/D-Trp-O-Me hydrochloride salt NMR/10 Proton NMR/pdata/1/peakrng]

P    #regions in PPM
# 2021-02-18 18:12:39 +0530  nmr@NMRLAB
# low field   high field   mi   maxi
  16.285400390625  -4.1936008668112  0.100  10000.000  # for region 1
