# Supplementary material for: Unveiling an indole alkaloid diketopiperazine biosynthetic pathway that features a unique stereoisomerase and multifunctional methyltransferase
Source: Nat Commun. 2023 May 3;14:2558. doi: 10.1038/s41467-023-38168-3 (PMC10156859; doi:10.1038/s41467-023-38168-3)
Supplement: Supplementary file 7 — Source Data [file 41467_2023_38168_MOESM7_ESM.zip › Source Data/D-Trp-O-Me hydrochloride salt NMR/10 Proton NMR/pdata/1/peaklist.xml]

<?xml version="1.0" encoding="UTF-8"?>
<PeakList>
  <PeakList1D>
    <PeakList1DHeader creator="nmr" date="2021-02-18T18:12:39.235+05:30" expNo="10" name="RV-SJ-74" owner="" procNo="1" source="D:/NMRDATA/Dr. Rajesh_Lab/2021/FEB/data/nmrsu/nmr">
      <PeakPickDetails>F1=16.285400ppm, F2=-4.193601ppm, MI=0.10cm, MAXI=10000.00cm, PC=1.000
      </PeakPickDetails>
    </PeakList1DHeader>
    <Peak1D F1="7.442719" intensity="1.597072e+00" type="0"/>
    <Peak1D F1="7.423017" intensity="1.713155e+00" type="0"/>
    <Peak1D F1="7.306251" intensity="1.688430e+00" type="0"/>
    <Peak1D F1="7.285995" intensity="1.942477e+00" type="0"/>
    <Peak1D F1="7.138130" intensity="1.369749e-01" type="0"/>
    <Peak1D F1="7.120734" intensity="3.793603e+00" type="0"/>
    <Peak1D F1="7.051263" intensity="7.610459e-01" type="0"/>
    <Peak1D F1="7.049635" intensity="7.855654e-01" type="0"/>
    <Peak1D F1="7.031898" intensity="1.565863e+00" type="0"/>
    <Peak1D F1="7.013885" intensity="1.025429e+00" type="0"/>
    <Peak1D F1="7.011903" intensity="9.734308e-01" type="0"/>
    <Peak1D F1="6.976319" intensity="1.157671e+00" type="0"/>
    <Peak1D F1="6.974693" intensity="1.166638e+00" type="0"/>
    <Peak1D F1="6.956791" intensity="1.659233e+00" type="0"/>
    <Peak1D F1="6.939075" intensity="7.174387e-01" type="0"/>
    <Peak1D F1="4.900362" intensity="1.407482e-01" type="0"/>
    <Peak1D F1="4.754333" intensity="2.375153e+01" type="0"/>
    <Peak1D F1="4.233183" intensity="7.779670e-01" type="0"/>
    <Peak1D F1="4.216164" intensity="1.190478e+00" type="0"/>
    <Peak1D F1="4.201532" intensity="8.107526e-01" type="0"/>
    <Peak1D F1="3.850941" intensity="1.106124e-01" type="0"/>
    <Peak1D F1="3.668029" intensity="1.500000e+01" type="0"/>
    <Peak1D F1="3.479906" intensity="1.119859e-01" type="0"/>
    <Peak1D F1="3.380280" intensity="5.552692e-01" type="0"/>
    <Peak1D F1="3.366412" intensity="5.695071e-01" type="0"/>
    <Peak1D F1="3.342481" intensity="1.361948e+00" type="0"/>
    <Peak1D F1="3.328624" intensity="1.288484e+00" type="0"/>
    <Peak1D F1="3.301013" intensity="1.376342e+00" type="0"/>
    <Peak1D F1="3.283201" intensity="1.321488e+00" type="0"/>
    <Peak1D F1="3.263239" intensity="5.647439e-01" type="0"/>
    <Peak1D F1="3.245380" intensity="5.547926e-01" type="0"/>
    <Peak1D F1="3.238407" intensity="6.417589e-01" type="0"/>
    <Peak1D F1="3.207656" intensity="3.420443e-01" type="0"/>
    <Peak1D F1="3.203642" intensity="6.343874e-01" type="0"/>
    <Peak1D F1="3.199614" intensity="8.831967e-01" type="0"/>
    <Peak1D F1="3.195582" intensity="6.335326e-01" type="0"/>
    <Peak1D F1="3.191575" intensity="3.364865e-01" type="0"/>
  </PeakList1D>
</PeakList>
