# Supplementary material for: Unveiling an indole alkaloid diketopiperazine biosynthetic pathway that features a unique stereoisomerase and multifunctional methyltransferase
Source: Nat Commun. 2023 May 3;14:2558. doi: 10.1038/s41467-023-38168-3 (PMC10156859; doi:10.1038/s41467-023-38168-3)
Supplement: Supplementary file 7 — Source Data [file 41467_2023_38168_MOESM7_ESM.zip › Source Data/D-Trp-O-Me hydrochloride salt NMR/10 Proton NMR/pdata/1/parm.txt]

Current Data Parameters
NAME           RV-SJ-74              
EXPNO                10              
PROCNO                1              

F2 - Acquisition Parameters
Date_          20210218              
Time              18.12 h            
INSTRUM   AVNEO 400 MHz              
PROBHD   Z116098_0809 (              
PULPROG            zg30              
TD                65536              
SOLVENT            MeOD              
NS                   16              
DS                    2              
SWH            8196.722 Hz           
FIDRES         0.250144 Hz           
AQ            3.9976959 sec          
RG                  100              
DW               61.000 usec         
DE                13.54 usec         
TE                298.1 K            
D1           1.00000000 sec          
TD0                   1              
SFO1        400.2524715 MHz          
NUC1                 1H              
P0                 3.33 usec         
P1                10.00 usec         
PLW1        20.41300011 W            

F2 - Processing parameters
SI                65536              
SF          400.2500517 MHz          
WDW                  EM              
SSB      0              
LB                 0.30 Hz           
GB       0              
PC                 1.00              
