# Supplementary material for: Unveiling an indole alkaloid diketopiperazine biosynthetic pathway that features a unique stereoisomerase and multifunctional methyltransferase
Source: Nat Commun. 2023 May 3;14:2558. doi: 10.1038/s41467-023-38168-3 (PMC10156859; doi:10.1038/s41467-023-38168-3)
Supplement: Supplementary file 7 — Source Data [file 41467_2023_38168_MOESM7_ESM.zip › Source Data/L-Trp-N-Boc NMR/2_13C NMR/pdata/1/peaklist.xml]

<?xml version="1.0" encoding="UTF-8"?>
<PeakList>
  <PeakList1D>
    <PeakList1DHeader creator="nmrsu" date="2019-08-14T01:51:40.621+05:30" expNo="2" name="RV-SJ-1A-13-8" owner="" procNo="1" source="D:/NMRDATA/Dr. Rajesh_Lab/AUG 2019/data/nmrsu/nmr">
      <PeakPickDetails>F1=218.287094ppm, F2=-18.287107ppm, MI=0.00cm, MAXI=10000.00cm, PC=1.400
      </PeakPickDetails>
    </PeakList1DHeader>
    <Peak1D F1="174.422974" intensity="1.292372e+00" type="0"/>
    <Peak1D F1="155.868729" intensity="1.235008e+00" type="0"/>
    <Peak1D F1="136.548477" intensity="1.312593e+00" type="0"/>
    <Peak1D F1="127.638985" intensity="1.199286e+00" type="0"/>
    <Peak1D F1="124.114746" intensity="1.529784e+00" type="0"/>
    <Peak1D F1="121.353104" intensity="2.465927e+00" type="0"/>
    <Peak1D F1="118.801880" intensity="2.057889e+00" type="0"/>
    <Peak1D F1="118.606674" intensity="1.415437e+00" type="0"/>
    <Peak1D F1="111.847916" intensity="2.018332e+00" type="0"/>
    <Peak1D F1="110.632805" intensity="1.207298e+00" type="0"/>
    <Peak1D F1="78.466240" intensity="1.963112e+00" type="0"/>
    <Peak1D F1="54.975681" intensity="1.262611e+00" type="0"/>
    <Peak1D F1="40.620564" intensity="1.500000e+01" type="0"/>
    <Peak1D F1="40.411827" intensity="4.598386e+01" type="0"/>
    <Peak1D F1="40.203190" intensity="9.168843e+01" type="0"/>
    <Peak1D F1="39.994537" intensity="1.077210e+02" type="0"/>
    <Peak1D F1="39.785873" intensity="9.146366e+01" type="0"/>
    <Peak1D F1="39.577137" intensity="4.550046e+01" type="0"/>
    <Peak1D F1="39.368725" intensity="1.491457e+01" type="0"/>
    <Peak1D F1="28.641182" intensity="5.694245e+00" type="0"/>
    <Peak1D F1="27.261194" intensity="1.338379e+00" type="0"/>
    <Peak1D F1="0.581659" intensity="7.734074e-01" type="0"/>
  </PeakList1D>
</PeakList>
