# Supplementary material for: Unveiling an indole alkaloid diketopiperazine biosynthetic pathway that features a unique stereoisomerase and multifunctional methyltransferase
Source: Nat Commun. 2023 May 3;14:2558. doi: 10.1038/s41467-023-38168-3 (PMC10156859; doi:10.1038/s41467-023-38168-3)
Supplement: Supplementary file 7 — Source Data [file 41467_2023_38168_MOESM7_ESM.zip › Source Data/L-Trp-N-Boc NMR/2_13C NMR/pdata/1/outd]

##TITLE= Parameter file, TopSpin 4.0.6
##JCAMPDX= 5.0
##DATATYPE= Parameter Values
##NPOINTS= 1	$$ modification sequence number
##ORIGIN= Bruker BioSpin GmbH
##OWNER= nmrsu
$$ 2019-08-14 00:49:36.842 +0530  nmrsu@CZC8327R49
$$ D:/NMRDATA/Dr. Rajesh_Lab/AUG 2019/data/nmrsu/nmr/RV-SJ-1A-13-8/2/pdata/1/outd
$$ process C:\Bruker\TopSpin4.0.6\prog\mod\xwish3.exe
##$CURPLOT= <>
##$CURPRIN= <$>
##$DFORMAT= <normdp>
##$LAYOUT= <+/1D_X.xwp>
##$LFORMAT= <normlp>
##$PFORMAT= <normpl>
##END=
