# Supplementary material for: Unveiling an indole alkaloid diketopiperazine biosynthetic pathway that features a unique stereoisomerase and multifunctional methyltransferase
Source: Nat Commun. 2023 May 3;14:2558. doi: 10.1038/s41467-023-38168-3 (PMC10156859; doi:10.1038/s41467-023-38168-3)
Supplement: Supplementary file 7 — Source Data [file 41467_2023_38168_MOESM7_ESM.zip › Source Data/L-Trp-N-Boc NMR/2_13C NMR/shimvalues]

# Wed Aug 14 01:51:36 2019
#$$PROBEIDENTIFIER=Z116098_0809
#$$PROBENAME=PA BBO 400S1 BBF-H-D-05 Z SP
#$$SHIMID=292722
#
# Active Shim Gradients
#
Z           		1669            
Z2          		-1561           
Z3          		126             
Z4          		2956            
Z5          		-48             
Z6          		317             
Z7          		2506            
Z8          		5729            
X           		-1681           
XZ          		5198            
XZ2         		1364            
XZ3         		-169            
XZ4         		-187            
XZ5         		-4161           
Y           		779             
YZ          		-2906           
YZ2         		-1853           
YZ3         		639             
YZ4         		570             
YZ5         		-2415           
XY          		1164            
XYZ         		-2130           
XYZ2        		-766            
XYZ3        		806             
XYZ4        		472             
XYZ5        		0               
(X2-Y2)     		-1755           
(X2-Y2)Z    		2168            
(X2-Y2)Z2   		-703            
(X2-Y2)Z3   		-51             
(X2-Y2)Z4   		2793            
(X2-Y2)Z5   		0               
X3          		4550            
X3Z         		-1407           
Y3          		2871            
Y3Z         		581             
#
# Lock Parameter
#
FIELD		-1668.699
LOCKPHASE		285.776 
LOCKPOWER		-20.000 
LOCKGAIN		110.932 
LOCKDC		-75.000 
LOCKSHIFT		2.490   
LOOPGAIN		-9.400  
LOOPTIME		0.464   
LOOPFILTER		50.000  
#
IEEE64_VERSION_CODE 1
#
# Shim currents 
#
SHIM_SETTING [1 ]  1126.43987632   
SHIM_SETTING [2 ]  -3928.26865704  
SHIM_SETTING [3 ]  -1286.72733400  
SHIM_SETTING [4 ]  3290.63519528   
SHIM_SETTING [5 ]  -1989.20100624  
SHIM_SETTING [6 ]  -1388.10934305  
SHIM_SETTING [7 ]  10432.73568888  
SHIM_SETTING [8 ]  5444.69384659   
SHIM_SETTING [9 ]  1722.48920582   
SHIM_SETTING [10]  629.94227357    
SHIM_SETTING [11]  0.00000000      
SHIM_SETTING [12]  2290.13500000   
SHIM_SETTING [13]  3452.44200000   
SHIM_SETTING [14]  2889.02600000   
SHIM_SETTING [15]  3332.62700000   
SHIM_SETTING [16]  -3867.78400000  
SHIM_SETTING [17]  -645.80300000   
SHIM_SETTING [18]  -4104.03200000  
SHIM_SETTING [19]  -4714.74400000  
SHIM_SETTING [20]  2005.91600000   
SHIM_SETTING [21]  1588.47300000   
SHIM_SETTING [22]  -2673.56000000  
SHIM_SETTING [23]  -2472.52100000  
SHIM_SETTING [24]  -5593.38800000  
SHIM_SETTING [25]  1940.96400000   
SHIM_SETTING [26]  1072.83700000   
SHIM_SETTING [27]  1524.47800000   
SHIM_SETTING [28]  -3969.53300000  
SHIM_SETTING [29]  1324.24100000   
SHIM_SETTING [30]  665.45000000    
SHIM_SETTING [31]  -1164.79000000  
SHIM_SETTING [32]  2364.08700000   
SHIM_SETTING [33]  -1328.87000000  
SHIM_SETTING [34]  1742.07300000   
SHIM_SETTING [35]  -758.38300000   
SHIM_SETTING [36]  3263.88900000   
SHIM_SETTING [37]  3849.39100000   
SHIM_SETTING [38]  -1107.90800000  
SHIM_SETTING [39]  3975.01200000   
SHIM_SETTING [40]  0.00000000      
