# Supplementary material for: Unveiling an indole alkaloid diketopiperazine biosynthetic pathway that features a unique stereoisomerase and multifunctional methyltransferase
Source: Nat Commun. 2023 May 3;14:2558. doi: 10.1038/s41467-023-38168-3 (PMC10156859; doi:10.1038/s41467-023-38168-3)
Supplement: Supplementary file 7 — Source Data [file 41467_2023_38168_MOESM7_ESM.zip › Source Data/L-Trp-N-Boc NMR/1 Proton NMR/audita.txt]

##TITLE= Audit trail, TopSpin 4.0.6
##JCAMPDX= 5.01
##ORIGIN= Bruker BioSpin GmbH
##OWNER= root
$$ /root/.topspin-BladeEpu/local_acqu/RV-SJ-1A-13-8/1/audita.txt
##AUDIT TRAIL=  $$ (NUMBER, WHEN, WHO, WHERE, PROCESS, VERSION, WHAT)
(   1,<2019-08-13 06:03:35.320 +0000>,<root>,<BladeEpu>,<go4>,<TopSpin 4.0.6>,
      <created by zg on 'AVNEO 400 MHz' (CZC8327R49) by user 'CZC8327R49\nmrsu'
       started at 2019-08-13 06:02:00.992 +0000, POWCHK enabled, PULCHK disabled,
       completed at 2019-08-13 06:03:35.319 +0000
       configuration hash MD5:
       B0 54 20 F4 E0 69 08 72 74 4C 61 11 3B 8E DB 9B
       double data hash MD5: 64K
       0D 10 A3 2B 9A B2 C9 2C F3 32 E8 60 37 77 63 F5>)
$$ D:/NMRDATA/Dr. Rajesh_Lab/AUG 2019/data/nmrsu/nmr/RV-SJ-1A-13-8/1/audita.txt
(   2,<2019-08-13 11:32:13.380 +0530>,<nmrsu>,<CZC8327R49>,<xwish3>,<TopSpin 4.0.6>,
      <ICON-NMR User ID: nmrsu
       double data hash MD5: 64K
       0D 10 A3 2B 9A B2 C9 2C F3 32 E8 60 37 77 63 F5>)
##END=

$$ hash MD5
$$ D4 C0 AC 29 64 47 D3 99 FD 4D 17 16 D1 8D D5 95
