# Supplementary material for: Unveiling an indole alkaloid diketopiperazine biosynthetic pathway that features a unique stereoisomerase and multifunctional methyltransferase
Source: Nat Commun. 2023 May 3;14:2558. doi: 10.1038/s41467-023-38168-3 (PMC10156859; doi:10.1038/s41467-023-38168-3)
Supplement: Supplementary file 7 — Source Data [file 41467_2023_38168_MOESM7_ESM.zip › Source Data/L-Trp-N-Boc NMR/1 Proton NMR/pdata/1/peaklist.xml]

<?xml version="1.0" encoding="UTF-8"?>
<PeakList>
  <PeakList1D>
    <PeakList1DHeader creator="nmrsu" date="2019-08-13T11:32:14.927+05:30" expNo="1" name="RV-SJ-1A-13-8" owner="" procNo="1" source="D:/NMRDATA/Dr. Rajesh_Lab/AUG 2019/data/nmrsu/nmr">
      <PeakPickDetails>F1=16.407539ppm, F2=-4.071465ppm, MI=0.10cm, MAXI=10000.00cm, PC=1.000
      </PeakPickDetails>
    </PeakList1DHeader>
    <Peak1D F1="12.525687" intensity="5.487896e-01" type="0"/>
    <Peak1D F1="10.823565" intensity="7.269614e-01" type="0"/>
    <Peak1D F1="7.526951" intensity="9.864973e-01" type="0"/>
    <Peak1D F1="7.507300" intensity="1.075551e+00" type="0"/>
    <Peak1D F1="7.341434" intensity="9.384615e-01" type="0"/>
    <Peak1D F1="7.321308" intensity="1.087454e+00" type="0"/>
    <Peak1D F1="7.170844" intensity="1.148138e-01" type="0"/>
    <Peak1D F1="7.142341" intensity="1.009605e+00" type="0"/>
    <Peak1D F1="7.137296" intensity="9.806411e-01" type="0"/>
    <Peak1D F1="7.081567" intensity="4.883177e-01" type="0"/>
    <Peak1D F1="7.079018" intensity="5.080755e-01" type="0"/>
    <Peak1D F1="7.063799" intensity="8.637822e-01" type="0"/>
    <Peak1D F1="7.061566" intensity="1.039765e+00" type="0"/>
    <Peak1D F1="7.044018" intensity="6.805592e-01" type="0"/>
    <Peak1D F1="7.041356" intensity="6.279120e-01" type="0"/>
    <Peak1D F1="6.998371" intensity="6.843837e-01" type="0"/>
    <Peak1D F1="6.996353" intensity="6.712806e-01" type="0"/>
    <Peak1D F1="6.978670" intensity="1.101393e+00" type="0"/>
    <Peak1D F1="6.969788" intensity="7.390944e-01" type="0"/>
    <Peak1D F1="6.961351" intensity="6.157767e-01" type="0"/>
    <Peak1D F1="6.959240" intensity="5.651135e-01" type="0"/>
    <Peak1D F1="6.949697" intensity="6.889476e-01" type="0"/>
    <Peak1D F1="4.168651" intensity="1.923707e-01" type="0"/>
    <Peak1D F1="4.156896" intensity="2.498377e-01" type="0"/>
    <Peak1D F1="4.145916" intensity="3.745253e-01" type="0"/>
    <Peak1D F1="4.136072" intensity="3.666654e-01" type="0"/>
    <Peak1D F1="4.125484" intensity="2.789994e-01" type="0"/>
    <Peak1D F1="4.113700" intensity="2.256129e-01" type="0"/>
    <Peak1D F1="3.321155" intensity="6.072669e+00" type="0"/>
    <Peak1D F1="3.149921" intensity="2.997767e-01" type="0"/>
    <Peak1D F1="3.138389" intensity="3.419968e-01" type="0"/>
    <Peak1D F1="3.113652" intensity="4.881153e-01" type="0"/>
    <Peak1D F1="3.102128" intensity="4.886316e-01" type="0"/>
    <Peak1D F1="2.998830" intensity="4.235952e-01" type="0"/>
    <Peak1D F1="2.975425" intensity="4.302503e-01" type="0"/>
    <Peak1D F1="2.962512" intensity="3.181826e-01" type="0"/>
    <Peak1D F1="2.939066" intensity="3.174286e-01" type="0"/>
    <Peak1D F1="2.669426" intensity="1.352763e-01" type="0"/>
    <Peak1D F1="2.523000" intensity="3.841484e-01" type="0"/>
    <Peak1D F1="2.518286" intensity="5.933972e-01" type="0"/>
    <Peak1D F1="2.509590" intensity="7.828925e+00" type="0"/>
    <Peak1D F1="2.505048" intensity="1.677281e+01" type="0"/>
    <Peak1D F1="2.500453" intensity="2.303308e+01" type="0"/>
    <Peak1D F1="2.495854" intensity="1.651759e+01" type="0"/>
    <Peak1D F1="2.491303" intensity="7.658082e+00" type="0"/>
    <Peak1D F1="2.331969" intensity="1.023078e-01" type="0"/>
    <Peak1D F1="2.327376" intensity="1.416797e-01" type="0"/>
    <Peak1D F1="2.322778" intensity="1.032708e-01" type="0"/>
    <Peak1D F1="1.327726" intensity="1.500000e+01" type="0"/>
    <Peak1D F1="1.234907" intensity="2.612632e-01" type="0"/>
    <Peak1D F1="1.208551" intensity="1.007709e+00" type="0"/>
    <Peak1D F1="0.008055" intensity="2.137205e-01" type="0"/>
    <Peak1D F1="-0.000156" intensity="6.541108e+00" type="0"/>
    <Peak1D F1="-0.008470" intensity="2.149954e-01" type="0"/>
  </PeakList1D>
</PeakList>
