# Supplementary material for: Unveiling an indole alkaloid diketopiperazine biosynthetic pathway that features a unique stereoisomerase and multifunctional methyltransferase
Source: Nat Commun. 2023 May 3;14:2558. doi: 10.1038/s41467-023-38168-3 (PMC10156859; doi:10.1038/s41467-023-38168-3)
Supplement: Supplementary file 7 — Source Data [file 41467_2023_38168_MOESM7_ESM.zip › Source Data/L-Trp-N-Boc NMR/1 Proton NMR/pdata/1/intrng]

P 0
12.677408   12.368361
10.962804   10.678756
7.640778   7.424226
7.423914   7.246110
7.245798   7.018934
7.018621   6.808006
4.278754   3.923459
3.473794   3.212244
3.211931   3.045377
3.045064   2.774765
2.641334   2.317912
1.498265   1.044537
0.115207   -0.116657
