# Supplementary material for: Unveiling an indole alkaloid diketopiperazine biosynthetic pathway that features a unique stereoisomerase and multifunctional methyltransferase
Source: Nat Commun. 2023 May 3;14:2558. doi: 10.1038/s41467-023-38168-3 (PMC10156859; doi:10.1038/s41467-023-38168-3)
Supplement: Supplementary file 7 — Source Data [file 41467_2023_38168_MOESM7_ESM.zip › Source Data/Synthetic 4 DL-cWW NMR/11_13C NMR/pdata/1/peaklist.xml]

<?xml version="1.0" encoding="UTF-8"?>
<PeakList>
  <PeakList1D>
    <PeakList1DHeader creator="nmr" date="2021-03-05T06:33:40.685+05:30" expNo="11" name="RV-SJ-LD-CWW" owner="" procNo="1" source="D:/NMRDATA/Dr. Rajesh_Lab/2021/MAR/data/nmrsu/nmr">
      <PeakPickDetails>F1=218.287094ppm, F2=-18.287107ppm, MI=0.00cm, MAXI=10000.00cm, PC=1.400
      </PeakPickDetails>
    </PeakList1DHeader>
    <Peak1D F1="168.086121" intensity="1.401809e+01" type="0"/>
    <Peak1D F1="136.297775" intensity="1.281456e+01" type="0"/>
    <Peak1D F1="128.105301" intensity="1.040827e+01" type="0"/>
    <Peak1D F1="124.935417" intensity="1.325545e+01" type="0"/>
    <Peak1D F1="121.246475" intensity="1.260847e+01" type="0"/>
    <Peak1D F1="119.362381" intensity="1.181180e+01" type="0"/>
    <Peak1D F1="118.784264" intensity="1.303883e+01" type="0"/>
    <Peak1D F1="111.569756" intensity="1.250975e+01" type="0"/>
    <Peak1D F1="108.854156" intensity="1.500000e+01" type="0"/>
    <Peak1D F1="55.125080" intensity="1.369071e+01" type="0"/>
    <Peak1D F1="40.608013" intensity="1.252626e+01" type="0"/>
    <Peak1D F1="40.399532" intensity="3.835146e+01" type="0"/>
    <Peak1D F1="40.190907" intensity="7.649857e+01" type="0"/>
    <Peak1D F1="39.982311" intensity="9.007793e+01" type="0"/>
    <Peak1D F1="39.773872" intensity="7.632294e+01" type="0"/>
    <Peak1D F1="39.565308" intensity="3.819042e+01" type="0"/>
    <Peak1D F1="39.356812" intensity="1.245517e+01" type="0"/>
    <Peak1D F1="28.762138" intensity="9.482014e+00" type="0"/>
  </PeakList1D>
</PeakList>
