# Supplementary material for: Unveiling an indole alkaloid diketopiperazine biosynthetic pathway that features a unique stereoisomerase and multifunctional methyltransferase
Source: Nat Commun. 2023 May 3;14:2558. doi: 10.1038/s41467-023-38168-3 (PMC10156859; doi:10.1038/s41467-023-38168-3)
Supplement: Supplementary file 7 — Source Data [file 41467_2023_38168_MOESM7_ESM.zip › Source Data/Synthetic 4 DL-cWW NMR/11_13C NMR/pdata/1/auditp.txt]

##TITLE= Audit trail, TopSpin 4.0.7
##JCAMPDX= 5.01
##ORIGIN= Bruker BioSpin GmbH
##OWNER= nmr
$$ D:/NMRDATA/Dr. Rajesh_Lab/2021/MAR/data/nmrsu/nmr/RV-SJ-LD-CWW/11/pdata/1/auditp.txt
##AUDIT TRAIL=  $$ (NUMBER, WHEN, WHO, WHERE, PROCESS, VERSION, WHAT)
(   1,<2021-03-05 01:04:58.586 +0000>,<root>,<BladeEpu>,<go4>,<TopSpin 4.0.7>,
      <created by zg on 'AVNEO 400 MHz' (NMRLAB) by user 'NMRLAB\nmr'
       on data set with UUID '92bbe39a-7d46-11eb-8a30-00139529db36'
       started at 2021-03-05 00:06:02.868 +0000, POWCHK enabled, PULCHK disabled,
       completed at 2021-03-05 01:04:58.585 +0000
       configuration hash MD5:
       BD 06 8C 66 C0 F1 03 6B 91 9E DE 62 D0 78 D2 F1
       double data hash MD5: 64K
       90 FE 76 D9 21 4D 74 02 E9 7A C4 6D A3 D3 A6 0F>)
$$ D:/NMRDATA/Dr. Rajesh_Lab/2021/MAR/data/nmrsu/nmr/RV-SJ-LD-CWW/11/audita.txt
(   2,<2021-03-05 06:33:37.233 +0530>,<nmr>,<NMRLAB>,<xwish3>,<TopSpin 4.0.7>,
      <ICON-NMR User ID: nmrsu
       double data hash MD5: 64K
       90 FE 76 D9 21 4D 74 02 E9 7A C4 6D A3 D3 A6 0F>)
(   3,<2021-03-05 06:33:40.419 +0530>,<nmr>,<NMRLAB>,<proc1d>,<TopSpin 4.0.7>,
      <Start of raw data processing
       ef LB = 1 FT_mod = 6 PKNL = 1 SI = 32K 
       data hash MD5: 32K
       F4 1B 81 BB 3F 30 E1 D0 D9 88 D6 08 B6 12 FA 4A>)
$$ D:/NMRDATA/Dr. Rajesh_Lab/2021/MAR/data/nmrsu/nmr/RV-SJ-LD-CWW/11/pdata/1/auditp.txt
(   4,<2021-03-05 06:33:40.529 +0530>,<nmr>,<NMRLAB>,<proc1d>,<TopSpin 4.0.7>,
      <apk 
       data hash MD5: 32K
       0B 04 E1 74 77 92 C4 9F 84 FA FF BE 43 B1 1F FB>)
(   5,<2021-03-05 06:33:40.622 +0530>,<nmr>,<NMRLAB>,<proc1d>,<TopSpin 4.0.7>,
      <abs ABSG = 5 
       data hash MD5: 32K
       44 2F F5 18 62 95 DD 69 A3 8C E6 5F 01 01 E4 05>)
##END=

$$ hash MD5
$$ CF EC 84 A8 EB 8C A4 89 19 46 81 B5 A3 F5 4E 67
